# Supplementary material for: Linear epitopes in Onchocerca volvulus vaccine candidate proteins and excretory‐secretory proteins
Source: Parasite Immunol. 2018 Oct 8;40(11):e12587. doi: 10.1111/pim.12587 (PMC6220944; doi:10.1111/pim.12587)
Supplement: Supplementary file 1 [file PIM-40-na-s001.xlsx]

## Sheet: List of proteins
OVOCID of vaccin candidates		OVOCID of ESP's	Overlap
OVOC10129		OVOC10067
OVOC10260		OVOC10264	YES
OVOC10264		OVOC10401
OVOC10442		OVOC10486
OVOC10446		OVOC10549
OVOC10534		OVOC10617
OVOC10658		OVOC1084
OVOC10890		OVOC11134	YES
OVOC10954		OVOC11487
OVOC1096		OVOC11489	YES
OVOC10960		OVOC11516	YES
OVOC11052		OVOC11613
OVOC11134		OVOC11771
OVOC11192		OVOC12569	YES
OVOC11467		OVOC12628
OVOC11489		OVOC12635
OVOC11516		OVOC12637
OVOC11536		OVOC12769/12779	YES
OVOC11598		OVOC12824
OVOC11675		OVOC12871
OVOC11725		OVOC12995
OVOC11846		OVOC13484/OVOC10608
OVOC11881		OVOC2543
OVOC1193		OVOC2558
OVOC12100		OVOC2641	YES
OVOC1220		OVOC2674
OVOC12359		OVOC290
OVOC12569		OVOC3177	YES
OVOC12769		OVOC3836
OVOC12769/12779		OVOC4159
OVOC13468		OVOC4228
OVOC1808		OVOC4328
OVOC1821		OVOC4431
OVOC1823		OVOC4534
OVOC1952		OVOC4952
OVOC2123		OVOC5840	YES
OVOC2134		OVOC6205/OVOC6208
OVOC2277		OVOC6399
OVOC2410		OVOC6542
OVOC2450		OVOC7180	YES
OVOC2455		OVOC7786	YES
OVOC2640		OVOC7857	YES
OVOC2641		OVOC787
OVOC2744		OVOC8442
OVOC2788		OVOC8579
OVOC2914		OVOC8754	YES
OVOC3177		OVOC8923
OVOC3545		OVOC9221/9222	YES
OVOC3700		OVOC9329
OVOC4177		OVOC9384	YES
OVOC4230		OVOC9475
OVOC4434		OVOC9575	YES
OVOC4533		OVOC975
OVOC4538		OVOC9752	YES
OVOC4603		OVOC9778
OVOC4897		OVOC9849
OVOC5035		OVOC9984	YES
OVOC557		OVOC9988	YES
OVOC5747
OVOC5840
OVOC5924
OVOC5943
OVOC598
OVOC6516
OVOC693
OVOC6984
OVOC7082
OVOC7180
OVOC7187
OVOC7314
OVOC7331
OVOC7395
OVOC7453
OVOC7777
OVOC7786
OVOC7857
OVOC7904
OVOC7921
OVOC7934
OVOC8104
OVOC8216
OVOC8380
OVOC8446
OVOC8529
OVOC8568
OVOC860
OVOC8754
OVOC8882
OVOC8895
OVOC9221/9222
OVOC9244
OVOC9321
OVOC9325
OVOC9352
OVOC9384
OVOC9421
OVOC9510
OVOC9575
OVOC9607
OVOC9752
OVOC9855
OVOC9856
OVOC9962
OVOC9984
OVOC9988
