# Supplementary material for: Linear epitopes in Onchocerca volvulus vaccine candidate proteins and excretory‐secretory proteins
Source: Parasite Immunol. 2018 Oct 8;40(11):e12587. doi: 10.1111/pim.12587 (PMC6220944; doi:10.1111/pim.12587)
Supplement: Supplementary file 2 [file PIM-40-na-s002.xlsx]

## Sheet: Vac All
SEQ_ID	PROBE_ID	X	Y	POSITION	Disease 1	Disease 10	Disease 11	Disease 12	Disease 2	Disease 3	Disease 4	Disease 5	Disease 6	Disease 7	Disease 8	Disease 9	Healthy 1	Healthy 2	Healthy 3	Healthy 4	Healthy 5	Healthy 6	PROBE_SEQUENCE	n(disease > 4842)	n(healthy > 837)	OVOC ID
OVOC10129_OVP08196_WBGene00246938	OVOC10129_OVP08196_WBGene00246938;1	512	410	1	116.33	475.6	104.45	169.24	876.75	223.63	192.96	321.12	24682.8	143.36	121.82	62.84	89.73	134.4	89.46	91.16	101.09	88.76	LDVHIESGEVCAMVF	1	0	OVOC10129
OVOC10129_OVP08196_WBGene00246938	OVOC10129_OVP08196_WBGene00246938;7	224	988	7	189.63	524.1	146.56	185.06	194.88	168.54	191.18	163.17	172.25	137.91	739.05	134.32	144.23	126.38	146.02	182.1	121	151.55	SGEVCAMVFRKFKPQ	0	0	OVOC10129
OVOC10129_OVP08196_WBGene00246938	OVOC10129_OVP08196_WBGene00246938;13	190	644	13	170.41	266.84	169.55	164.81	149.81	236.64	180.88	221.26	162.44	250.2	218.42	133.49	133.23	149.97	170.31	198.43	146.19	176.03	MVFRKFKPQKQWGK	0	0	OVOC10129
OVOC10129_OVP08196_WBGene00246938	OVOC10129_OVP08196_WBGene00246938;19	295	1127	19	513.96	281.88	142.02	443.09	203.73	342.39	252.4	290.88	220.26	234.71	14900.8	232.68	140.61	122.35	169.3	206.13	124.04	170.07	KPQKQWGKMDTRI	1	0	OVOC10129
OVOC10129_OVP08196_WBGene00246938	OVOC10129_OVP08196_WBGene00246938;25	146	644	25	110.6	449.11	141.07	127.1	97.84	138.01	124.74	142.87	135.42	144.62	148.58	125.36	105	98.86	115.68	119.15	153.66	143.19	GKMDTRIFKNILA	0	0	OVOC10129
OVOC10129_OVP08196_WBGene00246938	OVOC10129_OVP08196_WBGene00246938;31	85	53	31	100.38	151.16	98.02	153.87	102.16	143.53	143.94	138.77	208.5	117.77	129.55	126.18	104.28	113.51	120.49	106.23	123.61	118.57	IFKNILAARNKR	0	0	OVOC10129
OVOC10129_OVP08196_WBGene00246938	OVOC10129_OVP08196_WBGene00246938;37	124	1684	37	123.71	138.55	98.22	128.11	171.56	400.12	134.61	182.76	5892.67	125.01	163.52	150.3	109.25	128.55	135.7	213.59	115.15	181.66	AARNKRKMPR	1	0	OVOC10129
OVOC10129_OVP08196_WBGene00246938	OVOC10129_OVP08196_WBGene00246938;43	252	604	43	156.03	163.43	686.87	552.44	111.07	317.47	93.31	892.51	194.75	15198.7	139.19	148.38	82.13	82.23	4534.7	151.33	123.24	97.95	KMPRLIISPAVEEA	1	1	OVOC10129
OVOC10129_OVP08196_WBGene00246938	OVOC10129_OVP08196_WBGene00246938;49	434	420	49	253.13	11512.8	248.17	28447	182.89	1168.63	604.66	1148.14	212.56	1139.57	245.12	103.78	147.54	105.88	102.24	106.16	127.81	181.53	ISPAVEEAGIKIYD	2	0	OVOC10129
OVOC10129_OVP08196_WBGene00246938	OVOC10129_OVP08196_WBGene00246938;55	252	46	55	262.47	24088.9	719.55	38064.7	554.11	690.64	3086.91	732.87	3473.81	256.57	4630.73	162.35	152.89	283.58	121.97	324.17	3997.02	668.84	EAGIKIYDPNRLNF	2	1	OVOC10129
OVOC10129_OVP08196_WBGene00246938	OVOC10129_OVP08196_WBGene00246938;61	438	942	61	445.91	464.98	307.1	468.74	326.23	599.6	351.06	19443.2	1011.72	211.04	910.41	236.94	167.3	202.81	236.2	264.11	1756.78	266.94	YDPNRLNFFTTEAR	1	1	OVOC10129
OVOC10129_OVP08196_WBGene00246938	OVOC10129_OVP08196_WBGene00246938;67	169	1315	67	3846.61	787.41	142.68	739.63	1877.12	253.03	955.29	1020.33	394.43	170.45	175.42	105.8	126.48	113.09	106.28	1506.13	125.31	122.63	NFFTTEAREL	0	1	OVOC10129
OVOC10129_OVP08196_WBGene00246938	OVOC10129_OVP08196_WBGene00246938;73	837	1319	73	144.6	116.23	95.28	139.65	292.05	179.64	107.02	168.01	177.95	88.67	98.26	138.25	100.67	122.43	985.97	115.09	95.8	500.18	ARELPVVPHPA	0	1	OVOC10129
OVOC10129_OVP08196_WBGene00246938	OVOC10129_OVP08196_WBGene00246938;79	187	1271	79	293.31	755.59	4448.77	164.92	82.69	1536.45	109.12	250.28	707.49	284	146.19	1350.8	81.77	87.96	71.88	676.8	99.86	95.82	VPHPAHRIPQLDEH	0	0	OVOC10129
OVOC10129_OVP08196_WBGene00246938	OVOC10129_OVP08196_WBGene00246938;85	969	1353	85	205.7	342.93	200.25	224.5	145.61	4743.97	275.73	259.06	297.37	253.95	2079.97	153.35	134.54	412.04	236.92	853.32	140.32	182.37	RIPQLDEHPLYK	0	1	OVOC10129
OVOC10129_OVP08196_WBGene00246938	OVOC10129_OVP08196_WBGene00246938;91	633	1313	91	313.77	206.41	121.92	234.62	197.82	559.99	138.33	168.49	215.66	278.64	435.57	88.8	163.82	207.91	205.94	2655.42	291.13	134.6	EHPLYKSIECSLFDG	0	1	OVOC10129
OVOC10129_OVP08196_WBGene00246938	OVOC10129_OVP08196_WBGene00246938;97	195	523	97	131.04	163.13	116.02	295.32	132.65	389.39	120.33	375.51	5007.37	170.55	248.94	132.38	258.39	147.05	117.18	147.59	107.42	147.44	SIECSLFDGTVAFTD	1	0	OVOC10129
OVOC10129_OVP08196_WBGene00246938	OVOC10129_OVP08196_WBGene00246938;103	280	1282	103	213.97	260.5	166.9	1248.44	201.68	576.7	302.9	5203.88	2132.46	623.84	321.61	418.03	154.15	276.3	145.19	92.66	143.41	118.72	FDGTVAFTDGID	1	0	OVOC10129
OVOC10129_OVP08196_WBGene00246938	OVOC10129_OVP08196_WBGene00246938;109	31	269	109	226.73	172.49	235.18	311.21	284.96	252.85	266.36	389.05	363.26	106.91	273.99	233.27	136.78	103.41	133.71	393.87	142.83	98.72	FTDGIDQACALSKA	0	0	OVOC10129
OVOC10129_OVP08196_WBGene00246938	OVOC10129_OVP08196_WBGene00246938;115	842	1126	115	105.11	146.45	119.78	116.75	165.32	152.67	131.34	158.93	167.69	141.63	135.76	118.95	103.48	103.8	105.98	164.15	99.52	119.62	QACALSKAVKRIGFP	0	0	OVOC10129
OVOC10129_OVP08196_WBGene00246938	OVOC10129_OVP08196_WBGene00246938;121	277	787	121	97.08	175.39	176.56	261.6	309.01	364.28	154.85	145.69	152.51	161.76	172.61	208.88	118.37	118.32	316.6	261.38	120.74	170.63	KAVKRIGFPEAVSNL	0	0	OVOC10129
OVOC10129_OVP08196_WBGene00246938	OVOC10129_OVP08196_WBGene00246938;127	448	458	127	277.14	770.19	287.77	154.71	1596.31	307.62	371.97	225.85	141.88	223.57	355.54	98.07	94.6	133.46	93.2	117.32	101.38	264.18	GFPEAVSNLASKIPL	0	0	OVOC10129
OVOC10129_OVP08196_WBGene00246938	OVOC10129_OVP08196_WBGene00246938;133	1046	408	133	602.91	2583.61	260.44	296.16	243.56	226.19	226.47	389.45	1758.57	249.8	2808.06	1039.01	125.09	206.28	169.75	601.52	115.01	313.47	SNLASKIPLPECFED	0	0	OVOC10129
OVOC10129_OVP08196_WBGene00246938	OVOC10129_OVP08196_WBGene00246938;139	328	1532	139	324.28	217.9	646	7412.45	130.9	684.79	287.29	2437.97	1086.98	314.51	4509.84	566.91	145.24	619.04	139.24	538.58	117.62	1350.92	IPLPECFEDHLSDC	1	1	OVOC10129
OVOC10129_OVP08196_WBGene00246938	OVOC10129_OVP08196_WBGene00246938;145	546	1076	145	7969.87	6565.61	14570.7	3588.79	5827.75	2863.06	1699.68	23221	2116.2	478.87	8788.58	3191.36	1882.96	3793.84	6473.66	1277.25	6204.33	834.23	FEDHLSDCIMHGERY	6	5	OVOC10129
OVOC10129_OVP08196_WBGene00246938	OVOC10129_OVP08196_WBGene00246938;151	227	759	151	116.43	336.35	2365.49	916.58	604.23	493.49	129.81	558.13	311.7	123.89	889.76	562.37	145.13	310.53	113.39	242.27	197.54	285.46	DCIMHGERYDPTLEK	0	0	OVOC10129
OVOC10129_OVP08196_WBGene00246938	OVOC10129_OVP08196_WBGene00246938;157	805	361	157	612.71	460.38	1580.16	442.84	1409.05	834.54	172.41	622.21	2126.92	2164.67	7112.36	6353.09	124.58	765.91	97.01	287.45	635.86	2101.91	ERYDPTLEKLPRLFD	2	1	OVOC10129
OVOC10129_OVP08196_WBGene00246938	OVOC10129_OVP08196_WBGene00246938;163	786	1480	163	96.23	89.86	80.06	185.04	84.45	106.8	86.16	82.38	139.16	73.66	3336.86	66.14	73.47	116	60.82	93.84	148.05	114.07	LEKLPRLFDPVIF	0	0	OVOC10129
OVOC10129_OVP08196_WBGene00246938	OVOC10129_OVP08196_WBGene00246938;169	282	8	169	76.62	91.47	81.14	196.17	96.01	110.19	79.62	99.82	119.55	66.46	87.89	67.99	62.24	75.88	75.33	70.43	103.01	92.1	LFDPVIFWANYF	0	0	OVOC10129
OVOC10129_OVP08196_WBGene00246938	OVOC10129_OVP08196_WBGene00246938;175	90	1608	175	104.09	117.73	88.81	153.01	116.01	147.83	117.47	237.19	209.81	109.92	140.5	89.3	75.84	92.27	97.88	129.23	117.89	119.79	FWANYFPYRVHGTPM	0	0	OVOC10129
OVOC10129_OVP08196_WBGene00246938	OVOC10129_OVP08196_WBGene00246938;181	22	1198	181	141.23	117.66	150.15	129.92	126.65	121.58	124.69	120.87	149.17	140.44	195.86	141.93	117	125.06	141.91	137.12	138.94	153.68	PYRVHGTPMLTRGKI	0	0	OVOC10129
OVOC10129_OVP08196_WBGene00246938	OVOC10129_OVP08196_WBGene00246938;187	191	127	187	99.78	102.66	94.23	94.82	152.17	216.56	112.19	119.77	109.02	120.96	117.48	89.77	90.17	87.44	120.57	104.75	122.53	102.04	TPMLTRGKIILDNLF	0	0	OVOC10129
OVOC10129_OVP08196_WBGene00246938	OVOC10129_OVP08196_WBGene00246938;193	1009	299	193	106.75	84.17	80.47	110.05	131.29	126.53	90.01	211.58	93.43	94.02	108.26	84.22	95.09	86.08	103.47	95.36	94.27	144.33	GKIILDNLFRTAH	0	0	OVOC10129
OVOC10129_OVP08196_WBGene00246938	OVOC10129_OVP08196_WBGene00246938;199	432	1084	199	108.46	102.5	93.78	108.1	112.9	161.35	98.5	285.31	156.66	120.31	125.99	95.12	89.94	95.88	96.15	100.09	114.13	110.61	NLFRTAHLMALQ	0	0	OVOC10129
OVOC10129_OVP08196_WBGene00246938	OVOC10129_OVP08196_WBGene00246938;205	1056	380	205	80.37	97.01	72.38	103.44	107.55	110.18	324.21	150.17	119.57	98.56	107.3	77.4	68.42	91.87	101.46	75.63	106.91	97.03	HLMALQHSQLLN	0	0	OVOC10129
OVOC10129_OVP08196_WBGene00246938	OVOC10129_OVP08196_WBGene00246938;211	614	1122	211	121.56	107.78	100.72	139.22	187.3	617.35	175.7	271.68	152.09	116.02	161.86	3837.85	81.93	117.87	133.99	90.55	2670.59	376.67	HSQLLNLRYDRDE	0	1	OVOC10129
OVOC10129_OVP08196_WBGene00246938	OVOC10129_OVP08196_WBGene00246938;217	220	486	217	121.02	296.8	395.31	223.58	218.69	376.82	477.23	220.93	320.49	852.95	179.73	329.84	149.68	2168	120.07	126.87	106.79	1515.64	LRYDRDEPLSAILQ	0	2	OVOC10129
OVOC10129_OVP08196_WBGene00246938	OVOC10129_OVP08196_WBGene00246938;223	173	1423	223	152.25	796.36	154.08	119.88	199.26	439.7	2534.07	970.34	168.89	215.16	192.82	289.72	98.85	136.81	108.16	100.6	1679.25	364.6	EPLSAILQVDTGENE	0	1	OVOC10129
OVOC10129_OVP08196_WBGene00246938	OVOC10129_OVP08196_WBGene00246938;229	140	1632	229	2676.18	1097.07	118.67	127.72	316.34	5387.49	1138.71	2291.57	144.61	3592.61	2511.73	1053.68	83.36	325.5	79.33	178.64	2067.33	256.16	LQVDTGENEKIPFVL	1	1	OVOC10129
OVOC10129_OVP08196_WBGene00246938	OVOC10129_OVP08196_WBGene00246938;235	1052	1042	235	236.78	1227.55	98.32	86.04	147.51	3450.32	83.95	90.78	136.3	89.43	87.29	87.72	68.35	769.37	82.82	279.68	79.49	116.18	ENEKIPFVLRLEPHI	0	0	OVOC10129
OVOC10129_OVP08196_WBGene00246938	OVOC10129_OVP08196_WBGene00246938;241	1055	1193	241	78	143.21	82.88	148.93	88.38	76.95	90.71	207.7	119.47	76.75	120.08	73.84	63.31	77.99	93.24	225	80.12	141.97	FVLRLEPHIIVQCPE	0	0	OVOC10129
OVOC10129_OVP08196_WBGene00246938	OVOC10129_OVP08196_WBGene00246938;247	333	1711	247	173.77	238.65	173.22	181.44	121.78	579.75	117.87	630.14	409.01	205.25	221.88	101.34	141.9	104.05	116.99	127.82	798.53	759.37	PHIIVQCPEPIRPWT	0	0	OVOC10129
OVOC10129_OVP08196_WBGene00246938	OVOC10129_OVP08196_WBGene00246938;253	720	258	253	144.44	342	226.01	250.11	10871.7	480.07	1504.36	296.98	2569.02	4653.15	336.46	102.59	124.37	3827.81	1580.45	127.92	674.97	281.28	CPEPIRPWTKAVGLT	1	2	OVOC10129
OVOC10129_OVP08196_WBGene00246938	OVOC10129_OVP08196_WBGene00246938;259	325	1409	259	176.76	1059.58	359.5	283.21	5579.04	694.24	1061.7	176.65	1058.67	2833.52	204.38	106.54	123.59	2533.95	231	208.36	254.85	227.35	PWTKAVGLTNIRVPD	1	1	OVOC10129
OVOC10129_OVP08196_WBGene00246938	OVOC10129_OVP08196_WBGene00246938;265	35	241	265	175.89	763.08	344.39	1010.81	8050.27	348.77	374.84	2020.19	2488.04	198.48	740.03	338.88	211.76	561.94	7550.88	302.14	284.8	454.97	GLTNIRVPDTAPINP	1	1	OVOC10129
OVOC10129_OVP08196_WBGene00246938	OVOC10129_OVP08196_WBGene00246938;271	613	35	271	834.07	853.76	144.66	185.62	281.08	214.66	220.72	1485.48	162.79	2807.49	437.31	459	1701.18	2247.34	1280.14	95.13	272.2	95.11	VPDTAPINPRIDLTS	0	3	OVOC10129
OVOC10129_OVP08196_WBGene00246938	OVOC10129_OVP08196_WBGene00246938;277	338	1506	277	2231.73	6002.95	3975.29	7948.18	486.86	534.33	143.95	16734	474.7	4702.72	415.6	2240.62	4103.01	328.99	193.05	197.62	198.85	216.33	INPRIDLTSDHIYN	3	1	OVOC10129
OVOC10129_OVP08196_WBGene00246938	OVOC10129_OVP08196_WBGene00246938;283	552	1684	283	2820.9	9791.75	221.39	515.57	319.84	2996.75	623.7	56110.9	1552.69	11650.7	463.53	107.58	336.88	139.38	104.05	507.73	116.15	145.4	LTSDHIYNDSV	3	0	OVOC10129
OVOC10129_OVP08196_WBGene00246938	OVOC10129_OVP08196_WBGene00246938;289	1080	136	289	249.19	844.4	20535.5	1182.82	225.58	858.42	296.89	1045.35	609.58	148.08	161.87	112.59	385.93	97.18	452.5	162.69	139.94	946.93	YNDSVVLPRAKENL	1	1	OVOC10129
OVOC10129_OVP08196_WBGene00246938	OVOC10129_OVP08196_WBGene00246938;295	251	1755	295	178.99	74.72	87.02	115.2	261.14	98.75	108.1	149.91	214.89	151.07	255.03	76.89	149.89	87.53	97.83	158.43	85.2	124.9	LPRAKENLFIDTVLW	0	0	OVOC10129
OVOC10129_OVP08196_WBGene00246938	OVOC10129_OVP08196_WBGene00246938;301	183	199	301	93.79	124.22	71.52	219.56	98.83	196.36	239.57	166.31	131.97	90.71	108.74	70.81	126.34	86.86	93.62	100.74	123.56	96.2	NLFIDTVLWCHEQN	0	0	OVOC10129
OVOC10129_OVP08196_WBGene00246938	OVOC10129_OVP08196_WBGene00246938;307	1005	1671	307	212.44	3668.43	1134.27	758.36	438.42	509.11	241.77	695.02	605.67	205.86	1159.28	75.86	258.58	136.89	179.91	1537.83	555.05	233.57	VLWCHEQNQKYPWT	0	1	OVOC10129
OVOC10129_OVP08196_WBGene00246938	OVOC10129_OVP08196_WBGene00246938;313	38	550	313	4083.18	4203.87	3111.4	24197.2	1197.5	4831.54	1515.44	3943.7	8155.79	688.64	5307.85	1373.23	1728.52	1307.7	308.75	12067.9	808.55	222.6	QNQKYPWTVEQLGA	3	3	OVOC10129
OVOC10129_OVP08196_WBGene00246938	OVOC10129_OVP08196_WBGene00246938;319	585	177	319	159.38	120.63	140.77	238.28	113.33	419.8	398.95	314.57	230.09	107.92	123.25	93.07	102.55	114.08	110.1	171.25	99.95	100.69	WTVEQLGAKAIMVC	0	0	OVOC10129
OVOC10129_OVP08196_WBGene00246938	OVOC10129_OVP08196_WBGene00246938;325	357	163	325	108.07	121.74	102.93	149.9	114.37	11677.4	168.83	175.46	274.9	128.28	137.33	129.51	372.11	104.35	92.16	128.36	110.59	310.17	GAKAIMVCFGAAVA	1	0	OVOC10129
OVOC10129_OVP08196_WBGene00246938	OVOC10129_OVP08196_WBGene00246938;331	1042	710	331	176.99	389.84	125.51	150.66	190.61	269.31	399.43	297.8	295.96	194.75	265	253.68	153.3	172.21	166.58	140.9	156.98	208.07	VCFGAAVAQATRLGQ	0	0	OVOC10129
OVOC10129_OVP08196_WBGene00246938	OVOC10129_OVP08196_WBGene00246938;337	720	1382	337	2921.48	1064.99	4215.83	495.32	507.3	368.61	3120.96	788.34	2309.19	1065.11	294.48	103.87	11811.5	9034.71	2005.74	5268.46	885.15	1373.91	VAQATRLGQSDFDDL	0	6	OVOC10129
OVOC10129_OVP08196_WBGene00246938	OVOC10129_OVP08196_WBGene00246938;343	253	315	343	916.15	2150.28	30714.3	1377.83	4884.79	304.07	1307.77	568.92	1651.14	808.72	787.28	357.95	471.52	11379.6	1771.16	2935.5	1086.83	2449.53	LGQSDFDDLENQPV	2	5	OVOC10129
OVOC10129_OVP08196_WBGene00246938	OVOC10129_OVP08196_WBGene00246938;349	247	1181	349	97.07	523.08	38721.5	115.43	186.17	268.19	165.05	117.95	139.02	162.69	641.37	158.28	84.34	69.63	99.12	81.02	86.4	60.99	DDLENQPVVTRT	1	0	OVOC10129
OVOC10129_OVP08196_WBGene00246938	OVOC10129_OVP08196_WBGene00246938;355	571	1011	355	154.88	132.07	115.85	163.9	141.28	206.14	162.93	166.83	167.01	143.99	153.88	191.49	121.97	113.01	149.1	164.54	138.49	133.05	PVVTRTVQFVNGR	0	0	OVOC10129
OVOC10129_OVP08196_WBGene00246938	OVOC10129_OVP08196_WBGene00246938;361	414	1364	361	109.55	86.38	71.6	100.61	156.36	158.45	113.64	164.59	219.98	115.52	113.03	93.9	101.32	94.98	91.24	2243.14	125.07	130.23	VQFVNGRLDLVVFQ	0	1	OVOC10129
OVOC10129_OVP08196_WBGene00246938	OVOC10129_OVP08196_WBGene00246938;367	1005	1427	367	120.98	105.86	94.03	149.61	111.94	127.39	109.73	152.65	99.24	113.55	141.52	97.81	75.07	205.93	117.36	148.81	241.94	109.63	RLDLVVFQLNTLDLG	0	0	OVOC10129
OVOC10129_OVP08196_WBGene00246938	OVOC10129_OVP08196_WBGene00246938;373	802	870	373	225.77	2107.94	137.72	208.54	260.19	352.29	245.68	218.92	257.19	223.66	241.21	184.2	154.54	152.12	199.25	218.09	199.59	268.97	FQLNTLDLGSNSRCK	0	0	OVOC10129
OVOC10129_OVP08196_WBGene00246938	OVOC10129_OVP08196_WBGene00246938;379	1051	549	379	924.89	2597.21	205.85	265.84	201.12	583.4	125.26	188.54	232.79	311.9	132.53	834.78	140.71	74.39	71.01	87.82	161.82	103.33	DLGSNSRCKNIVWIE	0	0	OVOC10129
OVOC10129_OVP08196_WBGene00246938	OVOC10129_OVP08196_WBGene00246938;385	699	477	385	135.23	74.63	72.49	112.61	559.37	125.57	78.07	182.84	153.15	217.9	107.81	73.31	83.78	83.3	80.17	93.52	90.47	218.1	RCKNIVWIEPGLQL	0	0	OVOC10129
OVOC10129_OVP08196_WBGene00246938	OVOC10129_OVP08196_WBGene00246938;391	344	258	391	145.47	221.97	151.04	176.13	253.1	673.55	168.13	256.17	210.8	197.78	199.32	131.04	175.61	159.36	169.41	132.84	155.36	181.27	WIEPGLQLYKSGKF	0	0	OVOC10129
OVOC10129_OVP08196_WBGene00246938	OVOC10129_OVP08196_WBGene00246938;397	398	504	397	3890.7	6421.87	1849.37	1301.97	1471	57969.3	1671.55	255.73	3288.09	2778.75	1659.89	772.28	289.75	485.04	782.21	1004.09	158.57	260.99	QLYKSGKFTENLD	2	1	OVOC10129
OVOC10129_OVP08196_WBGene00246938	OVOC10129_OVP08196_WBGene00246938;403	726	1364	403	1506.72	1067.97	753.88	794.52	1588.82	49338.8	2315.15	4234.42	11301.7	4810.97	16383.5	382.49	940.64	875.94	1626.21	407.13	125.75	602.42	KFTENLDVVKDLNVD	3	3	OVOC10129
OVOC10129_OVP08196_WBGene00246938	OVOC10129_OVP08196_WBGene00246938;409	767	67	409	197.04	355.05	274.47	184.18	28285.5	691.04	1858.75	4715.59	224.47	417.74	11603.3	875.68	1853.21	2894.12	761.2	433.24	793.88	156.28	DVVKDLNVDTFRKFM	2	2	OVOC10129
OVOC10129_OVP08196_WBGene00246938	OVOC10129_OVP08196_WBGene00246938;415	808	658	415	107.75	102.22	97.68	87.4	89.07	117.43	91.18	134.47	101.36	106.5	115.22	76.6	100.36	94.21	120.07	101.34	89.23	88.06	NVDTFRKFMALLL	0	0	OVOC10129
OVOC10129_OVP08196_WBGene00246938	OVOC10129_OVP08196_WBGene00246938;421	166	124	421	112.5	109.2	104.43	110.15	107.64	157.29	218.68	163.13	110.29	106.78	196.66	138.12	97.68	96.16	114.26	117.59	110.34	104.91	KFMALLLVR	0	0	OVOC10129
OVOC10260_OVP00936_WBGene00247069	OVOC10260_OVP00936_WBGene00247069;1	1054	1632	1	81.18	117.95	75.89	71.64	87.19	83.27	102.71	99.63	73.92	87.28	81.38	73.49	66.13	87.24	90.17	81.17	85.52	135.47	MNKLLIAFGLIILF	0	0	OVOC10260
OVOC10260_OVP00936_WBGene00247069	OVOC10260_OVP00936_WBGene00247069;7	466	234	7	68.18	72.89	73.77	83.75	448.65	78.73	65.85	88.7	89.15	66.97	81.4	78.3	62.5	69.95	76.92	54.25	70.23	73.49	AFGLIILFVAL	0	0	OVOC10260
OVOC10260_OVP00936_WBGene00247069	OVOC10260_OVP00936_WBGene00247069;13	510	986	13	811.29	141.28	428.76	31579.9	1386.57	186.51	125.77	256.04	256.48	1942.01	179.62	279.14	130.56	139.89	151.61	113.55	107.96	108.08	LFVALPCASQEFDYE	1	0	OVOC10260
OVOC10260_OVP00936_WBGene00247069	OVOC10260_OVP00936_WBGene00247069;19	96	310	19	12667.7	5132.81	1781.1	1108.18	1292.67	1877.35	5003.63	7915.13	3077.34	4910.99	6127.39	2319.55	10865	646.49	219.11	1061.06	728.96	992.58	CASQEFDYEFDDVNE	6	3	OVOC10260
OVOC10260_OVP00936_WBGene00247069	OVOC10260_OVP00936_WBGene00247069;25	144	988	25	5780.46	4361.16	14454.6	2383.86	1954.09	22433	3445.49	3702.74	1297	12106.4	9184.24	736.87	10319.5	1649.09	948.08	1741.78	1442.4	688.98	DYEFDDVNEYND	5	5	OVOC10260
OVOC10260_OVP00936_WBGene00247069	OVOC10260_OVP00936_WBGene00247069;31	1052	802	31	1049.49	3907.96	20638.5	2691.85	34486.1	11984.1	52228.4	11957.2	2289.65	5695.21	9030.81	107.58	430.54	376.34	677.02	3737.43	396.34	740.98	VNEYNDDFQQI	7	1	OVOC10260
OVOC10260_OVP00936_WBGene00247069	OVOC10260_OVP00936_WBGene00247069;37	521	967	37	1840.93	184.29	128.56	359.31	390.92	333.37	201.95	1755.15	224.13	3378.45	177.06	176.4	113.08	340.43	230.15	206.62	136.58	189.73	DFQQIIFDDD	0	0	OVOC10260
OVOC10260_OVP00936_WBGene00247069	OVOC10260_OVP00936_WBGene00247069;43	675	1661	43	1448.96	5907.95	8319.56	2680.69	1927.25	36375.3	2931.19	28421.3	23955.9	25203.5	16080.1	3366.17	2326.89	5890.62	18193.8	21540	281.44	1276.86	FDDDDFQKIINYKDN	7	5	OVOC10260
OVOC10260_OVP00936_WBGene00247069	OVOC10260_OVP00936_WBGene00247069;49	968	1094	49	4083.87	1827.28	3272.73	3252.81	2680.61	2647.94	23182.3	7711.84	19934.7	918.57	23078.9	1564.52	4273.79	754.78	214.84	168.07	1503.36	4090.59	QKIINYKDNDSQEII	4	3	OVOC10260
OVOC10260_OVP00936_WBGene00247069	OVOC10260_OVP00936_WBGene00247069;55	392	1148	55	2981.28	1065.91	2069.58	796.28	738.12	456.73	25675.6	3048.6	291.04	409.07	8756.5	86.84	754.23	76.98	137.48	99.78	66.38	3318.08	KDNDSQEIINDEDD	2	1	OVOC10260
OVOC10260_OVP00936_WBGene00247069	OVOC10260_OVP00936_WBGene00247069;61	545	1411	61	3936.84	361.93	194.61	220.66	167.56	645.26	1219.28	355.38	139.48	990.98	981.82	108.71	111.87	114.4	81.68	139.51	152.64	1855.71	EIINDEDDFQQ	0	1	OVOC10260
OVOC10260_OVP00936_WBGene00247069	OVOC10260_OVP00936_WBGene00247069;67	952	370	67	188.34	224.95	526.16	247.63	181.81	965.48	503.49	310.82	223.69	211.1	1860.41	356.45	221.85	70.85	200.02	2548.07	143.03	2429.75	DDFQQIVTDKDD	0	2	OVOC10260
OVOC10260_OVP00936_WBGene00247069	OVOC10260_OVP00936_WBGene00247069;73	210	1450	73	560.22	4773.17	251.53	374	781.11	5729.99	3130.07	198.06	704.12	1093.34	330.87	123.69	132.21	3622.72	93.81	143.18	176.92	189.9	VTDKDDFQDIITDED	1	1	OVOC10260
OVOC10260_OVP00936_WBGene00247069	OVOC10260_OVP00936_WBGene00247069;79	443	1079	79	1694.02	859.37	9776.06	1202.16	710.41	2760.92	2707.12	2447.67	292.6	268.85	1525.59	167.97	138.5	131.74	91.48	807.54	153.36	105.73	FQDIITDEDDNGDRA	1	0	OVOC10260
OVOC10260_OVP00936_WBGene00247069	OVOC10260_OVP00936_WBGene00247069;85	957	1513	85	2629.97	2405.49	1546.59	3185.08	2062.95	4627.76	1978.56	1754.99	221.03	232.02	2470.45	182.52	82.23	1331.48	89.68	123.74	88.32	110.31	DEDDNGDRASNEDIC	0	1	OVOC10260
OVOC10260_OVP00936_WBGene00247069	OVOC10260_OVP00936_WBGene00247069;91	585	535	91	398.02	2906.65	638.79	3876.87	4334.28	23530.8	19275.3	506.21	664.75	243.99	373.67	686.28	72.27	139.84	253.69	154.86	161.57	89.95	DRASNEDICDDVSYT	2	0	OVOC10260
OVOC10260_OVP00936_WBGene00247069	OVOC10260_OVP00936_WBGene00247069;97	247	1347	97	343.41	271.53	545.72	1236.17	970.43	893.12	283.9	443.03	1054.21	1450.42	434.97	356.16	175.72	170.21	1468.46	6884.46	175.09	271.06	DICDDVSYTTKGKF	0	2	OVOC10260
OVOC10260_OVP00936_WBGene00247069	OVOC10260_OVP00936_WBGene00247069;103	691	985	103	6461.55	326.15	5762.99	9433.42	1335.93	1410.65	5142.67	856.31	990.69	4966.78	324.42	219.7	168.74	99.46	689.18	136.12	323.08	379.34	SYTTKGKFVESDG	5	0	OVOC10260
OVOC10260_OVP00936_WBGene00247069	OVOC10260_OVP00936_WBGene00247069;109	938	992	109	1191.81	291.31	669.48	5992.47	311.13	2162.47	1690.27	5464.79	424.51	424.01	852.85	421.56	196.3	126.09	134.33	200.64	134.76	193.1	KFVESDGIKK	2	0	OVOC10260
OVOC10260_OVP00936_WBGene00247069	OVOC10260_OVP00936_WBGene00247069;115	1020	1642	115	296.25	89.97	308.43	95.1	284.08	146.09	167.8	99.2	187.32	115.67	231.89	117.43	90.01	185.03	174.02	1321.3	166.05	145.89	GIKKTCTTHSD	0	1	OVOC10260
OVOC10260_OVP00936_WBGene00247069	OVOC10260_OVP00936_WBGene00247069;121	902	526	121	480.2	517.61	186.52	11666.9	206.55	1034.62	472.22	1951.45	2065.96	197.07	1496.94	101.97	135.36	94.94	480.51	713.14	193.34	1075.51	TTHSDCYDQLEP	1	1	OVOC10260
OVOC10260_OVP00936_WBGene00247069	OVOC10260_OVP00936_WBGene00247069;127	911	1603	127	270.39	2418.93	245.66	3952.74	502.48	4031.63	304.89	544.59	427.55	1993	187.75	211.93	223.89	229.29	202.87	203.95	1166.95	298.34	YDQLEPPSWRYLN	0	1	OVOC10260
OVOC10260_OVP00936_WBGene00247069	OVOC10260_OVP00936_WBGene00247069;133	780	248	133	334.39	472.62	208.31	756.83	439.88	4371.64	991.88	621.45	715.5	1120.79	453.91	154.45	562.09	2585.21	212.65	233.08	220.92	998.24	PSWRYLNENQSW	0	2	OVOC10260
OVOC10260_OVP00936_WBGene00247069	OVOC10260_OVP00936_WBGene00247069;139	295	1003	139	47712.4	5497.16	9768.52	13556.8	4623.19	13077.3	8861.3	12858.8	8297.73	2206.9	6586.66	1558.92	3213.95	29992.3	4865.13	7014.95	8840.14	8957.09	NENQSWVDKGCYCDR	9	6	OVOC10260
OVOC10260_OVP00936_WBGene00247069	OVOC10260_OVP00936_WBGene00247069;145	191	285	145	307.18	186.61	193.51	551.77	222.27	195.49	1689.54	195.4	6256.74	136.45	245.48	109.46	110.18	118.25	723.71	155.34	132.87	118.47	VDKGCYCDRKENACI	1	0	OVOC10260
OVOC10260_OVP00936_WBGene00247069	OVOC10260_OVP00936_WBGene00247069;151	944	710	151	195.23	217.07	219.4	213.2	285.47	242.27	317.83	225.67	407.91	181.76	291.52	141.46	130.2	138.18	154.1	151.79	218.13	220.4	CDRKENACIIERKNR	0	0	OVOC10260
OVOC10260_OVP00936_WBGene00247069	OVOC10260_OVP00936_WBGene00247069;157	819	735	157	521.98	13135.4	603.83	12690.1	270.82	496.26	1821.84	695.2	935.46	134.61	2399.49	77.45	39355.7	186.3	255.76	1091.4	1383.66	103.33	ACIIERKNRGELEYT	2	3	OVOC10260
OVOC10260_OVP00936_WBGene00247069	OVOC10260_OVP00936_WBGene00247069;163	482	578	163	820.86	13193	691.25	1013.71	220.17	2162.35	1544.78	1394.24	705.2	129.05	2218.79	358.27	1504.42	276.84	311.8	2552.87	181.6	1739.94	KNRGELEYTYCAPEH	1	3	OVOC10260
OVOC10260_OVP00936_WBGene00247069	OVOC10260_OVP00936_WBGene00247069;169	43	235	169	12701.3	168.51	235.18	207.9	165.52	454.47	6880.45	242.61	890.58	204.99	235.26	507.52	167.98	147.38	85.78	241.3	123.51	137.79	EYTYCAPEHKVDD	2	0	OVOC10260
OVOC10260_OVP00936_WBGene00247069	OVOC10260_OVP00936_WBGene00247069;175	671	1517	175	14835.3	610.7	1332.21	278.47	64474.3	8331.44	16095.2	716.42	599.56	803.29	1016.47	107.4	121.18	407.29	158.02	608.08	1218.44	95.2	PEHKVDDVNEYN	4	1	OVOC10260
OVOC10260_OVP00936_WBGene00247069	OVOC10260_OVP00936_WBGene00247069;181	536	904	181	1180.68	1549.9	6613.39	3294.98	3099.39	20089	62344.2	1595.07	1372.42	1470.72	2367.08	195.14	479.25	530.97	467.79	4580.65	406.67	609.6	DVNEYNDDFQQN	3	1	OVOC10260
OVOC10260_OVP00936_WBGene00247069	OVOC10260_OVP00936_WBGene00247069;187	594	1642	187	779.86	272.05	178.39	4119.88	251.19	2510.66	269.76	1178.58	128.49	335.49	566.55	111.73	207.76	74.98	147.68	1553.33	99.24	11337.3	DDFQQNIIDEDD	0	2	OVOC10260
OVOC10260_OVP00936_WBGene00247069	OVOC10260_OVP00936_WBGene00247069;193	830	1516	193	2398.12	236.67	2495.18	10003.2	197.67	5873.32	500.89	2672	1075.44	5276.73	842.97	86.23	117.93	1605.26	209.67	257.04	161.43	3494.03	IIDEDDFQQNIID	3	2	OVOC10260
OVOC10260_OVP00936_WBGene00247069	OVOC10260_OVP00936_WBGene00247069;199	983	1281	199	13554.7	624.88	2026.55	12849.5	191.91	847.32	463.36	2297.15	1467.7	514.17	1556.37	123.29	122.97	222.82	675.63	258.71	167.86	15702.7	FQQNIIDEDDFQQ	2	1	OVOC10260
OVOC10260_OVP00936_WBGene00247069	OVOC10260_OVP00936_WBGene00247069;205	776	1298	205	145.83	120.2	93.9	170.66	121.71	6462.14	1135.81	467.08	138.72	312.24	271.04	65.12	114.08	1707.47	76.94	82.33	79.37	9062.37	DEDDFQQIITD	1	2	OVOC10260
OVOC10260_OVP00936_WBGene00247069	OVOC10260_OVP00936_WBGene00247069;211	240	748	211	937.24	713.41	1462.84	201.51	380.29	974.37	242.68	713.44	512.97	2719.47	687.32	65.5	164.96	143.22	107.16	892.74	264.96	1162.26	QIITDKDDDFQE	0	2	OVOC10260
OVOC10260_OVP00936_WBGene00247069	OVOC10260_OVP00936_WBGene00247069;217	1004	336	217	712.46	645.78	179.33	185.02	597.74	10332.4	471.77	342	4232.61	13764.8	614.07	130.09	10912	41811.2	177.3	352.46	17841.1	338.63	DDDFQEIITDKD	2	3	OVOC10260
OVOC10260_OVP00936_WBGene00247069	OVOC10260_OVP00936_WBGene00247069;223	1031	1421	223	4110.43	7248.46	10136	2781.44	28360.6	1864.83	2083.63	5721.14	2470.33	888.24	11868.6	1403.34	82.86	342.01	156.01	631.19	141.25	292.46	IITDKDDNGDKASD	5	0	OVOC10260
OVOC10260_OVP00936_WBGene00247069	OVOC10260_OVP00936_WBGene00247069;229	1010	886	229	1396.36	2962.33	539.06	982.32	4448.76	727.11	522.25	1114.08	240.98	830.8	1993.47	74.33	83.99	88.55	108.05	99.4	167.04	181.44	DNGDKASDEDISDD	0	0	OVOC10260
OVOC10260_OVP00936_WBGene00247069	OVOC10260_OVP00936_WBGene00247069;235	977	757	235	147.06	267.24	2332.25	5412.7	741.4	331.83	112.48	191.43	4896.95	1164.56	235.61	223.23	123.32	181.37	110.88	255.31	94.1	98.09	SDEDISDDDSYT	2	0	OVOC10260
OVOC10260_OVP00936_WBGene00247069	OVOC10260_OVP00936_WBGene00247069;241	503	465	241	204.65	226.94	325.68	177.33	178.73	254.95	266.57	282.9	390.71	357.29	252.23	151.46	158.21	120.41	150.31	168.93	127.52	159.4	DDDSYTTKRKF	0	0	OVOC10260
OVOC10260_OVP00936_WBGene00247069	OVOC10260_OVP00936_WBGene00247069;247	633	333	247	376.81	140.53	356.19	560.68	166.57	453.26	348.94	1149.07	387.3	195.48	221.79	217.87	166.73	134.63	115.46	163.19	99.62	181.23	TKRKFVESDGIKR	0	0	OVOC10260
OVOC10260_OVP00936_WBGene00247069	OVOC10260_OVP00936_WBGene00247069;253	1074	1014	253	299.1	156.17	3691.53	813.44	203.85	320.25	615.44	339.1	737.65	2922.98	407.44	725.32	107.82	139.55	85.98	2489.99	130.16	127.1	ESDGIKRTCATHSD	0	1	OVOC10260
OVOC10260_OVP00936_WBGene00247069	OVOC10260_OVP00936_WBGene00247069;259	361	923	259	4697.45	7358.46	1264.72	41028.1	2815.37	4303.53	479.97	14297.1	2465.06	5152.18	8219.08	5288.6	6678.36	3180.02	9501.76	6263.73	5109.01	19411.3	RTCATHSDCYDQRE	6	6	OVOC10260
OVOC10260_OVP00936_WBGene00247069	OVOC10260_OVP00936_WBGene00247069;265	264	744	265	284.49	658.14	361.41	886.79	1625.48	703.93	534.61	9760.52	355.34	7014.05	1309.01	249.69	240.03	128.33	1109.3	887.14	707	3065.93	SDCYDQREPSS	2	3	OVOC10260
OVOC10260_OVP00936_WBGene00247069	OVOC10260_OVP00936_WBGene00247069;271	134	22	271	1365.9	1003.69	283.7	768.64	382.59	3976.16	3360.4	1921.77	867.58	1314.41	811.37	274.87	202.69	601.75	426.98	185.04	956.85	3329.69	REPSSWCDLNEN	0	2	OVOC10260
OVOC10260_OVP00936_WBGene00247069	OVOC10260_OVP00936_WBGene00247069;277	117	209	277	3463.72	2031.18	1712.06	14425.2	910.74	10729.5	5812.05	12866.1	1432.19	3263.93	1096.78	313.76	419.59	4072.35	720.12	1378.8	611.97	6278.78	CDLNENQTWVDNGC	4	3	OVOC10260
OVOC10260_OVP00936_WBGene00247069	OVOC10260_OVP00936_WBGene00247069;283	342	1644	283	23282	4537.34	3045.25	6293.41	3176.07	5863.99	2825.42	6375.74	2485.73	7245.47	3689.95	8206.97	1664.6	2309.09	2587.93	8562.21	4941.36	3373.14	QTWVDNGCYCDRKEN	6	6	OVOC10260
OVOC10260_OVP00936_WBGene00247069	OVOC10260_OVP00936_WBGene00247069;289	929	317	289	808.93	559.64	277.02	598.79	188.1	510.85	1887.18	693.55	1129.51	143.63	535.73	217.6	158.05	110.71	116.66	128.67	447.21	173.15	GCYCDRKENACVIER	0	0	OVOC10260
OVOC10260_OVP00936_WBGene00247069	OVOC10260_OVP00936_WBGene00247069;295	534	1202	295	271.59	1812.32	158.29	182.15	163.91	195.23	552.56	340.68	4186.5	97.97	445.54	135.4	903.13	148.43	147.13	345.54	1817.78	117.31	KENACVIERKNRGEL	0	2	OVOC10260
OVOC10260_OVP00936_WBGene00247069	OVOC10260_OVP00936_WBGene00247069;301	364	14	301	286.41	13436.7	767.52	6870.11	232.89	627.49	279.34	316.92	517.4	122.09	733.74	96.08	406.21	538.64	650.43	311.24	171.94	154.9	IERKNRGELEYTYCA	2	0	OVOC10260
OVOC10260_OVP00936_WBGene00247069	OVOC10260_OVP00936_WBGene00247069;307	765	1275	307	5374.96	588.48	367.63	960.76	155.9	448.54	112.14	190.62	353.56	103.93	202.65	123.52	140.01	131.65	354.29	280.1	145.99	224.64	GELEYTYCAPEVCWR	1	0	OVOC10260
OVOC10260_OVP00936_WBGene00247069	OVOC10260_OVP00936_WBGene00247069;313	984	104	313	226.61	1334.74	681.76	571.52	182.34	1464.01	148.88	1641.6	548.65	179.84	139.89	183.26	254.11	247.45	320.97	479.6	282.73	272.44	YCAPEVCWRCA	0	0	OVOC10260
OVOC10264_OVP06764_WBGene00247073	OVOC10264_OVP06764_WBGene00247073;1	948	1520	1	726.97	47603	9069.49	925.15	1017.69	1286.01	377.62	1195.32	1084.4	317.25	1151.45	192.4	412.75	665.95	15073.5	366.18	211.88	599.46	MTNEYETNYPVPYR	2	1	OVOC10264
OVOC10264_OVP06764_WBGene00247073	OVOC10264_OVP06764_WBGene00247073;7	140	246	7	199.64	157.37	166.73	1904.05	770.69	258.78	717.67	3316.69	16197.2	2053.99	218.38	138.65	96.65	1596.24	185.25	1599.27	335.06	191.68	TNYPVPYRSKLTESF	1	2	OVOC10264
OVOC10264_OVP06764_WBGene00247073	OVOC10264_OVP06764_WBGene00247073;13	765	277	13	301.69	117.24	628.79	3908.56	755.14	3416.8	1308.49	3809.77	17677.6	4168.34	779.87	86.33	79.3	2085.11	723.42	2624.43	3245.73	583.38	YRSKLTESFEPGQTL	1	3	OVOC10264
OVOC10264_OVP06764_WBGene00247073	OVOC10264_OVP06764_WBGene00247073;19	318	376	19	184.61	154.27	125.72	809.46	343.51	277.33	738.78	298.79	212.44	122.14	461.4	145.71	115.59	158.08	170.59	182.34	115.64	168.16	ESFEPGQTLLVKGKT	0	0	OVOC10264
OVOC10264_OVP06764_WBGene00247073	OVOC10264_OVP06764_WBGene00247073;25	1001	1771	25	3883.23	261.78	562.45	12207.6	1951.93	406.34	1648.22	1716.45	2029.78	197.91	2265.83	82.87	191.67	113.18	282.31	140.75	107.89	135.3	QTLLVKGKTAEDS	1	0	OVOC10264
OVOC10264_OVP06764_WBGene00247073	OVOC10264_OVP06764_WBGene00247073;31	690	1634	31	2514.79	206.44	226.84	161.98	1117.84	638.21	655.59	488.02	1124.56	634.25	827.16	99.12	199.69	100.62	115.05	208.83	121.76	292.17	GKTAEDSVRFTIN	0	0	OVOC10264
OVOC10264_OVP06764_WBGene00247073	OVOC10264_OVP06764_WBGene00247073;37	707	1269	37	150.97	312.28	131.11	138.5	182.77	324.11	115.64	245.76	170.07	104.25	121.36	6775.4	114.49	101.96	147.17	145.97	126.76	145.49	SVRFTINLHNTSADF	1	0	OVOC10264
OVOC10264_OVP06764_WBGene00247073	OVOC10264_OVP06764_WBGene00247073;43	454	992	43	890.82	17556.8	2891.92	1008.01	15056	12843.6	2766.24	4517.52	483.72	3777.06	1832.54	6266.69	120.54	97.98	211.77	4476.74	11171.2	442.49	NLHNTSADFSGNDVP	4	2	OVOC10264
OVOC10264_OVP06764_WBGene00247073	OVOC10264_OVP06764_WBGene00247073;49	713	883	49	293.51	487.77	422.04	262.69	16941.7	288	30987.9	180.77	18139.2	2669.71	179.14	421.94	120.81	84.22	116.19	4076.68	14475.9	609.15	ADFSGNDVPLHIS	3	2	OVOC10264
OVOC10264_OVP06764_WBGene00247073	OVOC10264_OVP06764_WBGene00247073;55	838	832	55	198.96	107.83	255	105.09	220.13	202.2	115.07	154.49	133.92	76.1	442.34	90.9	100.96	89.69	93.17	113.65	125.31	133.45	DVPLHISVRFDEG	0	0	OVOC10264
OVOC10264_OVP06764_WBGene00247073	OVOC10264_OVP06764_WBGene00247073;61	570	924	61	312.47	550.9	4871.33	200.99	1965.85	339.69	2112.55	227.05	332.74	410.92	165.68	580.17	137.4	129.56	136.56	173.75	379.43	552.86	SVRFDEGKIVFNTF	1	0	OVOC10264
OVOC10264_OVP06764_WBGene00247073	OVOC10264_OVP06764_WBGene00247073;67	319	1313	67	4147.37	258.27	1184.75	250.51	245.53	366.19	6566.54	326.74	11281.7	4924.07	352.65	198.83	215.52	214.82	258.72	969.65	243.45	266.62	GKIVFNTFSKGEWGK	3	1	OVOC10264
OVOC10264_OVP06764_WBGene00247073	OVOC10264_OVP06764_WBGene00247073;73	666	1392	73	9629.68	1000.11	7691.04	421.22	639.27	1054.49	2387.05	610.16	8883.72	15560.8	5023.85	181.78	172.37	318.25	170.18	241.51	204.51	222.26	TFSKGEWGKEERKSN	5	0	OVOC10264
OVOC10264_OVP06764_WBGene00247073	OVOC10264_OVP06764_WBGene00247073;79	577	865	79	503.51	199.3	470.66	220.67	170.53	835.28	439.99	972.3	14252.5	305.69	293.08	169.04	411.35	186.35	171.73	218.76	155.17	648.4	WGKEERKSNPYKKGD	1	0	OVOC10264
OVOC10264_OVP06764_WBGene00247073	OVOC10264_OVP06764_WBGene00247073;85	570	412	85	1055.77	1257.36	2012.7	279.12	821.51	7796.84	1751.36	4022.7	15673.6	366.7	513	181.21	1190.42	142.67	166.52	164.38	183.61	166.86	KSNPYKKGDDIDIR	2	1	OVOC10264
OVOC10264_OVP06764_WBGene00247073	OVOC10264_OVP06764_WBGene00247073;91	87	333	91	265.83	2716.43	320.92	242.33	635.46	995.83	1514.77	888.47	263.4	165.07	255.07	124.67	5526.35	121.35	603.94	279.25	1189.56	267.8	KGDDIDIRIRAHDSK	0	2	OVOC10264
OVOC10264_OVP06764_WBGene00247073	OVOC10264_OVP06764_WBGene00247073;97	908	1654	97	112.29	111.76	72.13	123.24	149.03	123.29	124.64	324.28	208.75	111.72	135.11	111.59	117.38	83.81	131.89	154.81	114.21	114.97	IRIRAHDSKYTIYVD	0	0	OVOC10264
OVOC10264_OVP06764_WBGene00247073	OVOC10264_OVP06764_WBGene00247073;103	352	506	103	1841.09	893.82	795.96	134.12	589.06	1547.87	2295.42	57782.2	4588.11	160.41	867.81	114.82	304.14	589.71	556.07	1978.79	232.71	140.9	DSKYTIYVDQKEVKE	1	1	OVOC10264
OVOC10264_OVP06764_WBGene00247073	OVOC10264_OVP06764_WBGene00247073;109	210	904	109	2205.01	528.58	11434.7	1747.31	3432.72	20034.6	1089.98	54369.9	1224.43	926.29	766.09	143.9	464.27	660.59	465.99	118.7	369.82	236.33	YVDQKEVKEYEHRVP	3	0	OVOC10264
OVOC10264_OVP06764_WBGene00247073	OVOC10264_OVP06764_WBGene00247073;115	767	725	115	161.73	188.84	142.97	257.71	402.76	239.9	209.31	253.96	327.29	103.89	208.5	118.34	88.01	2720.37	199.62	140.27	163.24	98.92	VKEYEHRVPLSSVTH	0	1	OVOC10264
OVOC10264_OVP06764_WBGene00247073	OVOC10264_OVP06764_WBGene00247073;121	675	1155	121	225.23	380.01	80.23	148.23	140.38	281.9	112.44	305.77	307.16	94.18	176.29	144.04	183.48	2143.3	134.16	117.3	155.95	105.49	RVPLSSVTHFSIDGD	0	1	OVOC10264
OVOC10264_OVP06764_WBGene00247073	OVOC10264_OVP06764_WBGene00247073;127	665	1133	127	87.87	82.47	63.84	93.69	85.56	99.42	118.22	87.39	138.22	70.65	81.85	74.82	70.98	81.22	75.79	80.93	78.29	93.69	VTHFSIDGDVLVTYI	0	0	OVOC10264
OVOC10264_OVP06764_WBGene00247073	OVOC10264_OVP06764_WBGene00247073;133	113	457	133	125.12	134.08	109.7	191.66	119.1	184.52	138.02	144.34	144.6	118.33	166.74	78.13	92.48	98.78	110.21	92.72	106.01	89.89	DGDVLVTYIHWGGK	0	0	OVOC10264
OVOC10264_OVP06764_WBGene00247073	OVOC10264_OVP06764_WBGene00247073;139	613	155	139	169.58	87.76	103.45	127.39	152.48	4064.63	143.78	176.94	354.91	140.09	156.56	90.84	120.43	120.92	170.2	127.99	214.55	297.37	TYIHWGGKYYPVP	0	0	OVOC10264
OVOC10264_OVP06764_WBGene00247073	OVOC10264_OVP06764_WBGene00247073;145	178	802	145	1714.87	5499.18	1149.76	11986.9	297.24	2942.41	331.59	6354.08	2167.81	1281.22	1738.65	878.47	2123.99	660.75	1326.77	18518.6	2251.22	2126.68	GKYYPVPYESGL	3	5	OVOC10264
OVOC10264_OVP06764_WBGene00247073	OVOC10264_OVP06764_WBGene00247073;151	568	92	151	316.04	473.83	296.78	303	507.99	6408.81	703.92	1895.75	877.2	604.75	393.87	241.53	526.74	96.69	97.5	172.98	174.63	109.24	PYESGLSGEGLVPG	1	0	OVOC10264
OVOC10264_OVP06764_WBGene00247073	OVOC10264_OVP06764_WBGene00247073;157	10	84	157	132.98	83.98	139.37	147.93	98.17	137.76	133	145.94	105.17	81.24	568.24	103.33	86.95	67.79	93.94	105.71	105.35	120.84	SGEGLVPGKSLLIFA	0	0	OVOC10264
OVOC10264_OVP06764_WBGene00247073	OVOC10264_OVP06764_WBGene00247073;163	922	2	163	139.6	413.22	107.16	170.23	170.19	879.95	220.42	212.98	145.08	134.47	149.55	132.11	129.5	159.59	201.41	158.41	147.95	200.62	PGKSLLIFATPEKKG	0	0	OVOC10264
OVOC10264_OVP06764_WBGene00247073	OVOC10264_OVP06764_WBGene00247073;169	148	232	169	98.21	166.47	141.41	114.69	120.88	176.88	135.48	151.2	151.94	135.27	144.06	141.62	106.02	113.22	100.73	193.45	136.96	111.39	IFATPEKKGKRFHIN	0	0	OVOC10264
OVOC10264_OVP06764_WBGene00247073	OVOC10264_OVP06764_WBGene00247073;175	1019	473	175	141.38	160.67	229.47	288.5	125.38	182	192.28	150.98	215.04	168.85	157.35	172.09	128.98	120.87	156.49	158.68	129.93	162.11	KKGKRFHINLLK	0	0	OVOC10264
OVOC10264_OVP06764_WBGene00247073	OVOC10264_OVP06764_WBGene00247073;181	176	70	181	114.55	188.89	84.36	119	100.2	428.65	201.22	1106.32	278.37	135.23	145.67	106.7	95.01	81.71	96.66	96	115.32	140.75	HINLLKKNGDIA	0	0	OVOC10264
OVOC10264_OVP06764_WBGene00247073	OVOC10264_OVP06764_WBGene00247073;187	903	1019	187	3528.13	1918.11	435.57	4132.24	248.69	6178.96	642.54	3140.25	19852.3	5847.96	677.58	4256.81	391.29	1311.21	244.18	312.33	134.25	1254.92	KNGDIALHFNPRFDE	3	2	OVOC10264
OVOC10264_OVP06764_WBGene00247073	OVOC10264_OVP06764_WBGene00247073;193	105	1453	193	322.94	120.78	111.85	174.93	116.36	875.14	119.7	140.26	293.07	3124.5	226.7	129.79	154.54	146.93	7365.79	419.8	146.78	166.57	LHFNPRFDEKAIVR	0	1	OVOC10264
OVOC10264_OVP06764_WBGene00247073	OVOC10264_OVP06764_WBGene00247073;199	142	1702	199	111.06	1760.09	1096.42	176.45	267.68	1136.3	192.14	1631.73	3099.96	277.93	12021.6	66.44	92.18	546.66	103.54	301.1	1037.53	98.89	FDEKAIVRNSLIAGE	1	1	OVOC10264
OVOC10264_OVP06764_WBGene00247073	OVOC10264_OVP06764_WBGene00247073;205	977	103	205	587.58	35724	8390.88	1603.49	2175.43	5531.23	739.81	11376.4	1291.6	674.4	1585.52	219.38	508.07	319.13	204.18	367.35	16513	1765.53	VRNSLIAGEWGNEER	4	2	OVOC10264
OVOC10264_OVP06764_WBGene00247073	OVOC10264_OVP06764_WBGene00247073;211	249	1563	211	2195.31	61290.4	5762.17	4853.28	692.98	2221.15	782.15	30625.5	2088.9	2860.78	2742.56	307.95	138.96	137.02	141.75	199.56	112.25	157.13	AGEWGNEEREGK	4	0	OVOC10264
OVOC10264_OVP06764_WBGene00247073	OVOC10264_OVP06764_WBGene00247073;217	315	1467	217	212.79	127.94	948.97	326.29	1077.56	314.07	136.94	94.14	144.54	153.1	8227.97	60.41	110.55	172.51	80.32	131.31	61.7	2465.8	EEREGKMILEKG	1	1	OVOC10264
OVOC10264_OVP06764_WBGene00247073	OVOC10264_OVP06764_WBGene00247073;223	51	1041	223	430.8	579.94	1761.61	1433.19	720.23	665.29	515.17	1573.12	367.95	326.67	1236.81	333.48	2872.37	2150.27	3683.53	850.88	211.54	22214.2	MILEKGIGFDLEIKN	0	5	OVOC10264
OVOC10264_OVP06764_WBGene00247073	OVOC10264_OVP06764_WBGene00247073;229	887	857	229	2576.42	1135.53	6032.63	3295.55	723.62	4706.24	3317.9	940.82	591.13	850.28	819.92	818.87	16501.9	1450.12	2736.08	21991.7	152.97	193.58	IGFDLEIKNEEYA	1	4	OVOC10264
OVOC10264_OVP06764_WBGene00247073	OVOC10264_OVP06764_WBGene00247073;235	410	1304	235	122.16	98.53	174.47	187.61	289.19	238.07	138.07	173.17	196.15	155.42	125.37	92.78	114.65	614.11	117.92	177.39	125.74	248.52	IKNEEYAFQIFIN	0	0	OVOC10264
OVOC10264_OVP06764_WBGene00247073	OVOC10264_OVP06764_WBGene00247073;241	373	1679	241	194.14	151.19	126.84	134.47	313.65	204.7	262.46	212.17	213.83	175.15	157.44	123.92	121.84	145.9	139.04	227.53	171.46	169.26	AFQIFINGERYATYA	0	0	OVOC10264
OVOC10264_OVP06764_WBGene00247073	OVOC10264_OVP06764_WBGene00247073;247	239	355	247	143.88	124.66	219.83	153.82	122.64	141.32	131.23	155.57	167.69	132.89	197.75	101.64	114.5	112.79	158.05	164.88	129.13	116.42	NGERYATYAHRLDPR	0	0	OVOC10264
OVOC10264_OVP06764_WBGene00247073	OVOC10264_OVP06764_WBGene00247073;253	202	1314	253	440.51	1028.04	139.91	4486.78	738.77	706.35	796.02	3234.76	502.28	1703.64	1688.83	117.67	338.4	146.68	148.25	532.41	258.24	367.89	TYAHRLDPREING	0	0	OVOC10264
OVOC10264_OVP06764_WBGene00247073	OVOC10264_OVP06764_WBGene00247073;259	1073	917	259	210.73	559.91	497.31	1724.98	412.14	640.39	1445.28	259.52	5792.6	6168.12	671	82.32	118.13	73.57	88.12	1349.51	185.08	114.1	DPREINGLQIGGD	2	1	OVOC10264
OVOC10264_OVP06764_WBGene00247073	OVOC10264_OVP06764_WBGene00247073;265	733	585	265	102.29	100.54	1321.98	228.36	96.39	254.45	201.35	107.42	5626.76	460.66	186.42	113.31	167.37	80.6	153.27	183.46	79.7	144.82	GLQIGGDLEVSGIQM	1	0	OVOC10264
OVOC10264_OVP06764_WBGene00247073	OVOC10264_OVP06764_WBGene00247073;271	808	1686	271	106.03	93.35	127.61	104.35	163.47	187.56	91.16	110.83	283.67	234.96	110.03	69.87	91.84	93.89	54.96	93.83	90.81	101.29	DLEVSGIQMR	0	0	OVOC10264
OVOC10442_OVP08939_WBGene00247251	OVOC10442_OVP08939_WBGene00247251;1	594	1650	1	196.48	123.75	109	337.02	196.43	172.72	150	263.25	273.12	208.08	241.83	150.83	108.36	77.96	93.84	220.04	110.01	183.26	MGKDKCCRCGEGI	0	0	OVOC10442
OVOC10442_OVP08939_WBGene00247251	OVOC10442_OVP08939_WBGene00247251;7	645	411	7	357.66	338.3	215.18	1308.95	238.53	328.46	193.71	361.71	1110.67	185.75	436.57	2547.77	190.56	271.27	896.03	465.48	230.89	303.25	CRCGEGITNTRPGC	0	1	OVOC10442
OVOC10442_OVP08939_WBGene00247251	OVOC10442_OVP08939_WBGene00247251;13	351	1685	13	378.79	702.4	4864.67	409.81	2609.22	3268.05	153.75	640.77	373.73	214.02	781.68	200.98	212.25	727.82	166.74	131.57	147.96	137.05	ITNTRPGCTAIGETF	1	0	OVOC10442
OVOC10442_OVP08939_WBGene00247251	OVOC10442_OVP08939_WBGene00247251;19	725	933	19	179.15	108.34	90.22	127.82	120.14	159.89	82.92	107.15	4593.47	89.93	223.38	83.15	103.05	123.61	128.19	175.37	92.68	102.17	GCTAIGETFHVACFT	0	0	OVOC10442
OVOC10442_OVP08939_WBGene00247251	OVOC10442_OVP08939_WBGene00247251;25	945	49	25	132.81	683.71	132.53	1615.72	945.4	1597.6	277.4	342.13	1494.09	337.76	185.54	121.02	255.44	152.11	140.24	120.89	180.91	150.27	ETFHVACFTCNECNK	0	0	OVOC10442
OVOC10442_OVP08939_WBGene00247251	OVOC10442_OVP08939_WBGene00247251;31	215	507	31	548.86	2164.28	205.25	4439.13	1847.41	816.63	1089.32	13782.5	1714.28	190.46	751.28	186.1	188.96	163.48	116.3	3515.29	211.86	159.7	CFTCNECNKQLAGG	1	1	OVOC10442
OVOC10442_OVP08939_WBGene00247251	OVOC10442_OVP08939_WBGene00247251;37	54	1514	37	610.27	5799.08	765.58	976.25	331.27	660.55	1601.94	17180.8	719.25	1311.8	1743.21	878.71	415.87	455.73	171.55	6061.59	289.88	229.92	CNKQLAGGSFYNVD	2	1	OVOC10442
OVOC10442_OVP08939_WBGene00247251	OVOC10442_OVP08939_WBGene00247251;43	972	198	43	357.47	1547.91	147.37	631.74	6268.71	975.92	27377.6	362.86	3990.75	378.13	606.29	255.96	278.03	4900.21	543.15	84.79	1496.48	147.77	GGSFYNVDGKALC	2	2	OVOC10442
OVOC10442_OVP08939_WBGene00247251	OVOC10442_OVP08939_WBGene00247251;49	387	1719	49	179.05	529.15	416.36	301.13	252.38	147.77	456.27	2474.22	681.31	90.95	226.3	164.68	325.35	105.69	319.4	457.94	105.11	95.86	VDGKALCEDDYTKSL	0	0	OVOC10442
OVOC10442_OVP08939_WBGene00247251	OVOC10442_OVP08939_WBGene00247251;55	384	78	55	213.12	211.46	248.46	562.07	148.5	241.52	259.41	2801.84	1104.65	421.86	862.13	102.93	101.51	95.28	124.48	1478.27	113.25	233.14	CEDDYTKSLEKCSSC	0	1	OVOC10442
OVOC10442_OVP08939_WBGene00247251	OVOC10442_OVP08939_WBGene00247251;61	1023	803	61	1159	113.32	139.7	189.88	112.45	205.06	230.5	173.13	197.64	1621.5	219.2	135.29	120.85	129.26	183.9	111.95	120.42	311.33	KSLEKCSSCGKPI	0	0	OVOC10442
OVOC10442_OVP08939_WBGene00247251	OVOC10442_OVP08939_WBGene00247251;67	257	1697	67	125.88	120.07	467.39	136.56	383.81	203.59	172.83	134.67	1404.19	374.62	361.25	76.62	109.51	87.37	115.37	3181.18	5508.43	152.38	SSCGKPITEKLLRA	0	2	OVOC10442
OVOC10442_OVP08939_WBGene00247251	OVOC10442_OVP08939_WBGene00247251;73	681	1109	73	163.55	170.1	2246.11	131.99	1123.46	138.59	157.48	136.77	189.88	112.69	169.08	101.42	107.28	90.18	92.61	130.46	114.01	117.87	ITEKLLRATGGAYHP	0	0	OVOC10442
OVOC10442_OVP08939_WBGene00247251	OVOC10442_OVP08939_WBGene00247251;79	731	1393	79	341.42	1118.04	113.26	284.14	587.29	1387.83	251.81	803.7	337.98	225.35	751.11	104.25	133.78	216.66	157.47	151.72	169.19	274.35	RATGGAYHPDCFICT	0	0	OVOC10442
OVOC10442_OVP08939_WBGene00247251	OVOC10442_OVP08939_WBGene00247251;85	34	1106	85	169.55	185.54	126.57	197.43	131.55	198.88	277.62	168.5	222.8	103.37	266.34	112.48	144.81	115.29	150.21	169.47	165.24	357.63	YHPDCFICTVCKKC	0	0	OVOC10442
OVOC10442_OVP08939_WBGene00247251	OVOC10442_OVP08939_WBGene00247251;91	930	1448	91	820.81	168.89	143.72	320.88	137.22	318.23	142.48	213.25	2988.36	155.71	170.05	103.63	125.73	126.78	163.53	132.17	223.43	140.91	ICTVCKKCLDGVPF	0	0	OVOC10442
OVOC10442_OVP08939_WBGene00247251	OVOC10442_OVP08939_WBGene00247251;97	101	845	97	138.92	1016.66	512.69	215.52	2639.75	2813.5	3053.17	219.08	5531.37	325.81	215.99	253.88	1922.51	9889.92	467.16	178.19	228.33	107.34	KCLDGVPFTVDSAN	1	2	OVOC10442
OVOC10442_OVP08939_WBGene00247251	OVOC10442_OVP08939_WBGene00247251;103	534	1330	103	339.33	256.01	195.56	5611.57	11442.6	8750.09	938.04	185.26	288.93	339.93	125.16	118.06	927.15	3271.62	1567.6	146.6	115.86	131.67	PFTVDSANQVHCV	3	3	OVOC10442
OVOC10442_OVP08939_WBGene00247251	OVOC10442_OVP08939_WBGene00247251;109	333	545	109	145.3	106.45	73.49	169.72	879.87	137.04	261.43	110.21	482.62	317.82	133.2	84.03	73.81	68.4	126.3	93.41	82.5	132.24	ANQVHCVVCFHEK	0	0	OVOC10442
OVOC10442_OVP08939_WBGene00247251	OVOC10442_OVP08939_WBGene00247251;115	263	81	115	462.86	137.79	125.42	275.5	132.63	286.76	114.86	219.34	322.83	106.34	142.14	154.02	107.66	190.44	187.22	109.71	146.14	227.07	VVCFHEKFAPRCAVC	0	0	OVOC10442
OVOC10442_OVP08939_WBGene00247251	OVOC10442_OVP08939_WBGene00247251;121	70	560	121	138.7	110.39	149.58	152.21	109.64	141.48	129.88	113.29	189.75	110.89	146.29	110.29	82.97	92.52	135.72	175.37	200.79	133.37	KFAPRCAVCSKPII	0	0	OVOC10442
OVOC10442_OVP08939_WBGene00247251	OVOC10442_OVP08939_WBGene00247251;127	990	320	127	581.47	8864.11	4855.07	403.51	4801.35	140.98	474.94	471.36	2475.48	318.45	2822.18	91	87.44	294.94	376.37	207.49	1506.95	7734.51	AVCSKPIIPEEGQE	2	2	OVOC10442
OVOC10442_OVP08939_WBGene00247251	OVOC10442_OVP08939_WBGene00247251;133	373	1367	133	116.61	110.55	4925.93	100.89	128.3	171.82	79.62	1569.37	182.78	165.78	316.76	74.04	140.33	101.55	78.49	261.28	1382.55	11245.1	IIPEEGQEESVR	1	2	OVOC10442
OVOC10442_OVP08939_WBGene00247251	OVOC10442_OVP08939_WBGene00247251;139	678	800	139	264.23	191.54	317.37	102.65	477.75	137.71	302.26	134.22	144.09	2390.08	1636.47	98.14	71.54	70.74	100.4	86.9	75.58	69.56	QEESVRVVAMDK	0	0	OVOC10442
OVOC10442_OVP08939_WBGene00247251	OVOC10442_OVP08939_WBGene00247251;145	257	1531	145	177.99	273.51	185.49	295.71	146.49	397.93	211.73	181.79	282.25	170.9	435.32	110.01	118.89	127.05	154.25	282.12	183.17	209.83	VVAMDKSFHVNCYR	0	0	OVOC10442
OVOC10442_OVP08939_WBGene00247251	OVOC10442_OVP08939_WBGene00247251;151	345	349	151	1229.94	1463.18	4322.03	522.03	342.59	1325.93	447.24	3232.67	1282.6	639.4	713.32	2219.43	819.79	1740.95	3296.53	624.11	907.03	2276.43	SFHVNCYRCEDCNMQ	0	4	OVOC10442
OVOC10442_OVP08939_WBGene00247251	OVOC10442_OVP08939_WBGene00247251;157	502	1082	157	113.9	826.58	16034.2	1242.01	171.61	378.57	344.8	2002.24	265.59	326.39	143.95	96.4	112.18	226.8	93	1832.77	90.3	117.99	YRCEDCNMQLSSKIE	1	1	OVOC10442
OVOC10442_OVP08939_WBGene00247251	OVOC10442_OVP08939_WBGene00247251;163	759	3	163	827.71	178.11	16980.1	147.7	265.47	777.84	498.78	3545.18	205.32	155.68	180.27	116.45	149.45	481.4	95.89	254.75	96.32	110.89	NMQLSSKIEGQG	1	0	OVOC10442
OVOC10446_OVP11712_WBGene00247255	OVOC10446_OVP11712_WBGene00247255;1	489	743	1	11319.7	26559.1	7174.68	38778.5	14553.9	19023.6	39960.7	22555	6577.22	12506.2	12549.1	7645.38	2731.55	5392.84	16705.6	11113.2	10710.4	24390	QEYNNKYINNNN	12	6	OVOC10446
OVOC10446_OVP11712_WBGene00247255	OVOC10446_OVP11712_WBGene00247255;7	475	1479	7	3519.06	65397.8	11900.6	65533.2	3530.94	16144.4	65535	47496.6	1682.49	7066.39	38482.7	1572.15	3652.07	6110.11	8254.15	2857.72	10554.7	1518.15	YINNNNNNNN	8	6	OVOC10446
OVOC10446_OVP11712_WBGene00247255	OVOC10446_OVP11712_WBGene00247255;13	309	1707	13	5623.22	23162.6	40730.1	64656.5	1805.97	22056.6	45213.2	34463.2	645.6	10523.9	14109.6	1613.26	739.3	470.87	2130.07	5830.3	11921.6	434.13	NNNNNSNSNRI	9	3	OVOC10446
OVOC10446_OVP11712_WBGene00247255	OVOC10446_OVP11712_WBGene00247255;19	702	1484	19	181.57	113.85	83.92	168.13	107.15	145.9	89.23	157.1	184.45	90.75	202.97	103.99	114.42	98.75	92.76	152.75	128.25	149.93	NSNRIYYCYYQYR	0	0	OVOC10446
OVOC10446_OVP11712_WBGene00247255	OVOC10446_OVP11712_WBGene00247255;25	1038	1556	25	183.33	91.34	92.8	154.55	96	118.37	99.04	148.28	105.44	109.75	131.35	66.86	82.38	117.42	129.82	127.96	87.33	117.42	YCYYQYRYFHPSFLT	0	0	OVOC10446
OVOC10446_OVP11712_WBGene00247255	OVOC10446_OVP11712_WBGene00247255;31	606	248	31	84.03	75.67	94.65	182.76	124.19	129.95	103.19	125.24	320.96	167	112.92	85.33	103.6	149.27	111.39	131.79	515.62	112.81	RYFHPSFLTDIIMLR	0	0	OVOC10446
OVOC10446_OVP11712_WBGene00247255	OVOC10446_OVP11712_WBGene00247255;37	201	1507	37	92.31	61.95	652.92	130.07	107.86	82.42	85.88	114.22	108.19	100.9	238.89	85.61	76.67	83.8	98.61	99.51	81.86	77.45	FLTDIIMLRLISVL	0	0	OVOC10446
OVOC10446_OVP11712_WBGene00247255	OVOC10446_OVP11712_WBGene00247255;43	616	638	43	80.1	77.06	79.89	77.7	73.51	94.14	1167.97	100.2	91.81	82	95.7	58.86	140.61	78.45	99.25	111.3	104.34	112.5	MLRLISVLLFITAVN	0	0	OVOC10446
OVOC10446_OVP11712_WBGene00247255	OVOC10446_OVP11712_WBGene00247255;49	83	245	49	108.92	83.38	96.24	175.23	91.67	149.52	104.33	95.1	96.97	102.19	103.89	101.78	72.06	108.82	78.96	103.94	86.88	105.35	VLLFITAVNAIPVDN	0	0	OVOC10446
OVOC10446_OVP11712_WBGene00247255	OVOC10446_OVP11712_WBGene00247255;55	576	544	55	111.95	336.5	269.54	164.03	638.04	750.13	515.39	612.92	359.74	252.32	139.86	160.95	69.66	90.66	100.32	157.44	125.76	76.89	AVNAIPVDNGVEGE	0	0	OVOC10446
OVOC10446_OVP11712_WBGene00247255	OVOC10446_OVP11712_WBGene00247255;61	682	360	61	233.11	163.38	148.48	173.17	217.19	174.39	205.68	430.41	259.31	13221.6	973.69	162.81	81.23	67.42	79.37	118.22	226.58	663.33	VDNGVEGEPEIECGP	1	0	OVOC10446
OVOC10446_OVP11712_WBGene00247255	OVOC10446_OVP11712_WBGene00247255;67	356	130	67	105.83	87.32	126.05	127.14	114.56	164.48	103.28	291.39	505.25	158.01	104.07	87.88	72.19	95.09	83.47	308.69	194.15	510.7	GEPEIECGPTSITVN	0	0	OVOC10446
OVOC10446_OVP11712_WBGene00247255	OVOC10446_OVP11712_WBGene00247255;73	561	1755	73	223.54	163.94	183.43	222.6	178.9	301.06	254.99	250.32	821.71	192.55	316.52	146.97	175.47	158.5	170.99	270.35	143.19	182.65	CGPTSITVNFNTR	0	0	OVOC10446
OVOC10446_OVP11712_WBGene00247255	OVOC10446_OVP11712_WBGene00247255;79	669	1585	79	715.29	735.41	1857.5	2101.32	1512.61	25006.5	5190.23	1275.46	4280	1079.47	3325.81	300.03	327	1205.98	1019.53	380.86	1657.91	525.9	TVNFNTRNPFEGH	2	3	OVOC10446
OVOC10446_OVP11712_WBGene00247255	OVOC10446_OVP11712_WBGene00247255;85	422	1174	85	142.66	137.97	140.85	174.88	120.45	189.79	123.58	159.97	187.06	160	159.02	98.54	146.39	119.27	151.99	98.7	168.83	149.77	RNPFEGHVYVKGL	0	0	OVOC10446
OVOC10446_OVP11712_WBGene00247255	OVOC10446_OVP11712_WBGene00247255;91	706	222	91	100.54	96.79	93.43	147.49	122.96	129.25	130.1	130.43	141.95	113.61	73.04	93.55	107.03	93.58	113.85	141.77	95.54	73.67	HVYVKGLYDQAGCRN	0	0	OVOC10446
OVOC10446_OVP11712_WBGene00247255	OVOC10446_OVP11712_WBGene00247255;97	890	274	97	363.62	257.26	298.09	2216.26	9955.49	794.24	817.94	530.88	395.03	311.99	2800.5	1458.05	114.15	134.05	381.58	311.3	369.95	592.99	LYDQAGCRNDEG	1	0	OVOC10446
OVOC10446_OVP11712_WBGene00247255	OVOC10446_OVP11712_WBGene00247255;103	1008	694	103	316.23	2292.07	165.61	818.38	273.04	64524.2	1950.92	1669.05	1089.5	284.95	17104.3	121.54	93.93	210.9	279.18	150.57	655.56	110.77	CRNDEGGRQVA	2	0	OVOC10446
OVOC10446_OVP11712_WBGene00247255	OVOC10446_OVP11712_WBGene00247255;109	824	1402	109	184.09	123.57	606.21	994.47	327.55	314.42	3147.64	1334.1	1322.95	224.2	181.98	289.59	135.98	117.86	92.81	618.93	119.61	145.77	GRQVAGIELPFDSCN	0	0	OVOC10446
OVOC10446_OVP11712_WBGene00247255	OVOC10446_OVP11712_WBGene00247255;115	1013	21	115	235.04	298.85	178.97	252.24	287.4	307.38	179.32	341.89	465.74	191.28	158.61	135.07	157.47	147.45	183.02	521.62	176.02	183.46	IELPFDSCNVARTRS	0	0	OVOC10446
OVOC10446_OVP11712_WBGene00247255	OVOC10446_OVP11712_WBGene00247255;121	51	1005	121	1037.21	108.55	95.01	182.76	100.32	141.65	207.73	187.03	138.78	128.23	161.95	131.27	100.38	113.65	106.93	181.94	118.51	109.44	SCNVARTRSLNPRGI	0	0	OVOC10446
OVOC10446_OVP11712_WBGene00247255	OVOC10446_OVP11712_WBGene00247255;127	570	1370	127	240.63	90.62	86.08	82.97	97.47	123.66	93.02	285.5	126.56	132.05	176.81	91.54	102.21	85.24	159.06	129.31	106.02	100.45	TRSLNPRGIFVTSV	0	0	OVOC10446
OVOC10446_OVP11712_WBGene00247255	OVOC10446_OVP11712_WBGene00247255;133	1062	920	133	87.71	96.27	82.16	105.33	78.27	110.81	82.06	96.82	89.08	78.3	107.44	131.42	89.64	63.24	105.63	97.13	80.69	99	RGIFVTSVVVI	0	0	OVOC10446
OVOC10446_OVP11712_WBGene00247255	OVOC10446_OVP11712_WBGene00247255;139	1064	1358	139	140.37	120.01	79.89	115.2	159.21	151.9	129.45	125.34	153.38	399.26	159.26	88.43	140.08	97.44	263.29	200.13	104.79	127.71	SVVVISFHPLFVTK	0	0	OVOC10446
OVOC10446_OVP11712_WBGene00247255	OVOC10446_OVP11712_WBGene00247255;145	372	86	145	83.66	151.48	91.01	108.23	196.86	199.68	155.48	140.9	115.73	100.47	124.78	95.89	88.38	81.88	103.14	97.5	110.82	119.1	FHPLFVTKVDRAYRI	0	0	OVOC10446
OVOC10446_OVP11712_WBGene00247255	OVOC10446_OVP11712_WBGene00247255;151	312	1550	151	120.35	119.24	86.08	156.94	311.96	137.51	98.03	127.67	170.31	425.9	148.66	100.69	94.54	126.29	105.98	135.87	153.78	102.09	TKVDRAYRIQCFYME	0	0	OVOC10446
OVOC10446_OVP11712_WBGene00247255	OVOC10446_OVP11712_WBGene00247255;157	144	690	157	698.12	221.86	179.56	301.01	1582.21	6591.87	5629.14	24052.2	4187.86	13638.4	341.76	129.58	864.28	118.63	319.33	157.69	1896.3	1151.77	YRIQCFYMEADKTVS	4	3	OVOC10446
OVOC10446_OVP11712_WBGene00247255	OVOC10446_OVP11712_WBGene00247255;163	895	25	163	297	233.31	406.53	139.62	61188.5	4088.08	1153.57	5029.93	1859.1	512.58	117.34	103.49	146.15	123.9	90.46	224.18	712.61	267.52	YMEADKTVSAQLEVS	2	0	OVOC10446
OVOC10446_OVP11712_WBGene00247255	OVOC10446_OVP11712_WBGene00247255;169	891	1247	169	338.95	104.39	123.23	114.15	25109.3	189.35	747.56	209.8	132.9	76.77	136.07	63.05	72.53	141.18	117.61	90.2	79.97	102.47	TVSAQLEVSEMTTA	1	0	OVOC10446
OVOC10446_OVP11712_WBGene00247255	OVOC10446_OVP11712_WBGene00247255;175	706	1042	175	274.31	79.34	92.28	130.8	103.27	193.49	108.74	399.97	167.24	148.9	290.28	66.26	262.89	175.74	90.17	114.77	79.22	684.16	EVSEMTTAFATQI	0	0	OVOC10446
OVOC10446_OVP11712_WBGene00247255	OVOC10446_OVP11712_WBGene00247255;181	364	626	181	127.59	114.15	93.51	172.43	125.25	175.81	121.62	184.41	205.34	126.48	164.34	83.25	107.12	1536.49	119.22	102.26	117.98	122.66	TAFATQIVPMPVCRY	0	1	OVOC10446
OVOC10446_OVP11712_WBGene00247255	OVOC10446_OVP11712_WBGene00247255;187	27	389	187	259.77	122.26	83.91	201.2	112.44	2322.67	222.56	11940.9	259.1	126.93	5846.87	103.33	99.76	122.1	105.3	317.83	124.37	165.67	IVPMPVCRYEILDG	2	0	OVOC10446
OVOC10446_OVP11712_WBGene00247255	OVOC10446_OVP11712_WBGene00247255;193	550	278	193	520.69	662.9	360.12	352.81	12520.4	1288.69	289.5	4633.44	623.94	209.74	252.68	128.81	791.08	186.16	145.78	473.14	224.73	538.98	CRYEILDGGPSGQ	1	0	OVOC10446
OVOC10446_OVP11712_WBGene00247255	OVOC10446_OVP11712_WBGene00247255;199	696	1412	199	175.69	134.68	154.95	156.98	174.4	310.8	4525.37	761.55	206.67	95.1	133	91.19	70.09	67.73	92.04	121.95	494.81	69.74	DGGPSGQPVQFA	0	0	OVOC10446
OVOC10446_OVP11712_WBGene00247255	OVOC10446_OVP11712_WBGene00247255;205	482	1168	205	124.93	275.98	114.61	249.86	155.31	166.78	176.26	177.09	186.61	177.82	1366.46	142.03	923.84	107.12	136.19	143.59	23449	159.26	QPVQFATIGQPVYHK	0	2	OVOC10446
OVOC10446_OVP11712_WBGene00247255	OVOC10446_OVP11712_WBGene00247255;211	231	371	211	214.43	622.97	4984.17	1173.58	274.64	295.65	126	691.7	317.26	209.53	354.47	75.21	4101.62	205.83	868.45	120.52	49257.7	258.83	TIGQPVYHKWTCDSE	1	3	OVOC10446
OVOC10446_OVP11712_WBGene00247255	OVOC10446_OVP11712_WBGene00247255;217	295	547	217	526.65	592.3	706.54	2156.56	697.02	1179.29	249.29	620.84	1664.85	229.65	556.4	114.27	1552.25	233.37	359.6	263.17	1180.04	540.82	YHKWTCDSETVDTFC	0	2	OVOC10446
OVOC10446_OVP11712_WBGene00247255	OVOC10446_OVP11712_WBGene00247255;223	627	1315	223	135.03	228.02	107.97	260.28	95.26	178.98	173.4	243.39	276.89	83.35	213.56	70.77	89.36	132.54	102.9	122.86	90.17	103.3	DSETVDTFCAVVHSC	0	0	OVOC10446
OVOC10446_OVP11712_WBGene00247255	OVOC10446_OVP11712_WBGene00247255;229	767	599	229	160.87	158.95	129.06	1090.82	117.19	1665.42	12014.7	204.27	306.7	106.93	224.29	74.44	88.02	465.75	102.73	178.03	474.41	189.93	TFCAVVHSCFVDDGN	1	0	OVOC10446
OVOC10446_OVP11712_WBGene00247255	OVOC10446_OVP11712_WBGene00247255;235	407	1635	235	5030.65	3984.55	2737.45	1339.1	27695.4	5280.63	9367.23	1148.24	16159.7	18189.2	2335.8	8089.57	97.94	359.68	134.07	159.53	90.3	2606.33	HSCFVDDGNGDK	7	1	OVOC10446
OVOC10446_OVP11712_WBGene00247255	OVOC10446_OVP11712_WBGene00247255;241	1015	25	241	3228.44	1456.31	10281.1	548.2	6881.04	1444.42	1630.58	346.76	387.35	672.4	480.91	658.74	98.52	98.28	64.36	88.86	91.89	8613.3	DGNGDKVELLNAD	2	1	OVOC10446
OVOC10446_OVP11712_WBGene00247255	OVOC10446_OVP11712_WBGene00247255;247	172	996	247	3930.97	635.3	1288.61	1361.06	1078.97	379.2	1017.94	276.81	529.88	6650.91	276.33	305.11	332.73	97.9	1314.11	166.78	159.37	304.25	VELLNADGCALDKYL	1	1	OVOC10446
OVOC10446_OVP11712_WBGene00247255	OVOC10446_OVP11712_WBGene00247255;253	775	1547	253	19348.6	718.74	128.48	435.22	438.42	411.2	805.97	845.16	528.47	941.21	653.2	148.57	178.97	153.4	648.13	197.1	487.4	139.59	DGCALDKYLLNNLE	1	0	OVOC10446
OVOC10446_OVP11712_WBGene00247255	OVOC10446_OVP11712_WBGene00247255;259	198	392	259	219.62	348.51	302.22	265.57	746.65	8118.95	1965.16	931.06	302.18	255.06	551.4	119.42	126.87	279.96	228.5	165.15	812.75	348.48	KYLLNNLEYPTDL	1	0	OVOC10446
OVOC10446_OVP11712_WBGene00247255	OVOC10446_OVP11712_WBGene00247255;265	37	1311	265	86.32	170.06	67.67	116.74	107.93	952.27	315.19	208.61	5217.23	107.7	156.69	97.9	78.11	110.76	83.58	145.64	141.66	114.03	LEYPTDLMAGQEAHV	1	0	OVOC10446
OVOC10446_OVP11712_WBGene00247255	OVOC10446_OVP11712_WBGene00247255;271	570	480	271	143.64	125.69	15555.5	585.15	122.69	204.38	152.81	178.45	484.16	112.6	209.1	156.38	345.56	114.09	154.58	153.02	127.99	154.33	LMAGQEAHVYKYADR	1	0	OVOC10446
OVOC10446_OVP11712_WBGene00247255	OVOC10446_OVP11712_WBGene00247255;277	280	986	277	130.33	146.96	266.59	143.64	119.54	135.36	112.03	196	183.45	98.83	114.38	105.76	92.93	93.31	160.82	124.96	109.41	159.2	AHVYKYADRSQLF	0	0	OVOC10446
OVOC10446_OVP11712_WBGene00247255	OVOC10446_OVP11712_WBGene00247255;283	291	243	283	160.37	3318.66	168.55	198.52	207.91	275.53	124.18	182.85	6355.38	190.57	142.49	113.08	116.23	133.01	132.02	181.64	159.05	162.02	ADRSQLFYQCQI	1	0	OVOC10446
OVOC10446_OVP11712_WBGene00247255	OVOC10446_OVP11712_WBGene00247255;289	296	1754	289	141.77	323.97	129.14	551.32	144.56	136.72	193.84	271.91	182.68	185.3	181.96	158.19	168.55	262.77	140.71	161.11	135.08	1393.46	FYQCQISITIKEPN	0	1	OVOC10446
OVOC10446_OVP11712_WBGene00247255	OVOC10446_OVP11712_WBGene00247255;295	621	1353	295	560.17	451.1	185.15	151.5	104.59	202.44	567.79	191.14	185.84	237.34	2191.2	84.75	165.2	246.59	72.51	88.73	107.11	9277.97	SITIKEPNSECARPQ	0	1	OVOC10446
OVOC10446_OVP11712_WBGene00247255	OVOC10446_OVP11712_WBGene00247255;301	528	366	301	15652	235.47	276.88	292.85	170.38	706.75	1739.13	171.41	278.52	292.51	3132.5	96.43	250.65	111.97	106.65	88.9	142.31	918.55	PNSECARPQCAEPQG	1	1	OVOC10446
OVOC10446_OVP11712_WBGene00247255	OVOC10446_OVP11712_WBGene00247255;307	130	1458	307	6472.68	4607.2	183.61	264.61	20821.3	347.31	348.05	1746.16	409.95	311.83	2763.46	135.31	2227.94	115.76	187.18	192.52	279.38	1657.59	RPQCAEPQGFGAVRS	2	2	OVOC10446
OVOC10446_OVP11712_WBGene00247255	OVOC10446_OVP11712_WBGene00247255;313	149	1751	313	513.58	1393.78	145.6	188.08	4754.22	3399.68	4737.12	616.82	520.25	313.25	3688.7	420.57	121.19	179.41	176.16	302.29	158.17	595.44	PQGFGAVRSRNGGA	0	0	OVOC10446
OVOC10446_OVP11712_WBGene00247255	OVOC10446_OVP11712_WBGene00247255;319	886	1656	319	301.38	647.66	309.4	139.32	112.64	18144.8	2556.8	161.11	433.03	514.25	2080.77	204.98	202.82	972.25	288.5	187.7	142.8	260.03	VRSRNGGAAAA	1	1	OVOC10446
OVOC10446_OVP11712_WBGene00247255	OVOC10446_OVP11712_WBGene00247255;325	183	1115	325	487.35	193.67	114.31	231.55	273.2	22462.2	704.96	318.03	179.89	131.79	160.12	106.46	99.35	104.34	138.34	202.07	317.91	256.15	GAAAASRQVAA	1	0	OVOC10446
OVOC10446_OVP11712_WBGene00247255	OVOC10446_OVP11712_WBGene00247255;331	816	772	331	108.67	148.19	171.69	126.94	141.92	172.83	184.88	168.01	211.73	127.3	256.82	134.08	136.46	130.42	130.51	253.89	156.87	173.54	RQVAAFRVLKKR	0	0	OVOC10446
OVOC10446_OVP11712_WBGene00247255	OVOC10446_OVP11712_WBGene00247255;337	1026	972	337	190.65	114.59	185.08	154.56	98.52	139.9	195.32	130.88	139.98	122.89	132.52	108.8	96.28	266.82	231.48	175.54	96.09	231.99	RVLKKRDVRDEN	0	0	OVOC10446
OVOC10446_OVP11712_WBGene00247255	OVOC10446_OVP11712_WBGene00247255;343	780	1686	343	123.77	513.99	877.99	751.07	880	2461.17	195.46	839.08	2771.22	2370	1131.52	185.39	81.79	82.93	91.83	165.03	104.02	95.72	DVRDENVVDVRTD	0	0	OVOC10446
OVOC10446_OVP11712_WBGene00247255	OVOC10446_OVP11712_WBGene00247255;349	420	578	349	1446.91	822.09	354.83	807.21	2131.48	915.55	493.79	4171.6	2236.26	499.45	5079.3	154.44	62.41	100.06	127.34	96.34	1640.54	945.04	VVDVRTDLNTLDINE	1	2	OVOC10446
OVOC10446_OVP11712_WBGene00247255	OVOC10446_OVP11712_WBGene00247255;355	968	600	355	5964.9	721.24	138.71	1014.3	2738.37	1167.04	2165.91	276.23	10491.5	488.53	280.57	3639.74	1347.07	4169.98	1623.09	3839.03	385.36	5951.26	DLNTLDINEEFTPL	2	5	OVOC10446
OVOC10446_OVP11712_WBGene00247255	OVOC10446_OVP11712_WBGene00247255;361	120	836	361	887.94	1510.43	295.43	1801.14	186.48	807.75	520.15	224.75	368.47	414.38	150.12	190.28	316.28	206.42	108.22	312.27	117.21	171.13	INEEFTPLPDALRHR	0	0	OVOC10446
OVOC10446_OVP11712_WBGene00247255	OVOC10446_OVP11712_WBGene00247255;367	827	925	367	397.92	157.29	89.15	125.88	190.64	3754.13	153.36	113.2	223.48	113.24	122.87	363.54	126.68	89.68	118.12	201.77	92.24	149.33	PLPDALRHRSVEHRE	0	0	OVOC10446
OVOC10446_OVP11712_WBGene00247255	OVOC10446_OVP11712_WBGene00247255;373	293	1009	373	120.67	109.21	100.56	167.43	98.16	216.99	129.13	118.53	424.29	90.09	133.89	100.63	94.49	104.42	129.03	110.92	110.65	132.76	RHRSVEHREYGH	0	0	OVOC10446
OVOC10446_OVP11712_WBGene00247255	OVOC10446_OVP11712_WBGene00247255;379	280	752	379	91.81	2242.2	68.06	1136.47	91.96	701.55	87.04	374.19	142.34	547.07	108.18	78.24	96.08	66.28	99.52	79.76	104.22	108.52	HREYGHPVIVSTMN	0	0	OVOC10446
OVOC10446_OVP11712_WBGene00247255	OVOC10446_OVP11712_WBGene00247255;385	621	1693	385	111.7	103.96	139.61	147.98	283.62	224.82	89.61	114	142.29	101.6	180.29	123.96	104.46	204.06	142.66	124.37	256.48	125.21	PVIVSTMNQGICM	0	0	OVOC10446
OVOC10446_OVP11712_WBGene00247255	OVOC10446_OVP11712_WBGene00247255;391	723	485	391	128.2	94.3	114.71	164.1	261.5	159.58	80.85	141.83	329.96	108.85	126.07	108.27	134.66	93.84	155.33	114.48	122.15	150.4	MNQGICMSLTGF	0	0	OVOC10446
OVOC10446_OVP11712_WBGene00247255	OVOC10446_OVP11712_WBGene00247255;397	400	330	397	95.28	79.77	80.15	101.35	103.07	185.11	99.21	117.13	119.44	124.59	165.83	101.66	108.83	104.62	95.17	112.23	114.03	102.86	MSLTGFTFVGMLAFA	0	0	OVOC10446
OVOC10446_OVP11712_WBGene00247255	OVOC10446_OVP11712_WBGene00247255;403	350	1594	403	84.22	83.51	66.48	77.72	87.2	241.5	126.67	93.3	73.32	87.02	147.88	51.61	67	74.64	96	102.33	80.3	89.04	TFVGMLAFAIFVVA	0	0	OVOC10446
OVOC10446_OVP11712_WBGene00247255	OVOC10446_OVP11712_WBGene00247255;409	253	423	409	71.86	78.12	1788.23	88.46	77.97	134.04	190.04	91.29	113.2	85.95	96.84	83.08	71.02	83.67	93.17	122.5	70.59	66.27	AFAIFVVAIV	0	0	OVOC10446
OVOC10446_OVP11712_WBGene00247255	OVOC10446_OVP11712_WBGene00247255;415	983	1221	415	107.62	124.37	87.07	124.83	108.16	137.29	91.42	135.14	123.56	100.46	97.71	88.95	75.02	86.03	93.01	121.71	93.19	76.99	VAIVVALTLLRSN	0	0	OVOC10446
OVOC10446_OVP11712_WBGene00247255	OVOC10446_OVP11712_WBGene00247255;421	231	937	421	330.53	143.63	131.64	149.57	175.36	198.96	140.81	179.63	150.01	130.09	267.45	103.28	188.09	332.59	169.88	138.27	121.03	133.95	LTLLRSNSGKH	0	0	OVOC10446
OVOC10534_OVP02855_WBGene00247343	OVOC10534_OVP02855_WBGene00247343;1	984	886	1	75.03	79.67	93.65	80.28	111.83	103.68	107.66	77.56	494.74	67.99	81.45	73.71	82.83	78.1	83.91	87.11	85.91	84.58	MLANFIRLIVTYGLF	0	0	OVOC10534
OVOC10534_OVP02855_WBGene00247343	OVOC10534_OVP02855_WBGene00247343;7	781	549	7	77.23	90.76	86.57	115.69	78.09	146.95	91.13	93.5	101.45	90.39	91.21	76.18	67.1	83.65	91.52	95.3	77.51	97.33	RLIVTYGLFGFITA	0	0	OVOC10534
OVOC10534_OVP02855_WBGene00247343	OVOC10534_OVP02855_WBGene00247343;13	336	1562	13	126.01	140.47	100.11	142.44	128.73	142.88	103.87	135.78	155.04	651.76	154.59	76.64	97.88	109.98	109.15	99.8	90.28	141.82	GLFGFITASYDE	0	0	OVOC10534
OVOC10534_OVP02855_WBGene00247343	OVOC10534_OVP02855_WBGene00247343;19	13	1249	19	256.09	1087.64	191.2	653.79	192.67	593.45	1444.92	762.01	298.97	413.39	1186.88	119.7	757.04	378.15	145.24	383.88	106.72	145.27	TASYDELCKFASN	0	0	OVOC10534
OVOC10534_OVP02855_WBGene00247343	OVOC10534_OVP02855_WBGene00247343;25	16	86	25	423.99	2906.77	147.35	5728.74	228.65	1025.6	2001.82	1883.53	2512.07	314.77	656.36	94.42	172.76	76.25	128.35	114.83	2835.9	155.98	LCKFASNVTDVEELA	1	1	OVOC10534
OVOC10534_OVP02855_WBGene00247343	OVOC10534_OVP02855_WBGene00247343;31	347	539	31	416.57	338.67	88.38	252.49	141.48	243.02	272.81	206.32	325.43	109.96	1592.65	354.56	674.44	309.15	76.76	87.46	199.69	94.13	NVTDVEELAHHK	0	0	OVOC10534
OVOC10534_OVP02855_WBGene00247343	OVOC10534_OVP02855_WBGene00247343;37	364	1242	37	208.62	129.07	85.82	867.78	2008.84	210.37	109.48	202.29	673.2	112.32	266	82.28	70.74	2445.38	97.16	11951.5	1247.22	448.24	ELAHHKYQVLEDC	0	3	OVOC10534
OVOC10534_OVP02855_WBGene00247343	OVOC10534_OVP02855_WBGene00247343;43	154	380	43	259.29	415.2	446.15	233.82	270.12	1405.64	419.34	1553.46	1239.38	138.85	215.3	98.02	874.89	96.29	126.04	199.56	159.62	365.7	YQVLEDCLYYKLSQD	0	1	OVOC10534
OVOC10534_OVP02855_WBGene00247343	OVOC10534_OVP02855_WBGene00247343;49	395	1085	49	118.49	190.72	102.25	218.28	368.9	496.74	351.17	259.96	574.66	209.29	599.36	117.68	114.2	158.87	125.76	152.73	252.92	179.03	CLYYKLSQDANKMQ	0	0	OVOC10534
OVOC10534_OVP02855_WBGene00247343	OVOC10534_OVP02855_WBGene00247343;55	445	507	55	2339.18	192.83	165.65	290.63	5389.95	3482.8	608.91	320.24	1131.56	281.35	784.22	173.16	155.84	438.04	151.67	223.7	132.79	168.37	SQDANKMQGKANAI	1	0	OVOC10534
OVOC10534_OVP02855_WBGene00247343	OVOC10534_OVP02855_WBGene00247343;61	170	254	61	150.29	98	99.62	169.35	127.39	206.08	283.47	168.67	521.34	113.12	223.21	113.36	101.45	95.44	114.15	124.17	126.66	121.67	MQGKANAISILP	0	0	OVOC10534
OVOC10534_OVP02855_WBGene00247343	OVOC10534_OVP02855_WBGene00247343;67	413	1635	67	302.64	563.37	116.95	142.75	116.62	13112.5	116.67	721.45	170.52	133.3	126.25	93.72	71.62	150.84	123.27	220.97	179.64	227.58	AISILPPTVA	1	0	OVOC10534
OVOC10534_OVP02855_WBGene00247343	OVOC10534_OVP02855_WBGene00247343;73	657	1571	73	229.81	9579.14	136.33	2694.63	197.85	451.64	311.18	2514.14	151.31	104.67	439.8	122.82	145.41	80.59	78.07	157.44	113.75	386.25	PTVAAGETLDAEI	1	0	OVOC10534
OVOC10534_OVP02855_WBGene00247343	OVOC10534_OVP02855_WBGene00247343;79	147	341	79	448.56	164.53	138.95	136.86	352.73	1395.99	208.5	475.19	143.34	194.39	132.73	116.95	86.31	86.58	195.18	105.17	116.35	202.28	ETLDAEILEIALKQ	0	0	OVOC10534
OVOC10534_OVP02855_WBGene00247343	OVOC10534_OVP02855_WBGene00247343;85	20	1184	85	146.58	342.29	121.44	126.98	194.98	188.05	100.11	195.7	135.84	154.28	162.26	417.59	92.52	134.42	105.84	285.54	137.59	142.1	ILEIALKQLWMNE	0	0	OVOC10534
OVOC10534_OVP02855_WBGene00247343	OVOC10534_OVP02855_WBGene00247343;91	476	232	91	175.69	181.06	2610.77	173.46	377.24	269.7	130.13	339.25	240.23	151.68	207.9	142.29	119.43	149.51	132.13	164.09	189.16	145.31	KQLWMNEIWHVMNIN	0	0	OVOC10534
OVOC10534_OVP02855_WBGene00247343	OVOC10534_OVP02855_WBGene00247343;97	878	578	97	107.99	75.76	83.05	136.34	104.26	138.2	76.5	115.27	97.9	86.36	97.18	69.67	71.32	69.08	96.81	120.31	101.97	91.08	EIWHVMNINGHFLI	0	0	OVOC10534
OVOC10534_OVP02855_WBGene00247343	OVOC10534_OVP02855_WBGene00247343;103	988	594	103	164.11	142.9	198.14	163.25	92.98	239.94	132.42	181.69	162.35	141.35	221.38	101.73	112.66	119.04	104.53	124.12	104.24	135.5	NINGHFLISWKDRR	0	0	OVOC10534
OVOC10534_OVP02855_WBGene00247343	OVOC10534_OVP02855_WBGene00247343;109	148	774	109	490.06	327.38	648.66	134.98	376.12	203.84	142.11	198.52	184.71	185.19	133.22	2240.82	150.15	114.31	162.87	158.2	164.35	117.52	LISWKDRRMKWDFNE	0	0	OVOC10534
OVOC10534_OVP02855_WBGene00247343	OVOC10534_OVP02855_WBGene00247343;115	558	140	115	647.24	459.11	229.11	272.74	181.34	368.09	270.85	536.67	530.37	203.5	335.19	229.27	105.98	129.75	1262.57	229.26	188.1	3597.36	RRMKWDFNEWKTD	0	2	OVOC10534
OVOC10534_OVP02855_WBGene00247343	OVOC10534_OVP02855_WBGene00247343;121	227	735	121	452.24	869.67	212.6	302.93	859.31	930.53	500.47	5547.33	551.39	737.93	366.43	245.18	297.12	229.13	268.63	222.66	389.7	349.38	FNEWKTDTLNIRSYG	1	0	OVOC10534
OVOC10534_OVP02855_WBGene00247343	OVOC10534_OVP02855_WBGene00247343;127	588	1520	127	127.67	416.59	85.64	237.86	139.27	246.52	141.59	152.1	167.44	147.88	112.39	110.93	110.33	107.63	129.63	119.46	1263.2	332.71	DTLNIRSYGRLWVPD	0	1	OVOC10534
OVOC10534_OVP02855_WBGene00247343	OVOC10534_OVP02855_WBGene00247343;133	803	999	133	260.11	1130.74	385.29	355.43	11081.6	907.3	1298.23	324.51	354.36	265.98	188.68	108.37	141.96	169.55	153.02	196.99	173.36	177.95	SYGRLWVPDINSDRF	1	0	OVOC10534
OVOC10534_OVP02855_WBGene00247343	OVOC10534_OVP02855_WBGene00247343;139	826	36	139	147.6	12747.6	139.64	326.99	17537.3	2398.18	2453.47	643.26	409.37	421.17	236.94	2672.55	140.61	196.01	129.85	1369.76	204.39	223.28	VPDINSDRFQTSSQS	2	1	OVOC10534
OVOC10534_OVP02855_WBGene00247343	OVOC10534_OVP02855_WBGene00247343;145	1055	1097	145	9150.34	25433	4429.39	4756.98	1147.22	6220.61	6557.23	13873.1	8202.9	5785.4	14584.8	6041.48	3284.59	5982.09	4278.23	2957.11	4685.44	3585.99	DRFQTSSQSGDYAQF	9	6	OVOC10534
OVOC10534_OVP02855_WBGene00247343	OVOC10534_OVP02855_WBGene00247343;151	556	1730	151	1367.53	1435.7	714.63	198.63	6070.52	38666	611.6	1221.58	22860.9	1141.5	3366.17	2056.43	470.85	182.8	744.78	154.82	291.91	201.35	SQSGDYAQFYNLVA	3	0	OVOC10534
OVOC10534_OVP02855_WBGene00247343	OVOC10534_OVP02855_WBGene00247343;157	137	945	157	174.69	230.03	140.52	1247.67	216.88	3381.79	213.04	281.96	723.71	215.32	215.44	180	155.04	169.91	216.42	188.04	373.21	214.72	AQFYNLVAKNN	0	0	OVOC10534
OVOC10534_OVP02855_WBGene00247343	OVOC10534_OVP02855_WBGene00247343;163	416	296	163	2017.64	7444.42	7187.71	3996.25	3017.39	42840.2	6594.79	4284.95	5091.09	2732.88	2605.01	882.76	5631.25	10832.5	339.84	217.35	403.29	248.46	VAKNNGNVTGRLEFK	5	2	OVOC10534
OVOC10534_OVP02855_WBGene00247343	OVOC10534_OVP02855_WBGene00247343;169	432	156	169	244.92	278.04	208.37	334.93	483.19	274.28	917.16	636.84	248.19	366.61	32156.9	342.86	508.78	189.14	171.15	150.59	123.09	293.16	NVTGRLEFKMQAHCD	1	0	OVOC10534
OVOC10534_OVP02855_WBGene00247343	OVOC10534_OVP02855_WBGene00247343;175	808	1136	175	2412.6	2401.21	1332.37	27981.4	959.65	7028.96	526.71	8117.05	1672.71	573.89	593.91	335.15	244.36	4386.33	519.43	17122.2	652.03	1141.06	EFKMQAHCDIDYSNF	3	3	OVOC10534
OVOC10534_OVP02855_WBGene00247343	OVOC10534_OVP02855_WBGene00247343;181	464	18	181	1067.68	2432.85	10822.8	4927.16	2048.73	2883.75	3273.08	53281.1	1954.99	1307.71	5061.96	6320.09	4089.28	999.04	751.73	736.97	1445.81	4431.02	HCDIDYSNFPDDDKN	5	4	OVOC10534
OVOC10534_OVP02855_WBGene00247343	OVOC10534_OVP02855_WBGene00247343;187	549	1179	187	269.47	377.44	206.22	1891.92	395.33	396.04	2180.43	228.97	662.91	162.01	508.63	3527.92	153.07	149.36	430.85	1701.83	137.83	156.19	SNFPDDDKNCC	0	1	OVOC10534
OVOC10534_OVP02855_WBGene00247343	OVOC10534_OVP02855_WBGene00247343;193	369	41	193	131.57	135.64	97.95	150.95	102.89	211.39	130.26	125.54	207.35	83.88	148.05	191.4	91.01	84.7	169.42	135.36	147.74	184.76	DKNCCFRMKSMLYPH	0	0	OVOC10534
OVOC10534_OVP02855_WBGene00247343	OVOC10534_OVP02855_WBGene00247343;199	384	1296	199	97.09	107.99	64.85	132.08	138.39	128.17	89.8	165.9	102.43	140.76	115.79	62.74	78.73	68.55	94.24	126.19	68.82	88.98	RMKSMLYPHYIRYYL	0	0	OVOC10534
OVOC10534_OVP02855_WBGene00247343	OVOC10534_OVP02855_WBGene00247343;205	404	272	205	270.24	149.68	123.51	109.92	236.79	134.23	626.01	366.74	531.16	102.01	136.67	130.52	96.04	112.44	91.2	157.37	96.93	105.44	YPHYIRYYLAQGEEG	0	0	OVOC10534
OVOC10534_OVP02855_WBGene00247343	OVOC10534_OVP02855_WBGene00247343;211	923	791	211	498.66	742.8	321.38	205.49	1415.4	355.94	398.85	1776.11	8159.93	657.26	213.84	176.16	107.17	83.53	114.88	218.45	232.66	97.55	YYLAQGEEGLDL	1	0	OVOC10534
OVOC10534_OVP02855_WBGene00247343	OVOC10534_OVP02855_WBGene00247343;217	624	1674	217	139.53	4818.32	228.4	110.46	934.67	500.67	191.91	223.14	145.11	195.86	552.12	343.99	770.62	112.55	69.56	180.63	83.76	235.75	EEGLDLTKLRTNWH	0	0	OVOC10534
OVOC10534_OVP02855_WBGene00247343	OVOC10534_OVP02855_WBGene00247343;223	288	132	223	127.13	257.37	110.28	111.66	421.1	157.79	179.29	167.95	154.19	178.85	156.79	151.77	99.71	139.28	121.43	155.1	100.85	175.74	TKLRTNWHVRDATIK	0	0	OVOC10534
OVOC10534_OVP02855_WBGene00247343	OVOC10534_OVP02855_WBGene00247343;229	465	69	229	394.55	2501.03	598.95	115.95	2622.48	305.45	3004.72	3268.43	337.5	4419.01	751.17	129.6	133.26	227.21	175.7	284.31	128.58	944.53	WHVRDATIKILPDED	0	1	OVOC10534
OVOC10534_OVP02855_WBGene00247343	OVOC10534_OVP02855_WBGene00247343;235	334	184	235	679.46	444.42	127.08	221.22	243.08	664.93	171.21	7939.57	253.76	185.42	970.08	246.32	85.61	107.65	97.07	25248	96.51	1079.11	TIKILPDEDDRKTQ	1	2	OVOC10534
OVOC10534_OVP02855_WBGene00247343	OVOC10534_OVP02855_WBGene00247343;241	550	1228	241	107.82	88.42	101.35	401.64	118.18	391.02	362.38	232.64	145.29	126.41	165.3	143.56	78.18	1396.86	68.23	131.36	262.83	162.19	DEDDRKTQMLQICLQ	0	1	OVOC10534
OVOC10534_OVP02855_WBGene00247343	OVOC10534_OVP02855_WBGene00247343;247	1065	1055	247	166.6	103.79	130.91	151.08	122.94	169.42	179.58	332.01	155.63	123.39	128.27	118.89	94.56	109.67	668.17	138.42	123.89	158.89	TQMLQICLQIRRRS	0	0	OVOC10534
OVOC10534_OVP02855_WBGene00247343	OVOC10534_OVP02855_WBGene00247343;253	751	381	253	114.77	113.73	102.2	176.39	126.84	221.64	138.4	192.02	143.98	104.62	233.73	125.16	116.9	117.06	181.43	174.09	107.98	192.78	CLQIRRRSSTLR	0	0	OVOC10534
OVOC10534_OVP02855_WBGene00247343	OVOC10534_OVP02855_WBGene00247343;259	542	1462	259	159.6	135.61	132.03	146.38	171.2	199.91	124.3	188.7	180.92	139.12	136.54	136.69	117.93	139.16	138.4	137.84	162.92	158.57	RSSTLRIELTLPM	0	0	OVOC10534
OVOC10534_OVP02855_WBGene00247343	OVOC10534_OVP02855_WBGene00247343;265	482	654	265	102.24	123.02	96.37	108.5	114.13	143.83	167.56	130.27	155.15	112.15	136.12	92.93	108.73	103.08	124.91	219.78	128.71	115.17	IELTLPMMISSLL	0	0	OVOC10534
OVOC10534_OVP02855_WBGene00247343	OVOC10534_OVP02855_WBGene00247343;271	959	575	271	86.9	95.29	76.28	92.08	78.85	120.47	72.11	94.16	118.96	77.84	105.69	74.93	77.05	81.27	81.91	160.01	76.57	85.65	MMISSLLVVIAPF	0	0	OVOC10534
OVOC10534_OVP02855_WBGene00247343	OVOC10534_OVP02855_WBGene00247343;277	237	353	277	122.08	92.48	92.66	92.37	100.08	141.13	101.19	216.23	107.09	88.58	100.19	81.23	80.23	75.8	96.59	127.94	107.33	96.86	LVVIAPFFGTFRDQ	0	0	OVOC10534
OVOC10534_OVP02855_WBGene00247343	OVOC10534_OVP02855_WBGene00247343;283	419	1663	283	176.97	136.98	136.13	143.7	177.2	225.42	155.86	193.59	168.55	197.71	179.54	145.04	135.16	154.3	183.6	193.91	140.94	182.25	FFGTFRDQINVKLFA	0	0	OVOC10534
OVOC10534_OVP02855_WBGene00247343	OVOC10534_OVP02855_WBGene00247343;289	449	775	289	85.05	88.1	73.54	94.2	83.74	95.99	79.4	109.97	109.27	138.05	124.37	83.1	96.97	71.56	118.14	192.45	70.51	158.45	DQINVKLFAIFIQL	0	0	OVOC10534
OVOC10534_OVP02855_WBGene00247343	OVOC10534_OVP02855_WBGene00247343;295	875	117	295	109.64	99.18	91.04	151.34	76.4	139.06	103.42	106.72	86.73	80.83	74.38	70.07	67.85	98.9	85.23	85.62	93.72	100.2	LFAIFIQLVSFTFLA	0	0	OVOC10534
OVOC10534_OVP02855_WBGene00247343	OVOC10534_OVP02855_WBGene00247343;301	215	45	301	200.18	142.48	105.97	152.17	152.63	322.63	115.7	175.17	149.32	116.24	153.65	105.67	120.15	120.42	115.77	688.76	137.15	178.45	QLVSFTFLAIKAPQV	0	0	OVOC10534
OVOC10534_OVP02855_WBGene00247343	OVOC10534_OVP02855_WBGene00247343;307	278	648	307	2577.54	181.79	155.31	137.21	2067.68	930.94	1187.27	2195.74	482.33	150.8	468.35	172.06	127.86	114.55	137.16	149.04	146.61	182.3	FLAIKAPQVGFGETV	0	0	OVOC10534
OVOC10534_OVP02855_WBGene00247343	OVOC10534_OVP02855_WBGene00247343;313	470	1448	313	314.14	68.86	62.84	193.95	741.03	95.17	86.74	258.83	85.3	76.5	103.94	81.8	84.22	82.66	76.11	90.04	77.97	95.55	PQVGFGETVPHIYIF	0	0	OVOC10534
OVOC10534_OVP02855_WBGene00247343	OVOC10534_OVP02855_WBGene00247343;319	18	1028	319	69.85	66.23	68.03	99.75	65.46	105.67	91.11	102.73	83.44	59.93	69.33	95.54	87.55	68.81	131.81	83.61	75.49	82.19	ETVPHIYIFYVF	0	0	OVOC10534
OVOC10534_OVP02855_WBGene00247343	OVOC10534_OVP02855_WBGene00247343;325	289	1173	325	78.88	71.77	95.08	82.58	101.89	85.46	138.61	88.94	98.06	83.13	88.75	69.24	96.5	82.25	223.28	127.5	74.32	114.62	YIFYVFTLCTTVI	0	0	OVOC10534
OVOC10534_OVP02855_WBGene00247343	OVOC10534_OVP02855_WBGene00247343;331	534	1392	331	81.69	64.78	87.66	129.8	73.16	133.59	71.82	88.54	107.31	74.16	294.83	63.85	89.67	67.64	94.67	93.24	99.04	86.65	TLCTTVISLLITLVI	0	0	OVOC10534
OVOC10534_OVP02855_WBGene00247343	OVOC10534_OVP02855_WBGene00247343;337	290	608	337	122.68	112.07	104.84	134.04	134.78	232.38	125.74	366.22	144.08	95.86	233.76	94.78	96.47	362.83	126.42	178.85	89.91	115.01	ISLLITLVISAMSR	0	0	OVOC10534
OVOC10534_OVP02855_WBGene00247343	OVOC10534_OVP02855_WBGene00247343;343	32	212	343	123.62	140.13	191.68	141.31	242.28	163.14	165.58	171.77	192.95	148.49	235.05	138.61	99.63	145.99	107.53	141.12	120.1	130.38	LVISAMSRIRRKL	0	0	OVOC10534
OVOC10534_OVP02855_WBGene00247343	OVOC10534_OVP02855_WBGene00247343;349	294	748	349	84.54	96.6	95.79	109.83	114.28	113.17	121.14	117.72	111.82	117.28	137.66	195.83	101.85	118.45	85.45	92.62	109.36	103.61	SRIRRKLPPAHRYTL	0	0	OVOC10534
OVOC10534_OVP02855_WBGene00247343	OVOC10534_OVP02855_WBGene00247343;355	221	153	355	161.73	106.25	88.9	91.86	124.7	144.31	93.56	140.47	224.76	128.68	202.82	75.03	81.29	118.35	97.78	116.04	132.33	113.64	LPPAHRYTLLASALN	0	0	OVOC10534
OVOC10534_OVP02855_WBGene00247343	OVOC10534_OVP02855_WBGene00247343;361	856	322	361	303.04	201.75	91.84	150.69	165.79	195.25	155.83	164.43	201.83	134.14	104.18	92.95	127.21	82.98	89.77	103.57	103.55	118.29	YTLLASALNVSLCCG	0	0	OVOC10534
OVOC10534_OVP02855_WBGene00247343	OVOC10534_OVP02855_WBGene00247343;367	903	577	367	140.19	81.32	102.66	153.53	1645.03	508.86	64761.9	132.5	786.06	127.38	163.39	83.78	77.85	85.62	80.54	79.09	83.23	605.65	ALNVSLCCGSEAITE	1	0	OVOC10534
OVOC10534_OVP02855_WBGene00247343	OVOC10534_OVP02855_WBGene00247343;373	98	1592	373	177.15	494.99	129.77	160.18	3034.12	174.66	271.95	114.37	1206.41	591.41	265.1	69.24	86.32	97.95	81.55	134.37	131.02	106.51	CCGSEAITEMDG	0	0	OVOC10534
OVOC10534_OVP02855_WBGene00247343	OVOC10534_OVP02855_WBGene00247343;379	454	1184	379	668.66	522.26	531.2	264.61	221.37	3275.81	167.45	36152.4	492.51	569.84	366.46	388.91	111.61	73.1	70.82	103.82	110.83	105.06	ITEMDGTSAKDYHQD	1	0	OVOC10534
OVOC10534_OVP02855_WBGene00247343	OVOC10534_OVP02855_WBGene00247343;385	345	1087	385	272.43	914.72	502.08	189.43	261.53	911.7	267.31	1417.9	404.65	497.98	237.84	160.05	113.5	111.18	146.99	9404.1	457.73	388.56	TSAKDYHQDWLQIHT	0	1	OVOC10534
OVOC10534_OVP02855_WBGene00247343	OVOC10534_OVP02855_WBGene00247343;391	917	1701	391	153.69	79.93	77.53	83.47	132.01	188.98	318.77	495.8	145.59	144.53	161.87	92.65	84.76	93.96	99.77	115.46	204.29	527.31	HQDWLQIHTAINNVI	0	0	OVOC10534
OVOC10534_OVP02855_WBGene00247343	OVOC10534_OVP02855_WBGene00247343;397	283	1631	397	90.42	68.33	61.51	70.15	107.61	84.66	95.74	87.46	85.61	87.8	93.77	70.52	68.38	97.41	91.41	90.27	62.94	116.15	IHTAINNVISFIIL	0	0	OVOC10534
OVOC10534_OVP02855_WBGene00247343	OVOC10534_OVP02855_WBGene00247343;403	814	1242	403	87.19	73.33	83.3	72.45	105.62	126.94	69.38	110.94	69.78	86.28	79.57	63.44	76.4	63.92	80.13	179.76	90.62	73.85	NVISFIILVAYTIGI	0	0	OVOC10534
OVOC10534_OVP02855_WBGene00247343	OVOC10534_OVP02855_WBGene00247343;409	406	380	409	74.61	63.76	64.42	95.78	78.66	78.07	67.67	79.81	73.76	63.85	201.73	64.8	61.02	68.37	70.82	91.35	64.27	80.65	ILVAYTIGILIILC	0	0	OVOC10534
OVOC10534_OVP02855_WBGene00247343	OVOC10534_OVP02855_WBGene00247343;415	630	298	415	62.87	68.29	98.18	96.26	68.35	143.24	83.29	97.33	89.09	72.34	85.51	74.96	76.5	69.33	74.09	99.46	105.92	75.72	IGILIILCM	0	0	OVOC10534
OVOC10658_OVP03641_WBGene00247467	OVOC10658_OVP03641_WBGene00247467;1	413	1115	1	111.65	151.65	100.15	122.26	132.47	198.63	165.6	158.87	173.95	133.08	183.25	120.66	106.13	97.98	130.06	153.84	131.24	138.23	MLIFWKSLKPRHK	0	0	OVOC10658
OVOC10658_OVP03641_WBGene00247467	OVOC10658_OVP03641_WBGene00247467;7	883	1203	7	98.33	96.2	111.39	101.53	105.35	153.8	139.49	117.62	155.02	132.53	167.23	108.02	88.7	103.92	261.38	127.09	146.42	165	SLKPRHKVIRSSE	0	0	OVOC10658
OVOC10658_OVP03641_WBGene00247467	OVOC10658_OVP03641_WBGene00247467;13	584	622	13	103.62	100.7	75.38	120.74	99.71	134.69	108.34	108.36	84.35	82.64	114.03	101.11	90.06	68.04	86.44	93.73	69.83	138.06	KVIRSSEVVLLML	0	0	OVOC10658
OVOC10658_OVP03641_WBGene00247467	OVOC10658_OVP03641_WBGene00247467;19	93	55	19	76.47	157.5	85.22	138.16	77.26	106.15	127.4	95.07	71.15	122.78	101.37	73.45	69.26	82.32	84.47	67.86	85	87.93	EVVLLMLLMIL	0	0	OVOC10658
OVOC10658_OVP03641_WBGene00247467	OVOC10658_OVP03641_WBGene00247467;25	918	656	25	109.56	76.76	73.72	95.97	98.97	616.43	95.01	117.36	128	98.95	93.87	90.33	80.73	119.41	86.44	110.04	104.98	109.65	LLMILTITDFSRA	0	0	OVOC10658
OVOC10658_OVP03641_WBGene00247467	OVOC10658_OVP03641_WBGene00247467;31	70	810	31	131.36	306.63	136.25	495.17	121.95	208.79	181.81	212.11	207.6	166.86	251.42	169.97	156.19	155.28	162.48	150.06	120.61	193.43	ITDFSRAWRQKRK	0	0	OVOC10658
OVOC10658_OVP03641_WBGene00247467	OVOC10658_OVP03641_WBGene00247467;37	572	170	37	101.32	130.79	115.26	333.07	123.03	204.16	143.06	140.86	261.71	124.66	177.19	128.47	116.61	119.95	213.79	172.41	108.49	131.28	AWRQKRKSCKRMA	0	0	OVOC10658
OVOC10658_OVP03641_WBGene00247467	OVOC10658_OVP03641_WBGene00247467;43	583	1535	43	195.9	136.86	175.98	127.33	95.45	175.68	220.23	146.39	156.05	185.94	148.15	164.5	115.85	88.99	132.12	147.5	110.17	192.94	KSCKRMAFNRHTTN	0	0	OVOC10658
OVOC10658_OVP03641_WBGene00247467	OVOC10658_OVP03641_WBGene00247467;49	346	1608	49	123.73	113.77	98.41	143.47	100.05	124.9	119.29	146.73	197.69	113.39	118.74	101.35	93.85	86.66	85.06	114.06	104.93	113.68	AFNRHTTNYRSWR	0	0	OVOC10658
OVOC10658_OVP03641_WBGene00247467	OVOC10658_OVP03641_WBGene00247467;55	824	592	55	145.12	113.58	96.05	132.54	237.98	186.97	119.22	165.21	211.14	137.19	143.63	108.04	148.64	180.77	141.83	168.93	162.26	137.47	TNYRSWREQMT	0	0	OVOC10658
OVOC10658_OVP03641_WBGene00247467	OVOC10658_OVP03641_WBGene00247467;61	322	164	61	89.92	157.49	80.13	355.16	94.11	432.31	193.62	134.79	169.17	124.47	102.97	87.66	92.15	114.93	111.21	89.5	109.59	207.54	REQMTVCEL	0	0	OVOC10658
OVOC10658_OVP03641_WBGene00247467	OVOC10658_OVP03641_WBGene00247467;67	292	494	67	348.66	186.6	187.24	743.9	537.5	3919.44	445.62	1168.18	443.64	178.17	1296.83	974.43	294.91	174.54	235.66	102.22	1368.85	566.51	CELLDNYNPTVR	0	1	OVOC10658
OVOC10658_OVP03641_WBGene00247467	OVOC10658_OVP03641_WBGene00247467;73	171	1729	73	227.19	192.86	187.04	239.73	245.83	420.06	249.7	313.96	231.97	871.31	428.12	139.81	137.44	156.45	192.03	188.85	158.38	201.35	YNPTVRPSGKM	0	0	OVOC10658
OVOC10658_OVP03641_WBGene00247467	OVOC10658_OVP03641_WBGene00247467;79	340	698	79	381.61	169.06	22720.8	174.69	547.38	1242.3	304.93	181.68	254.9	1383.71	7841.42	126.79	122.15	131.3	123.37	316.65	112.91	321.82	PSGKMPNSDQKG	2	0	OVOC10658
OVOC10658_OVP03641_WBGene00247467	OVOC10658_OVP03641_WBGene00247467;85	790	1400	85	149.27	509.2	65.76	165.61	90.15	802.13	532.58	119.31	159.33	106.36	178.47	122.83	76.4	85.84	72.12	352.55	340.02	86.59	NSDQKGPVIVWTSLE	0	0	OVOC10658
OVOC10658_OVP03641_WBGene00247467	OVOC10658_OVP03641_WBGene00247467;91	130	414	91	101.74	107.25	86.64	123.91	122.37	180.28	99.27	138.74	123.86	113.12	100.13	122.43	96.74	109.61	188.58	140.57	114.69	138.21	PVIVWTSLEIRSIGA	0	0	OVOC10658
OVOC10658_OVP03641_WBGene00247467	OVOC10658_OVP03641_WBGene00247467;97	1057	1635	97	645.93	133.37	121.48	189.28	154.97	321.83	222.96	190.95	308.73	233.44	214.3	148.32	198.38	156.62	164.91	174.42	159.45	164.16	SLEIRSIGAISERNM	0	0	OVOC10658
OVOC10658_OVP03641_WBGene00247467	OVOC10658_OVP03641_WBGene00247467;103	910	1742	103	4183.88	412.83	190.07	156.45	146.49	2358.24	910.01	411.86	278.07	522.33	360.22	177.96	260.71	146.91	170.5	455.03	122.81	130.87	IGAISERNMEFVAQ	0	0	OVOC10658
OVOC10658_OVP03641_WBGene00247467	OVOC10658_OVP03641_WBGene00247467;109	988	1710	109	228.03	230.94	213.11	240.16	286.96	326.83	242.18	355	277.18	552.8	223.63	203.78	199.41	202.68	216.47	228.01	289.73	243.74	RNMEFVAQFRFQ	0	0	OVOC10658
OVOC10658_OVP03641_WBGene00247467	OVOC10658_OVP03641_WBGene00247467;115	981	1045	115	346.84	316.77	307.34	235.94	353.38	532.66	240.52	621.28	13301	1683.41	371.23	528.43	242.36	254.65	316.51	436.37	290.34	437.61	AQFRFQQEWFDDRLR	1	0	OVOC10658
OVOC10658_OVP03641_WBGene00247467	OVOC10658_OVP03641_WBGene00247467;121	76	1088	121	3007.62	25161.9	1639.49	35051.4	4667.89	5281.69	1551.7	6502.32	1238.73	694.2	2318.72	567.06	2974.91	1119.44	1362.76	552.48	691.8	468.46	QEWFDDRLRYTDHSD	4	3	OVOC10658
OVOC10658_OVP03641_WBGene00247467	OVOC10658_OVP03641_WBGene00247467;127	267	1563	127	210.48	709.42	301.71	2343.1	282.34	2650.33	3369.2	2428.76	233.1	762.84	214.25	104.77	138	133.43	136.28	146.99	172.08	159.26	RLRYTDHSDFRNFD	0	0	OVOC10658
OVOC10658_OVP03641_WBGene00247467	OVOC10658_OVP03641_WBGene00247467;133	809	13	133	129.43	169.02	116.11	212.13	276.08	145.76	150.54	130.63	169.44	123.27	127	79.62	99.43	96.81	92.54	95.23	120.31	116.32	HSDFRNFDFIHVAHD	0	0	OVOC10658
OVOC10658_OVP03641_WBGene00247467	OVOC10658_OVP03641_WBGene00247467;139	955	1255	139	85.31	75.84	61.51	94.67	84.71	86.17	102.92	102.67	83.59	74.32	98.26	64.07	61.47	76.73	99.68	132.5	86.54	94.17	FDFIHVAHDQILWI	0	0	OVOC10658
OVOC10658_OVP03641_WBGene00247467	OVOC10658_OVP03641_WBGene00247467;145	170	250	145	131.12	79.6	82.93	150.55	1298.33	194.21	110.05	143.83	165.03	869.82	76.13	125.56	74.35	153.58	167.43	143.12	98.53	100.59	AHDQILWIPDTF	0	0	OVOC10658
OVOC10658_OVP03641_WBGene00247467	OVOC10658_OVP03641_WBGene00247467;151	421	135	151	5139.01	8205.97	767.77	1387.4	2783.77	5489.83	515.54	2676.17	1141.38	662.33	1144.82	1324.35	1037.51	632.59	2017.19	533.12	258.99	748.5	WIPDTFFQNERDGW	3	2	OVOC10658
OVOC10658_OVP03641_WBGene00247467	OVOC10658_OVP03641_WBGene00247467;157	665	1279	157	9514.41	11098.2	18716.1	5152.22	2224.05	6522.91	3036.11	26449.1	3342.12	1468.34	4150.47	3676.47	5790.91	13135.1	3068	2091.6	923.54	2825.08	FQNERDGWYHMLDQE	6	6	OVOC10658
OVOC10658_OVP03641_WBGene00247467	OVOC10658_OVP03641_WBGene00247467;163	144	1410	163	757.04	156.56	197.51	372.64	127.15	180.54	237.52	205.67	819.86	166.27	426.76	113.4	103.37	215.21	124.98	119.48	118.24	245.19	GWYHMLDQENKFIKL	0	0	OVOC10658
OVOC10658_OVP03641_WBGene00247467	OVOC10658_OVP03641_WBGene00247467;169	262	1200	169	308.26	243.16	160.95	213.39	1091.77	621.55	30531.9	206.54	249.64	182.83	349.21	131.57	132.17	114.12	415.1	294.19	145.51	246.68	DQENKFIKLRSDGK	1	0	OVOC10658
OVOC10658_OVP03641_WBGene00247467	OVOC10658_OVP03641_WBGene00247467;175	867	1335	175	128.67	122.97	127.3	186.13	113.35	170.34	1314.11	258.76	133.31	141.73	131.4	143.89	136.81	124.35	196.63	184.6	108.39	170.74	IKLRSDGKVIYNRR	0	0	OVOC10658
OVOC10658_OVP03641_WBGene00247467	OVOC10658_OVP03641_WBGene00247467;181	56	222	181	90.88	97.82	152.73	93.22	102.36	217.42	117.14	118.52	108.67	75.71	150.65	122.18	86.46	82.01	81.06	100.03	84.17	102.29	GKVIYNRRLTLIL	0	0	OVOC10658
OVOC10658_OVP03641_WBGene00247467	OVOC10658_OVP03641_WBGene00247467;187	569	1179	187	104.47	102.21	85.59	162.94	99.78	132.01	87.37	110.93	120.77	136.11	171.71	100.63	114.02	93.16	94.06	94.96	112.94	117.73	RRLTLILSCQMN	0	0	OVOC10658
OVOC10658_OVP03641_WBGene00247467	OVOC10658_OVP03641_WBGene00247467;193	765	1547	193	439.43	117.45	150.18	3073.27	116.15	228.15	130.12	143.47	598.78	275.65	151.81	96.38	157.82	120.81	111.09	126.55	104.33	9038.39	LSCQMNLIRYPMDVQ	0	1	OVOC10658
OVOC10658_OVP03641_WBGene00247467	OVOC10658_OVP03641_WBGene00247467;199	325	803	199	142.21	1594.41	91.53	3325.09	495.95	258.25	194.67	257.84	388.17	448.17	157.72	72.66	127.52	93.77	102.17	146.95	106.96	416.92	LIRYPMDVQECFIDF	0	0	OVOC10658
OVOC10658_OVP03641_WBGene00247467	OVOC10658_OVP03641_WBGene00247467;205	576	950	205	186.37	124.13	119.95	616.82	226.68	189.14	179.74	338.19	285.48	180.98	201.44	99.45	920.22	154.33	123.78	161.69	241.63	151.47	DVQECFIDFASYAYT	0	1	OVOC10658
OVOC10658_OVP03641_WBGene00247467	OVOC10658_OVP03641_WBGene00247467;211	254	852	211	1735.93	180.67	115.85	149.45	178.1	274.2	611.34	171.59	219.48	94.8	213.27	110.66	97.76	136.41	146.11	1675.17	139.77	146.01	IDFASYAYTTSDII	0	1	OVOC10658
OVOC10658_OVP03641_WBGene00247467	OVOC10658_OVP03641_WBGene00247467;217	867	299	217	222.68	2002.83	894.46	5263.1	5373.41	9749.36	346.44	253.94	1963.74	257.08	486.12	143.61	369.81	221.25	434.11	297.79	255.2	203.9	AYTTSDIIYKWDRTA	3	0	OVOC10658
OVOC10658_OVP03641_WBGene00247467	OVOC10658_OVP03641_WBGene00247467;223	264	1508	223	227.39	1733.02	448.4	307.68	1181.94	271.37	321.48	156.85	596.79	250.02	195.01	73.96	84.56	151.43	121.06	1208.09	105.44	101.34	IIYKWDRTAVTIDKD	0	1	OVOC10658
OVOC10658_OVP03641_WBGene00247467	OVOC10658_OVP03641_WBGene00247467;229	18	904	229	509.31	2123.6	639.85	400.29	3135.17	2768.32	3081.7	263.5	1630.12	1383.1	262.5	350.9	121.85	910.81	271.29	329.59	145.38	618.32	RTAVTIDKDAKNILP	0	1	OVOC10658
OVOC10658_OVP03641_WBGene00247467	OVOC10658_OVP03641_WBGene00247467;235	233	497	235	251.13	291.25	259.24	235.73	1559.33	697.67	3630.5	223.34	386.99	861.31	582.13	88.89	108.59	253.54	161.25	196.32	633.64	375.52	DKDAKNILPNFRI	0	0	OVOC10658
OVOC10658_OVP03641_WBGene00247467	OVOC10658_OVP03641_WBGene00247467;241	548	308	241	183.74	200.89	161.23	166.44	302.45	263.7	149.41	275.31	263.24	194.27	168.67	161.87	256.86	485.69	163.75	303.21	184.42	172.37	ILPNFRISAFENK	0	0	OVOC10658
OVOC10658_OVP03641_WBGene00247467	OVOC10658_OVP03641_WBGene00247467;247	798	1520	247	353.17	3183.25	3117.58	670.55	212.09	12365	1079.38	6562.24	2343.93	588.99	3400.55	298.85	15370.5	112.25	152.71	651.37	154.43	199.01	ISAFENKSCDSTTN	2	1	OVOC10658
OVOC10658_OVP03641_WBGene00247467	OVOC10658_OVP03641_WBGene00247467;253	14	364	253	1534.67	4124.12	419.71	827.59	309.64	2108.87	630.36	1336.02	1186.78	258.55	871.96	95.6	839.35	106.28	1340.5	209.82	150.89	194.62	KSCDSTTNTGTYSC	0	2	OVOC10658
OVOC10658_OVP03641_WBGene00247467	OVOC10658_OVP03641_WBGene00247467;259	827	755	259	109.2	89.15	77.4	106.76	111.47	164.88	115.22	113.15	139.5	87.03	90	111.74	100.22	78.7	93.67	115.06	93.09	84.14	TNTGTYSCLRVELRL	0	0	OVOC10658
OVOC10658_OVP03641_WBGene00247467	OVOC10658_OVP03641_WBGene00247467;265	835	515	265	118.5	113.02	97.85	93.45	115.1	130.83	99.48	144.62	157.46	84.59	134.81	164.96	85.58	89.44	120.57	100.41	102.33	99.97	SCLRVELRLSRVFSF	0	0	OVOC10658
OVOC10658_OVP03641_WBGene00247467	OVOC10658_OVP03641_WBGene00247467;271	772	1708	271	139.77	163.46	99.79	110.73	110.58	130.87	102.16	129.43	522.01	112.38	129.91	78.37	94.3	87.92	100.15	117.91	91.86	118.62	LRLSRVFSFFLLQL	0	0	OVOC10658
OVOC10658_OVP03641_WBGene00247467	OVOC10658_OVP03641_WBGene00247467;277	171	763	277	136.86	208.08	120.2	118.14	120.68	238.39	144.63	182.33	130.65	111.11	148.67	102.7	109.9	120.67	131.56	227.19	147.14	125.37	FSFFLLQLYIPS	0	0	OVOC10658
OVOC10658_OVP03641_WBGene00247467	OVOC10658_OVP03641_WBGene00247467;283	939	811	283	105.78	93.55	92.87	120.65	79.41	385.93	85.85	2166.25	169.67	89.23	3034.59	127.04	134.72	105.57	100.81	101.11	81.48	103.15	QLYIPSTMLVGVS	0	0	OVOC10658
OVOC10658_OVP03641_WBGene00247467	OVOC10658_OVP03641_WBGene00247467;289	763	891	289	101.42	70.17	66.03	146.68	69.71	103.96	76.44	126.46	86.75	68.18	94.54	75.34	82.07	61.62	109.21	115.49	81.74	84.41	TMLVGVSWISYWIDW	0	0	OVOC10658
OVOC10658_OVP03641_WBGene00247467	OVOC10658_OVP03641_WBGene00247467;295	909	947	295	149.95	141.33	120.79	141.47	166.93	7831.13	2020.45	199.65	209.17	141.22	226.02	108.69	121.12	106.62	124.07	188.35	98.55	147.46	SWISYWIDWKSTAA	1	0	OVOC10658
OVOC10658_OVP03641_WBGene00247467	OVOC10658_OVP03641_WBGene00247467;301	663	729	301	145.25	137.85	121.8	127.03	99.32	197.78	118.43	147.18	181.85	125.62	172.39	94.35	99.42	614.98	148.19	118.93	124.79	122.91	IDWKSTAARVPLAI	0	0	OVOC10658
OVOC10658_OVP03641_WBGene00247467	OVOC10658_OVP03641_WBGene00247467;307	454	1662	307	105.52	87.62	90.07	70.21	82.75	96.27	114.18	117.39	162.65	105.41	113.27	68.13	82.04	76.39	84.71	112.8	83.83	99.84	AARVPLAIVTLLTMI	0	0	OVOC10658
OVOC10658_OVP03641_WBGene00247467	OVOC10658_OVP03641_WBGene00247467;313	637	583	313	110.89	88.83	84.75	114.83	108.41	138.57	109.63	134.85	136.12	116.54	107.15	85.69	79.52	114.32	111.24	106.03	82.27	91.82	AIVTLLTMITQSHAI	0	0	OVOC10658
OVOC10658_OVP03641_WBGene00247467	OVOC10658_OVP03641_WBGene00247467;319	10	1172	319	164.66	199.24	151.3	248.96	305.11	1328.33	714.64	340.16	340.11	202.57	402.78	128.4	124.29	264.73	198.17	192.05	188.58	553.55	TMITQSHAINSNLPP	0	0	OVOC10658
OVOC10658_OVP03641_WBGene00247467	OVOC10658_OVP03641_WBGene00247467;325	504	498	325	137.59	144.2	151.58	158.24	157.31	151.43	835.14	137.33	360.99	300.28	213.5	163.19	144.84	130.17	155.4	198.2	135.56	327.8	HAINSNLPPVSYTKA	0	0	OVOC10658
OVOC10658_OVP03641_WBGene00247467	OVOC10658_OVP03641_WBGene00247467;331	88	860	331	190.71	189.34	114.24	130.94	159.22	493.37	90.72	139.52	166.24	138.41	169.46	116.41	90.86	93.82	222.08	131.17	149.41	146.56	LPPVSYTKAIDIWIG	0	0	OVOC10658
OVOC10658_OVP03641_WBGene00247467	OVOC10658_OVP03641_WBGene00247467;337	1011	1199	337	86.23	84.2	76.24	100.96	88.59	91.34	76.26	97.06	94.64	84.06	82.75	70.41	82.4	87.49	132.85	84.73	83.31	66.55	TKAIDIWIGACVVFI	0	0	OVOC10658
OVOC10658_OVP03641_WBGene00247467	OVOC10658_OVP03641_WBGene00247467;343	994	594	343	82.25	75.64	64.72	105.85	80.28	85.25	108.4	102.96	158.97	71.39	77.58	68.94	105	71.66	112.08	73.04	187.59	93.13	WIGACVVFIFASLIE	0	0	OVOC10658
OVOC10658_OVP03641_WBGene00247467	OVOC10658_OVP03641_WBGene00247467;349	636	1418	349	91.06	90.07	77.77	94.93	95.96	79.71	71.19	4976.63	90.55	79.06	70.92	55.77	66.5	81.96	95.12	2769.82	90.44	80.89	VFIFASLIEYAIVNY	1	1	OVOC10658
OVOC10658_OVP03641_WBGene00247467	OVOC10658_OVP03641_WBGene00247467;355	696	270	355	89.51	100.07	75.14	88.37	85.3	109.45	70.93	1503.09	108.52	75.84	74.69	71.14	85.33	71.47	205.63	2141.2	92.65	81.3	LIEYAIVNYVGIFD	0	1	OVOC10658
OVOC10658_OVP03641_WBGene00247467	OVOC10658_OVP03641_WBGene00247467;361	826	962	361	500.96	180.52	474.22	23445.6	184.65	752.3	352.12	814.57	253.15	254.35	210.29	209.2	110.94	352.6	566.83	180.36	220.65	137.08	VNYVGIFDEHRE	1	0	OVOC10658
OVOC10658_OVP03641_WBGene00247467	OVOC10658_OVP03641_WBGene00247467;367	29	781	367	176.15	126.31	126.33	130.97	283.07	202.68	813.24	235.21	258.31	337.36	344.67	117.71	119.49	249.14	191.37	283.94	179.79	210.97	FDEHREIRAIVSNK	0	0	OVOC10658
OVOC10658_OVP03641_WBGene00247467	OVOC10658_OVP03641_WBGene00247467;373	205	61	373	149.25	108.03	119.05	125.75	115.15	148.34	136.11	144.49	132.42	156.03	147.07	137.81	109.42	133.24	141.76	178.13	149.4	198.12	IRAIVSNKTRLNNVI	0	0	OVOC10658
OVOC10658_OVP03641_WBGene00247467	OVOC10658_OVP03641_WBGene00247467;379	67	655	379	1433.14	163.3	836.66	218.66	359.42	1118.11	6289.42	1092.88	270.35	482.12	155.9	251.21	108.88	132.08	409.02	225.36	743.5	223.92	NKTRLNNVIENDL	1	0	OVOC10658
OVOC10658_OVP03641_WBGene00247467	OVOC10658_OVP03641_WBGene00247467;385	325	307	385	6928.56	1140.58	236.02	647.48	357.96	371.08	195.17	281.78	303.16	329.43	420.71	79.47	1682.88	183.36	132.99	169.84	173.52	294.58	NVIENDLLFSSGEC	1	1	OVOC10658
OVOC10658_OVP03641_WBGene00247467	OVOC10658_OVP03641_WBGene00247467;391	951	1217	391	3335.33	166.66	204.68	168.4	158.21	190.82	159.04	383.7	269.73	99.67	210.19	171.57	81.92	102.7	104.86	111.09	175.15	81.73	LLFSSGECVPTSPTS	0	0	OVOC10658
OVOC10658_OVP03641_WBGene00247467	OVOC10658_OVP03641_WBGene00247467;397	348	386	397	5553.05	424.35	872.82	297.67	722.92	1187.41	2632.43	1305.76	742.14	133.26	2225.17	310.13	99.63	116.52	1963.92	103.91	458.94	127.21	ECVPTSPTSYLNSPE	1	1	OVOC10658
OVOC10658_OVP03641_WBGene00247467	OVOC10658_OVP03641_WBGene00247467;403	278	1224	403	644.32	139.64	102.08	154.87	118.85	1781.55	291.85	235.82	592.91	490.58	276.11	1188.48	135.85	163.54	582.53	120.42	138.68	124.93	PTSYLNSPEKKSLLR	0	0	OVOC10658
OVOC10658_OVP03641_WBGene00247467	OVOC10658_OVP03641_WBGene00247467;409	415	1243	409	103.91	122.43	123.75	146.78	99.99	140.25	105.05	152.6	153.02	148.42	143.88	96.61	98.55	135.47	164.91	139.6	102.3	161.06	SPEKKSLLRRRQN	0	0	OVOC10658
OVOC10658_OVP03641_WBGene00247467	OVOC10658_OVP03641_WBGene00247467;415	167	789	415	205.21	2137.95	126.7	153.01	123.2	1436.04	209.27	179.65	221.42	160.55	196.55	162.55	143.64	146.74	158.74	129.15	153.48	135.85	LLRRRQNQSFELQE	0	0	OVOC10658
OVOC10658_OVP03641_WBGene00247467	OVOC10658_OVP03641_WBGene00247467;421	1066	1738	421	1916.77	12593.4	6057.77	354.28	180.57	11686	8288.72	462.9	2544.81	1189.04	4526.73	118.2	104.25	154.06	86.4	168.42	154.4	229.04	NQSFELQEETTND	4	0	OVOC10658
OVOC10658_OVP03641_WBGene00247467	OVOC10658_OVP03641_WBGene00247467;427	692	846	427	2438.63	5847.65	26334	3119.84	2370.3	16996	8950.46	3394.61	270.6	2321.92	12946.5	172.01	150.15	1325.18	182.76	790.16	1100.38	439.15	QEETTNDELIDFN	5	2	OVOC10658
OVOC10658_OVP03641_WBGene00247467	OVOC10658_OVP03641_WBGene00247467;433	688	758	433	214.64	286.33	401.59	487.53	6238.49	497.14	3388.13	425.94	300.58	241.95	660.27	165.85	1145.77	219.96	422.44	1542.5	526.9	402.93	DELIDFNSLRMIDNN	1	2	OVOC10658
OVOC10658_OVP03641_WBGene00247467	OVOC10658_OVP03641_WBGene00247467;439	863	1063	439	296.6	353.06	823.68	7546.72	293.43	6698.1	946.72	219.18	5512.14	7496.46	3019.52	171.46	392.37	125.29	903.18	405.92	1046.78	698.65	NSLRMIDNNADPIWT	4	2	OVOC10658
OVOC10658_OVP03641_WBGene00247467	OVOC10658_OVP03641_WBGene00247467;445	51	571	445	546.27	2527.16	2112.86	10744.4	5146.04	2399.59	5229.49	1249.9	4427.96	32053	2310.14	584.91	324.54	1053.33	716.08	168.07	2055.92	182.11	DNNADPIWTFQEVSE	4	2	OVOC10658
OVOC10658_OVP03641_WBGene00247467	OVOC10658_OVP03641_WBGene00247467;451	169	1603	451	2265.48	203.78	209.56	326.88	11349.7	476.43	242.68	382.18	713.32	132.26	543.04	96.45	160.07	117.42	112.69	134.73	101.92	134.47	IWTFQEVSELIDVGQ	1	0	OVOC10658
OVOC10658_OVP03641_WBGene00247467	OVOC10658_OVP03641_WBGene00247467;457	856	980	457	179.89	833.21	612.96	169.13	134.98	3618.17	213.95	1829.93	259.22	224.54	228.91	102.02	105.46	107.51	140.04	345.47	135.76	124.27	VSELIDVGQKKRLGL	0	0	OVOC10658
OVOC10658_OVP03641_WBGene00247467	OVOC10658_OVP03641_WBGene00247467;463	1008	866	463	124.54	122.96	97.35	97.96	136.66	220.42	129.11	143.35	116.87	130.6	114.76	122.18	111.07	104.68	128.18	96.27	72.22	101.56	VGQKKRLGLVRWCNL	0	0	OVOC10658
OVOC10658_OVP03641_WBGene00247467	OVOC10658_OVP03641_WBGene00247467;469	493	619	469	93.87	106.23	92.96	104.91	74.22	184.16	109.63	118.68	100.05	90.93	149.8	100.67	87.26	90.02	114.11	101.74	97.68	94.11	LGLVRWCNLLSSR	0	0	OVOC10658
OVOC10658_OVP03641_WBGene00247467	OVOC10658_OVP03641_WBGene00247467;475	353	1611	475	115.64	89.65	118.83	141.54	131.73	162.86	110.53	140.79	147.06	109.51	121.97	96.88	115.33	103.23	114.97	128.09	97.41	828.83	CNLLSSRKRAERID	0	0	OVOC10658
OVOC10658_OVP03641_WBGene00247467	OVOC10658_OVP03641_WBGene00247467;481	189	217	481	109.25	87.61	102.63	114.35	114.54	207.9	118.13	149.51	144.28	219.19	112.93	97.22	111.92	108.2	138.41	130.21	104.44	345.34	RKRAERIDIMARLI	0	0	OVOC10658
OVOC10658_OVP03641_WBGene00247467	OVOC10658_OVP03641_WBGene00247467;487	477	1585	487	106.02	102.86	84.51	107.51	89.57	151.51	83.22	147.71	113.51	89.29	119.43	65.24	80.03	87.69	95.42	118.84	86.29	114.18	IDIMARLIFPIAF	0	0	OVOC10658
OVOC10658_OVP03641_WBGene00247467	OVOC10658_OVP03641_WBGene00247467;493	922	1022	493	76.81	63.11	79.06	83.62	77.77	88.66	88.61	73.56	92.65	67.47	82.31	52.24	69.75	74.13	83.84	133.5	81	89.07	LIFPIAFVLFNFAYW	0	0	OVOC10658
OVOC10658_OVP03641_WBGene00247467	OVOC10658_OVP03641_WBGene00247467;499	236	1184	499	104.07	144.92	79.99	202.88	98.72	339.69	107.43	225.37	125.84	231.32	114.22	91.23	91.57	93.25	138.37	130.55	184.3	109.7	FVLFNFAYWSTYLGE	0	0	OVOC10658
OVOC10658_OVP03641_WBGene00247467	OVOC10658_OVP03641_WBGene00247467;505	941	43	505	383.19	323.63	406.64	672.49	200.67	736.49	145.01	1045.94	3244.15	185.23	322.5	107.86	311.24	148.54	333.01	196.54	1280.34	498.29	AYWSTYLGEMEQ	0	1	OVOC10658
OVOC10890_OVP08761_WBGene00247699	OVOC10890_OVP08761_WBGene00247699;1	970	1038	1	104.35	102.03	96.78	111.82	104.29	130.09	125.31	116.97	122.22	113.01	128.64	98.9	88.61	70.38	139.38	108.14	103.17	91.94	MATKIPVTKYFRPFV	0	0	OVOC10890
OVOC10890_OVP08761_WBGene00247699	OVOC10890_OVP08761_WBGene00247699;7	800	844	7	232.55	90.16	84.26	118.68	138.53	175.4	132.97	163.33	203.97	88.03	162.98	99.13	384.79	103.26	121.86	144.54	140.24	108.17	VTKYFRPFVPPLPPG	0	0	OVOC10890
OVOC10890_OVP08761_WBGene00247699	OVOC10890_OVP08761_WBGene00247699;13	960	1272	13	3613.41	1234.02	590.39	161.8	1824.16	312.22	161.77	289.75	588.21	279.42	4064.81	354.69	171.07	89.76	11617	1313.32	127.28	132.85	PFVPPLPPGTKIHND	0	2	OVOC10890
OVOC10890_OVP08761_WBGene00247699	OVOC10890_OVP08761_WBGene00247699;19	302	574	19	907.11	286.88	578.45	1936.16	342.86	633.7	413.95	291.46	321.33	214	5622.18	268.25	120.08	114.26	404.87	592.86	180.86	14467.1	PPGTKIHNDLYWDVY	1	1	OVOC10890
OVOC10890_OVP08761_WBGene00247699	OVOC10890_OVP08761_WBGene00247699;25	60	1408	25	110.06	99.35	115	161.13	99.9	121.61	119.2	113.98	198.01	95.05	109.28	87.23	102.26	105.8	83.07	111.74	130.97	260.18	HNDLYWDVYLYRPYC	0	0	OVOC10890
OVOC10890_OVP08761_WBGene00247699	OVOC10890_OVP08761_WBGene00247699;31	487	1367	31	136.53	73.86	77.55	119.82	99.18	119.5	71.43	1412.27	127.23	100.48	98.58	55.86	68.28	91.85	86.58	173.88	78.21	133.08	DVYLYRPYCRLWERV	0	0	OVOC10890
OVOC10890_OVP08761_WBGene00247699	OVOC10890_OVP08761_WBGene00247699;37	433	1143	37	86.27	70.06	64.57	78.33	86.66	74.19	81.77	154.98	90.36	71.7	102.84	59	71.98	95.42	73.5	76.82	89.84	68.54	PYCRLWERVWVYLYN	0	0	OVOC10890
OVOC10890_OVP08761_WBGene00247699	OVOC10890_OVP08761_WBGene00247699;43	881	371	43	100.37	170.02	97.63	137	103.13	179.05	95.66	166.45	89.57	86.74	113.65	83.61	120.44	111.56	125.64	94.4	104.09	130.96	ERVWVYLYNRVISRF	0	0	OVOC10890
OVOC10890_OVP08761_WBGene00247699	OVOC10890_OVP08761_WBGene00247699;49	474	1296	49	144.22	146.1	1379.88	152.31	137.37	198.66	97.37	280.62	165.75	164.38	124.02	112.42	150.87	183.56	133.36	134.65	128.09	121.36	LYNRVISRFEIGVQD	0	0	OVOC10890
OVOC10890_OVP08761_WBGene00247699	OVOC10890_OVP08761_WBGene00247699;55	1026	294	55	1042.65	649.81	10948.7	279.42	19191.8	673.63	9335.34	8628.59	2092.07	922.33	398.08	518.33	537.58	188.67	234.07	188.86	286.42	206.63	SRFEIGVQDKEYNPR	4	0	OVOC10890
OVOC10890_OVP08761_WBGene00247699	OVOC10890_OVP08761_WBGene00247699;61	698	1394	61	4258.41	3593.86	82.93	23168.9	1068.61	14761.4	249.17	947.39	2029.78	485.33	131.93	441.65	158.37	2052.95	15271.3	1419.62	837.39	278.98	VQDKEYNPRVHGPYC	2	4	OVOC10890
OVOC10890_OVP08761_WBGene00247699	OVOC10890_OVP08761_WBGene00247699;67	198	512	67	88.24	110.81	85.48	182.39	106.1	145.28	99.71	113.64	221.22	136.29	206.51	89.45	73.5	468.83	76.12	126.22	133.47	115.97	NPRVHGPYCPWRY	0	0	OVOC10890
OVOC10890_OVP08761_WBGene00247699	OVOC10890_OVP08761_WBGene00247699;73	956	1080	73	127.11	154.63	113.05	170.24	101.71	166.21	107.12	178.91	289.36	977.79	151.12	137.46	139.43	345	459.02	120.07	159.96	101.06	PYCPWRYYGTKRD	0	0	OVOC10890
OVOC10890_OVP08761_WBGene00247699	OVOC10890_OVP08761_WBGene00247699;79	390	1024	79	179.07	908.73	231.15	177.65	521.48	201.19	809.21	179.35	1393.28	187.01	199.26	159.97	111.55	541.01	235.36	159.84	658.45	225.27	YYGTKRDTKLMDVKL	0	0	OVOC10890
OVOC10890_OVP08761_WBGene00247699	OVOC10890_OVP08761_WBGene00247699;85	454	228	85	229.4	484.99	95.63	110.09	135.55	263.81	6171.25	2920.18	113.38	60.18	87.05	94.88	430.1	569.44	84.33	98.02	302.36	96.32	DTKLMDVKLCDLRSW	1	0	OVOC10890
OVOC10890_OVP08761_WBGene00247699	OVOC10890_OVP08761_WBGene00247699;91	799	105	91	97.25	148.82	96.04	119.9	106.19	173.65	120.35	154.65	111.12	102.65	126.36	125.62	91.3	99.07	176.97	103.8	103.17	153.66	VKLCDLRSWFSRRDK	0	0	OVOC10890
OVOC10890_OVP08761_WBGene00247699	OVOC10890_OVP08761_WBGene00247699;97	765	219	97	136.92	148.53	174.09	240.1	158.7	198.74	141.03	221.23	169.59	165.11	185.07	177.06	145.1	161.08	166.74	223.42	156.33	149.38	RSWFSRRDKSIG	0	0	OVOC10890
OVOC10890_OVP08761_WBGene00247699	OVOC10890_OVP08761_WBGene00247699;103	859	1087	103	3151.76	1851.92	327.19	222.17	513.47	682.18	2492.6	851.92	267.73	217.78	342.86	280.84	144.04	186.08	237.35	213	137.29	169.58	RDKSIGGIANGA	0	0	OVOC10890
OVOC10890_OVP08761_WBGene00247699	OVOC10890_OVP08761_WBGene00247699;109	124	484	109	950.35	158.26	2399.55	205.78	1487.91	271.7	238.1	1332.98	512.96	279.82	215.96	284.87	338.32	222.63	153.92	167.8	155.82	191.17	GIANGAVKSFYRFE	0	0	OVOC10890
OVOC10890_OVP08761_WBGene00247699	OVOC10890_OVP08761_WBGene00247699;115	855	831	115	130.2	142.54	121.57	187.46	125.82	216.25	128.49	150.33	10917.8	124.42	175.47	103.44	111.02	111.17	128.2	161.06	133.7	115.33	VKSFYRFEHYYFDH	1	0	OVOC10890
OVOC10890_OVP08761_WBGene00247699	OVOC10890_OVP08761_WBGene00247699;121	62	876	121	102.53	113.6	114.87	156.09	115.28	244.06	90.72	156.21	123.64	2459.29	132.44	69.47	104.26	96.07	123.82	133.11	121.99	138.52	FEHYYFDHYLINLPR	0	0	OVOC10890
OVOC10890_OVP08761_WBGene00247699	OVOC10890_OVP08761_WBGene00247699;127	465	1007	127	75.4	97.5	75.95	100.94	79.4	137.26	105.78	145.88	123.65	101.34	128.38	79.37	82.87	81.67	80.38	94.97	80.3	132.34	DHYLINLPRFFVR	0	0	OVOC10890
OVOC10890_OVP08761_WBGene00247699	OVOC10890_OVP08761_WBGene00247699;133	404	804	133	101.35	93.32	94.42	106.75	70.89	126.26	84.68	114.74	164.09	79.61	126.68	90.96	94.95	87.25	119.12	75.73	77.05	93.17	LPRFFVRFVLLA	0	0	OVOC10890
OVOC10890_OVP08761_WBGene00247699	OVOC10890_OVP08761_WBGene00247699;139	59	1129	139	72.4	81.47	57.17	63.38	96.6	86.29	104.41	94.46	85.76	68.36	102.49	126.92	62.85	76.36	119.13	137.35	77.79	82.59	RFVLLAYLLGIVL	0	0	OVOC10890
OVOC10890_OVP08761_WBGene00247699	OVOC10890_OVP08761_WBGene00247699;145	85	949	145	72.53	68.3	69.57	84	77.07	81.16	67.9	118.85	90.16	80.24	86.44	77.92	1100.38	79.93	375.52	86.79	78.55	84.71	YLLGIVLFYEEI	0	1	OVOC10890
OVOC10890_OVP08761_WBGene00247699	OVOC10890_OVP08761_WBGene00247699;151	903	1423	151	156.38	636.75	1904.33	1836.21	1440.85	43984	822.59	435.66	762.63	137.48	560.5	110.45	2288.37	954.58	93.24	2636.76	196.29	268.32	LFYEEIPASAA	1	3	OVOC10890
OVOC10890_OVP08761_WBGene00247699	OVOC10890_OVP08761_WBGene00247699;157	785	397	157	126.5	1956.95	7564.3	170.79	130.21	220.69	204.56	180.4	270.48	248.49	186.57	163.14	191.6	153.96	186.46	154.25	110.38	236.82	PASAAKYHW	1	0	OVOC10890
OVOC10954_OVP05133_WBGene00247763	OVOC10954_OVP05133_WBGene00247763;1	315	1447	1	124.33	91.52	73.81	113.59	91.62	113.94	91.29	95.73	126.56	102.24	116.81	65.49	70.72	76.67	112.49	100.11	93.29	90.72	MSRASIYQLFCLL	0	0	OVOC10954
OVOC10954_OVP05133_WBGene00247763	OVOC10954_OVP05133_WBGene00247763;7	557	313	7	120.81	75.56	76.66	109.27	81.67	126.24	116.01	104.43	153.37	95.43	153.13	101.83	94.82	73.67	75.59	163.16	95.3	101.68	YQLFCLLSLFMAFEA	0	0	OVOC10954
OVOC10954_OVP05133_WBGene00247763	OVOC10954_OVP05133_WBGene00247763;13	984	1354	13	236.54	1006.04	231.52	183.13	181.72	2754.95	4257.93	278.48	225.84	178.29	279.73	165.91	157.52	185.7	610.75	228.75	905.25	175.03	LSLFMAFEANNNLQ	0	1	OVOC10954
OVOC10954_OVP05133_WBGene00247763	OVOC10954_OVP05133_WBGene00247763;19	640	394	19	1471.69	9650.35	317.18	1922.24	3815.55	15968.5	22791.8	18593.4	7340.96	136.16	1170.55	107.11	156.47	204.74	1312.65	976.94	4183.34	873.69	FEANNNLQQSSL	5	4	OVOC10954
OVOC10954_OVP05133_WBGene00247763	OVOC10954_OVP05133_WBGene00247763;25	153	537	25	6322.93	316.41	184.47	217.4	193.03	703.92	4570.89	440.33	308.79	274.38	3706.16	174.12	244.35	97.72	177.8	193.67	179.93	248.25	LQQSSLSTKCLPN	1	0	OVOC10954
OVOC10954_OVP05133_WBGene00247763	OVOC10954_OVP05133_WBGene00247763;31	187	1147	31	110.34	110.38	100.91	123.24	110.09	141.22	164.59	145.11	152.92	119.8	143.07	108.93	77.32	93.31	122.11	140.54	152.18	112.33	STKCLPNQVVTKLV	0	0	OVOC10954
OVOC10954_OVP05133_WBGene00247763	OVOC10954_OVP05133_WBGene00247763;37	960	1122	37	122.59	243.46	155.52	1743.13	165.79	266.53	196.22	159.93	332.09	469.18	161.44	85.87	89.2	101.06	200.88	104.42	266.37	124.78	NQVVTKLVVYENGAI	0	0	OVOC10954
OVOC10954_OVP05133_WBGene00247763	OVOC10954_OVP05133_WBGene00247763;43	44	288	43	448.32	334.67	1082.52	3532.45	111.18	1942.67	147.67	1198.18	281.75	137.17	219.98	111.62	138.71	287.23	96.4	144.08	929.54	92.02	LVVYENGAIEAECNK	0	1	OVOC10954
OVOC10954_OVP05133_WBGene00247763	OVOC10954_OVP05133_WBGene00247763;49	448	226	49	291.89	88.92	254.76	277.14	174.6	271.54	258.88	172.52	207.42	96.97	169.52	68	408.18	93.6	77.98	65.37	91.02	78.8	GAIEAECNKLPCGTS	0	0	OVOC10954
OVOC10954_OVP05133_WBGene00247763	OVOC10954_OVP05133_WBGene00247763;55	882	428	55	195.27	2199.79	3574.62	1731.36	178.9	1149.21	230.48	283.01	457.06	394.01	245.98	142.02	141.7	106.94	272.16	199.28	363.87	739.96	CNKLPCGTSGPRCAD	0	0	OVOC10954
OVOC10954_OVP05133_WBGene00247763	OVOC10954_OVP05133_WBGene00247763;61	1080	232	61	773.12	1197.21	5542.8	3609.27	406.29	1538.25	248.51	918.96	486.19	509.92	2003.17	177.25	154.51	149.82	136.39	176.36	246.58	171.64	GTSGPRCADNQASCR	1	0	OVOC10954
OVOC10954_OVP05133_WBGene00247763	OVOC10954_OVP05133_WBGene00247763;67	480	844	67	1586.8	311.08	1455.37	52384.7	9807.74	19582.3	11876	401.67	5333.83	190.63	65135.6	20885.3	132.24	352.01	124.99	143.29	256.06	146.3	CADNQASCRAETDTF	7	0	OVOC10954
OVOC10954_OVP05133_WBGene00247763	OVOC10954_OVP05133_WBGene00247763;73	444	60	73	659.58	2566.14	5437.89	45868.8	4411.82	2543.63	1651.57	2543.88	2902.23	1436.34	59377.9	6808	518.35	966.91	16635	742.27	377.22	1198.49	SCRAETDTFSGMKWA	4	3	OVOC10954
OVOC10954_OVP05133_WBGene00247763	OVOC10954_OVP05133_WBGene00247763;79	200	104	79	956.3	3725.97	13693.6	1148.65	1458.97	19320.8	1213.84	8393.85	11171.3	2512.09	993.85	661.36	319.25	373.96	478.77	222.52	800.24	5934.67	DTFSGMKWASNGQSI	4	1	OVOC10954
OVOC10954_OVP05133_WBGene00247763	OVOC10954_OVP05133_WBGene00247763;85	165	1337	85	657.78	772.8	663.46	4076.73	486.25	3877.9	343.63	7380.98	437.64	261.17	317.63	161.84	137.95	153.2	251.16	161.09	3818.66	365.55	KWASNGQSILQSCC	1	1	OVOC10954
OVOC10954_OVP05133_WBGene00247763	OVOC10954_OVP05133_WBGene00247763;91	959	115	91	74.53	196.17	189.35	232.04	102.73	1115.61	124.37	1441.22	265.99	165.1	92.42	89.4	162.06	110.01	176.83	118.94	115.26	369.9	QSILQSCCEIS	0	0	OVOC10954
OVOC10954_OVP05133_WBGene00247763	OVOC10954_OVP05133_WBGene00247763;97	562	318	97	142.65	150.62	110.84	182.69	169.9	279.11	165.01	144.49	195.2	111.87	131.03	98.05	98.64	222.55	102.85	222.6	92.45	140.68	CCEISVPRKIYIG	0	0	OVOC10954
OVOC10954_OVP05133_WBGene00247763	OVOC10954_OVP05133_WBGene00247763;103	796	1336	103	124.22	131.25	180.46	412.15	158.95	125.38	86.37	261.62	151.7	105.71	136	83.42	75.51	152.36	195.19	138.81	86.38	120.63	PRKIYIGTDLVSLGS	0	0	OVOC10954
OVOC10954_OVP05133_WBGene00247763	OVOC10954_OVP05133_WBGene00247763;109	211	1167	109	242.2	134.62	465.81	581.46	310.41	2432.51	150.63	216.04	1332.33	147.68	231.32	113.46	105.57	130.65	127.36	155.29	145.62	136.82	GTDLVSLGSYYTGG	0	0	OVOC10954
OVOC10954_OVP05133_WBGene00247763	OVOC10954_OVP05133_WBGene00247763;115	288	298	115	279.58	1909.35	475.08	6198.03	2397.13	662.56	20502	355.77	5766.13	343.54	211.54	349.82	166.72	133.1	371.28	163.06	1004.68	825.75	LGSYYTGGMVDQ	3	1	OVOC10954
OVOC10954_OVP05133_WBGene00247763	OVOC10954_OVP05133_WBGene00247763;121	450	16	121	459.73	1106.7	679.61	3900.03	376.58	745.34	279.3	300.16	6882.96	8180.73	2795.03	94.06	3357.79	399.6	1682.11	1556.25	142.65	2320.26	GGMVDQKDLYSKE	2	4	OVOC10954
OVOC10954_OVP05133_WBGene00247763	OVOC10954_OVP05133_WBGene00247763;127	900	1158	127	1710.38	593.33	5300.64	3815.84	2033.01	3253.56	756.42	12168.3	5355.32	1262.43	5065.09	431.01	247	2823.58	190.69	3197.91	466.66	2877.76	KDLYSKEGPEFDFVS	4	3	OVOC10954
OVOC10954_OVP05133_WBGene00247763	OVOC10954_OVP05133_WBGene00247763;133	3	431	133	322.74	1831.36	16276.8	281.67	2145.11	696.85	7958.39	830.43	954.66	642.63	260.89	132.89	195.24	256.34	176.06	309.59	50641.7	540.12	EGPEFDFVSNIRTE	2	1	OVOC10954
OVOC10954_OVP05133_WBGene00247763	OVOC10954_OVP05133_WBGene00247763;139	1	215	139	228.61	199.71	396.68	237.23	272.8	1246.57	705.25	321.09	324.27	209.75	411.63	170.12	186.27	195.18	255.88	208.65	203.38	191.25	FVSNIRTEQGGVR	0	0	OVOC10954
OVOC10954_OVP05133_WBGene00247763	OVOC10954_OVP05133_WBGene00247763;145	861	1673	145	82.92	73.6	67.9	129.43	92.19	84.31	166.11	101.14	206.52	91.35	96.82	58.08	78.42	73.94	93.86	115.9	84.02	97.19	TEQGGVRVWVYRVIC	0	0	OVOC10954
OVOC10954_OVP05133_WBGene00247763	OVOC10954_OVP05133_WBGene00247763;151	847	753	151	143.16	107.97	84.33	119.36	118.05	131.3	94.92	121.77	130.41	82.87	155.56	77.09	75.23	80.52	99.88	108.8	102.47	96.88	RVWVYRVICPNVYGI	0	0	OVOC10954
OVOC10954_OVP05133_WBGene00247763	OVOC10954_OVP05133_WBGene00247763;157	433	1367	157	1100.32	639.59	182.39	3560.15	372.66	610.32	35176.7	407.16	7322.78	112.33	724.34	75.12	252.23	88.94	914.83	309.52	117.48	109.79	VICPNVYGISDGSTE	2	1	OVOC10954
OVOC10954_OVP05133_WBGene00247763	OVOC10954_OVP05133_WBGene00247763;163	721	71	163	742.49	1814.47	1641.35	1310.54	178.2	8477.68	15453.5	668.45	2477.97	683.05	8238.4	93.22	173.12	207.61	248.48	182.92	91.69	129.84	YGISDGSTEINRKQE	3	0	OVOC10954
OVOC10954_OVP05133_WBGene00247763	OVOC10954_OVP05133_WBGene00247763;169	442	1476	169	13689.5	391.09	5538.32	4913.01	914.38	9510.45	310.54	229.33	542.29	1401.35	295.6	121.72	150.64	1327.09	162.87	298.75	134.78	1002.34	STEINRKQEVATMQK	4	2	OVOC10954
OVOC10954_OVP05133_WBGene00247763	OVOC10954_OVP05133_WBGene00247763;175	820	164	175	885.79	177.12	119.4	1314.16	268.88	3964.16	175.27	279	199.43	168.65	323.87	123.92	127.79	95.94	181.65	141.77	128.84	182.14	KQEVATMQKYAIFNS	0	0	OVOC10954
OVOC10954_OVP05133_WBGene00247763	OVOC10954_OVP05133_WBGene00247763;181	789	499	181	10866	286.53	898.21	252.06	283.16	3332.23	1324.89	1576.84	624.73	1293.54	226.89	168.96	204.14	231.1	182.4	125.28	170.57	167.37	MQKYAIFNSVTSNTD	1	0	OVOC10954
OVOC10954_OVP05133_WBGene00247763	OVOC10954_OVP05133_WBGene00247763;187	465	163	187	3688.99	549.78	2058.23	264.76	327.87	39545.6	1125.58	3998.14	291.57	1036.07	349.41	182.84	122.88	333.23	1991.04	87.15	173.46	271.87	FNSVTSNTDPIGVAL	1	1	OVOC10954
OVOC10954_OVP05133_WBGene00247763	OVOC10954_OVP05133_WBGene00247763;193	583	1415	193	103.56	244.26	169.74	153.28	192.53	205.84	213.6	182.9	4565.67	189.42	234.66	234.19	92.25	95.47	771.71	150.07	109.34	195.52	NTDPIGVALPKTAH	0	0	OVOC10954
OVOC10954_OVP05133_WBGene00247763	OVOC10954_OVP05133_WBGene00247763;199	195	487	199	94.86	84.85	92.09	109.69	99.1	151.24	123.78	155.15	101.26	112.13	215.31	107.4	81.74	103.15	124.01	111.87	108.74	176.73	VALPKTAHVMQIFLA	0	0	OVOC10954
OVOC10954_OVP05133_WBGene00247763	OVOC10954_OVP05133_WBGene00247763;205	1079	1217	205	136.77	88.87	66.27	125.65	104.85	120.06	89.47	111.22	105.11	106.09	94.02	82.49	101.44	82.45	129.52	79.68	405.41	172.02	AHVMQIFLAFYAVIN	0	0	OVOC10954
OVOC10954_OVP05133_WBGene00247763	OVOC10954_OVP05133_WBGene00247763;211	498	1606	211	111.15	169.41	134.74	377.29	128.25	136.07	193.26	923.35	278.61	170.81	147.91	110.5	111.41	78.91	85.34	1498.92	116.33	13834.8	FLAFYAVINFEESDA	0	2	OVOC10954
OVOC10954_OVP05133_WBGene00247763	OVOC10954_OVP05133_WBGene00247763;217	83	1489	217	1513.34	958.8	146.05	613.97	2746.99	1527.41	4330.16	623.52	1502.86	149.23	429.98	81.36	141.06	157.41	172.57	59495.4	139.32	47996.6	VINFEESDANFLPQL	0	2	OVOC10954
OVOC10954_OVP05133_WBGene00247763	OVOC10954_OVP05133_WBGene00247763;223	770	1040	223	133.29	196.98	100.43	172.61	153.1	9671.02	127.72	3307.77	578.16	135.69	209.89	93.05	122.8	84.2	111.49	147.29	1460.36	164.76	SDANFLPQLIRQGS	1	1	OVOC10954
OVOC10954_OVP05133_WBGene00247763	OVOC10954_OVP05133_WBGene00247763;229	531	1137	229	965.07	6017	5433.52	7217.23	254.63	11890.6	65415.4	1563.62	9967.37	778.48	834.7	194.25	144.56	2538.19	417.77	133.07	9459.18	172.32	PQLIRQGSSNGNIQ	6	2	OVOC10954
OVOC10954_OVP05133_WBGene00247763	OVOC10954_OVP05133_WBGene00247763;235	848	40	235	36094.5	1770.18	599.64	603.18	230.13	21031.2	12383.9	975.53	10062.3	631.73	308.59	142.49	107.04	1760.75	175.08	172.85	231.47	169.88	GSSNGNIQSGRIVA	4	1	OVOC10954
OVOC10954_OVP05133_WBGene00247763	OVOC10954_OVP05133_WBGene00247763;241	41	423	241	93.2	131.59	155.28	104.85	102.69	397.67	515.79	292.87	509.96	122.98	889.22	182.03	71.87	99.25	107.96	89.22	101.72	83.51	IQSGRIVAEGVTTA	0	0	OVOC10954
OVOC10954_OVP05133_WBGene00247763	OVOC10954_OVP05133_WBGene00247763;247	303	197	247	1600.3	1070.47	1377.39	117.77	114.28	213.07	405.4	232.27	284.68	820.29	1914.24	111.83	103.96	318.19	114.42	134.43	137.85	3119.33	VAEGVTTAYEPINPL	0	1	OVOC10954
OVOC10954_OVP05133_WBGene00247763	OVOC10954_OVP05133_WBGene00247763;253	32	314	253	1264.95	3690.61	127.24	2155.88	386.11	2361.97	1037.17	460.36	309.76	2276.19	52013.8	107.54	199.88	705.38	435.94	140.49	271.94	3165.46	TAYEPINPLQYRPAN	1	1	OVOC10954
OVOC10954_OVP05133_WBGene00247763	OVOC10954_OVP05133_WBGene00247763;259	865	1435	259	265.29	207.01	106.21	203.43	220.07	723.37	533	566.43	291.45	175.23	267.17	115	120.96	140.07	195.98	151.56	156.74	150.86	NPLQYRPANWNLQQR	0	0	OVOC10954
OVOC10954_OVP05133_WBGene00247763	OVOC10954_OVP05133_WBGene00247763;265	978	696	265	942.39	1241.13	995.3	421.54	11861.9	47359.1	5316.42	1513.73	474.47	245.11	426.83	253.03	143.82	324.91	466.58	376.4	212.02	982.32	PANWNLQQRDSPIAA	3	1	OVOC10954
OVOC10954_OVP05133_WBGene00247763	OVOC10954_OVP05133_WBGene00247763;271	973	1465	271	151.93	138.15	193.61	369.54	2528.78	367.69	159.34	547.63	611.87	936.88	1555.76	7587.57	91.78	165.69	630.63	140.32	100.53	192.32	QQRDSPIAANSRD	1	0	OVOC10954
OVOC10954_OVP05133_WBGene00247763	OVOC10954_OVP05133_WBGene00247763;277	131	731	277	178.97	156.32	140.77	28217.2	427.75	228.62	351.62	241.73	327.53	185.17	219.56	117.23	150.54	198.17	265.73	138.68	159.85	221.8	IAANSRDFFERLI	1	0	OVOC10954
OVOC1096_OVP00677_WBGene00237905	OVOC1096_OVP00677_WBGene00237905;1	948	368	1	84.64	88.22	90.06	190.06	107.75	128.64	81.18	125.45	97.57	90.88	135.69	86.01	79.47	98.84	101.9	82.35	104.41	112.67	LIRSFYRLLMNLIIG	0	0	OVOC1096
OVOC1096_OVP00677_WBGene00237905	OVOC1096_OVP00677_WBGene00237905;7	352	782	7	125.55	238.56	119.04	168.14	121.44	235.85	258.17	173.69	133.13	178.57	155.16	116.3	109.32	109.88	161.76	150.63	90.91	119.6	RLLMNLIIGVAGR	0	0	OVOC1096
OVOC1096_OVP00677_WBGene00237905	OVOC1096_OVP00677_WBGene00237905;13	325	601	13	146.17	131.31	133.98	173.9	104.1	181.23	165.19	1003	141.42	139.27	345.64	94.54	99.75	128.49	125.63	129.23	109.67	169.32	IIGVAGRLLVGKN	0	0	OVOC1096
OVOC1096_OVP00677_WBGene00237905	OVOC1096_OVP00677_WBGene00237905;19	935	367	19	101.23	135.53	108.04	140.12	101.16	187.88	233.36	181.29	368.27	98.15	263.63	119.78	108.46	110.44	139.08	101.77	112.29	129.9	RLLVGKNYCLNTQR	0	0	OVOC1096
OVOC1096_OVP00677_WBGene00237905	OVOC1096_OVP00677_WBGene00237905;25	377	1033	25	94.86	83.3	82.54	257.48	99.84	112.13	84.49	122.35	348.34	369.26	109.98	82.43	79.12	165.41	114.71	82.44	84.58	99.63	NYCLNTQRLKHVLPD	0	0	OVOC1096
OVOC1096_OVP00677_WBGene00237905	OVOC1096_OVP00677_WBGene00237905;31	613	991	31	124.86	101.9	599.05	9139.4	183.08	226.41	157.03	229.67	187.05	101.21	305.62	106.76	107.07	179.92	130.3	186.95	250.07	274.17	QRLKHVLPDLPYD	1	0	OVOC1096
OVOC1096_OVP00677_WBGene00237905	OVOC1096_OVP00677_WBGene00237905;37	141	1607	37	484.63	4821.09	5778.01	2507.24	171.67	18395.7	2632.71	2683.46	727.16	665.03	22896.1	134.81	1467.66	179.56	205.09	3577.48	115.41	4566.84	LPDLPYDYGALEPI	3	3	OVOC1096
OVOC1096_OVP00677_WBGene00237905	OVOC1096_OVP00677_WBGene00237905;43	92	1278	43	642.42	4697.36	1076.25	924.11	10751.1	21586.6	1811.43	217.53	8032.73	5401.32	28815.1	243.74	2813.54	74.46	259.43	2286.21	613.83	4818.59	DYGALEPILSAEI	5	3	OVOC1096
OVOC1096_OVP00677_WBGene00237905	OVOC1096_OVP00677_WBGene00237905;49	554	338	49	234.37	102.48	118.49	167.32	125.72	163.21	154.54	229.91	450.47	121.82	166.68	138.26	129.57	176.68	173.93	187.96	5465.8	190.42	PILSAEIMQVHHG	0	1	OVOC1096
OVOC1096_OVP00677_WBGene00237905	OVOC1096_OVP00677_WBGene00237905;55	768	1332	55	142.5	100.87	93.09	150	220.32	213.12	109.02	130.27	192.96	141.01	122.15	108.13	90.62	76.88	119.04	128.46	119.88	146.1	IMQVHHGKHHAAY	0	0	OVOC1096
OVOC1096_OVP00677_WBGene00237905	OVOC1096_OVP00677_WBGene00237905;61	646	1144	61	125.53	119.01	220.49	119.66	100.37	557.56	143.43	121.97	296.57	111.87	128.69	121.07	297.35	78.09	232.53	134.14	107.2	205.07	GKHHAAYVNALNQA	0	0	OVOC1096
OVOC1096_OVP00677_WBGene00237905	OVOC1096_OVP00677_WBGene00237905;67	613	1247	67	375.13	1875.2	3668.96	463.81	272.23	1058.93	962.32	182.85	1967.53	543.79	6238.34	724.33	2836.47	101.38	168.5	219.22	667.89	730.12	YVNALNQAEEKVKEA	1	1	OVOC1096
OVOC1096_OVP00677_WBGene00237905	OVOC1096_OVP00677_WBGene00237905;73	1058	1138	73	155.9	3735.4	175.74	154.48	141.36	192.39	2815.76	321.87	264.66	296.23	464.55	105.72	93.85	96.81	69.52	90.47	129.16	101.3	QAEEKVKEALAKGDT	0	0	OVOC1096
OVOC1096_OVP00677_WBGene00237905	OVOC1096_OVP00677_WBGene00237905;79	189	1575	79	143.96	1187.97	150.52	926.02	157.04	389.9	4819.57	235.19	180.31	372.81	7639.23	449.92	112.32	95.37	118.38	137.51	88.24	247.48	KEALAKGDTQAAVAG	1	0	OVOC1096
OVOC1096_OVP00677_WBGene00237905	OVOC1096_OVP00677_WBGene00237905;85	1025	549	85	139.57	3245.03	571.88	229.27	1202.99	1803.71	831.71	3527.58	27670.5	203.59	671.61	171.72	205.93	101.22	120.49	283.97	149.58	534.89	GDTQAAVAGTKLMNF	1	0	OVOC1096
OVOC1096_OVP00677_WBGene00237905	OVOC1096_OVP00677_WBGene00237905;91	525	97	91	4360.18	413.17	240.85	255.27	166.79	2423	627.43	231.43	13050.9	172.7	208.51	136.14	162.67	132.3	213.42	122.39	260.91	171.12	VAGTKLMNFNTGGH	1	0	OVOC1096
OVOC1096_OVP00677_WBGene00237905	OVOC1096_OVP00677_WBGene00237905;97	664	464	97	138.62	126.85	128.52	240.26	219.2	1212.84	187.52	213.81	240.04	128.81	266.64	106.9	108.33	134.91	149.54	129.31	111.25	144.45	MNFNTGGHINHTL	0	0	OVOC1096
OVOC1096_OVP00677_WBGene00237905	OVOC1096_OVP00677_WBGene00237905;103	821	1287	103	112.75	82.65	66.24	98.92	107.3	184.92	92.37	142.12	927.16	83.58	96.62	79.44	81.18	94.8	77.11	122.14	101.22	88.52	GHINHTLFWEG	0	0	OVOC1096
OVOC1096_OVP00677_WBGene00237905	OVOC1096_OVP00677_WBGene00237905;109	864	698	109	1158.36	16288.4	18426.8	8060.27	225.5	587.75	528.34	5137.8	621	327.7	22522.5	96.27	96.01	164.58	101.96	121.35	125.05	118.17	LFWEGLTAVKNSGE	5	0	OVOC1096
OVOC1096_OVP00677_WBGene00237905	OVOC1096_OVP00677_WBGene00237905;115	875	873	115	656.93	5728.02	6690.17	9062.96	815.85	682.68	19373.6	846.41	480.53	183.21	8152.48	14631.9	547.16	161.93	127.11	1362.1	108.07	255.92	TAVKNSGEPNSELMT	6	1	OVOC1096
OVOC1096_OVP00677_WBGene00237905	OVOC1096_OVP00677_WBGene00237905;121	1071	787	121	1000.98	191.28	76.38	488.2	105.61	192.43	1946.71	143.73	438.11	86.11	1014.71	110.15	712.56	91.9	281.69	161.65	155.55	188.38	GEPNSELMTAIK	0	0	OVOC1096
OVOC1096_OVP00677_WBGene00237905	OVOC1096_OVP00677_WBGene00237905;127	910	600	127	147.78	170.47	331.99	242.17	7378.25	873.7	3792.26	1776.42	1681.29	320.91	642.17	238.39	663.98	411.51	340.8	173.46	96.99	235.86	LMTAIKKDFGSLE	1	0	OVOC1096
OVOC1096_OVP00677_WBGene00237905	OVOC1096_OVP00677_WBGene00237905;133	357	1331	133	153.07	314.74	1660.16	505.38	2333.49	1130.49	10903	178.25	1885.89	1171.35	14407.5	323.67	121.83	201.52	342.51	106.58	128.55	103.29	KDFGSLETMIDKLNA	2	0	OVOC1096
OVOC1096_OVP00677_WBGene00237905	OVOC1096_OVP00677_WBGene00237905;139	34	898	139	178.17	1007.12	180.13	8353.02	2109.78	188.08	3598.84	506.13	416.67	249.67	3632.98	124.92	123.33	864.86	112.6	226.02	130.79	228.73	ETMIDKLNAKTIAIQ	1	1	OVOC1096
OVOC1096_OVP00677_WBGene00237905	OVOC1096_OVP00677_WBGene00237905;145	23	1407	145	169.77	155.89	94.37	141.36	152.73	198	176.52	201.56	174.97	129.46	153.88	125.22	119.62	114.55	232.15	141.37	321.77	825.88	LNAKTIAIQGSGWGW	0	0	OVOC1096
OVOC1096_OVP00677_WBGene00237905	OVOC1096_OVP00677_WBGene00237905;151	943	201	151	7287.54	2558.53	167.44	196.68	1032.96	535.23	370.34	696.14	1037.08	283.1	1484.64	143.15	171.64	160.89	133.67	7477.36	148.25	280.26	AIQGSGWGWLAYDKE	1	1	OVOC1096
OVOC1096_OVP00677_WBGene00237905	OVOC1096_OVP00677_WBGene00237905;157	466	1666	157	290.34	167.25	117.37	141.33	145.24	391.37	208.54	194.44	124.34	193.72	221.44	131.28	170.6	103.31	128.12	175.45	102.89	238.56	WGWLAYDKEMKRLQL	0	0	OVOC1096
OVOC1096_OVP00677_WBGene00237905	OVOC1096_OVP00677_WBGene00237905;163	14	1468	163	118.94	108.97	205.04	455.12	152.35	231.45	527.1	575.25	202.64	138.82	237.81	143.2	106.11	119.07	263.53	122.45	350.35	914.96	DKEMKRLQLACCPN	0	1	OVOC1096
OVOC1096_OVP00677_WBGene00237905	OVOC1096_OVP00677_WBGene00237905;169	237	1341	169	221.52	87.32	194.8	159.81	118.92	199.02	142.73	127.09	243.9	190.72	123.73	75.23	71.54	92.95	87.42	606.74	149.4	403	LQLACCPNQDLLE	0	0	OVOC1096
OVOC1096_OVP00677_WBGene00237905	OVOC1096_OVP00677_WBGene00237905;175	750	886	175	210.35	156.37	75.93	149.1	184.41	170.77	336.31	135.11	128.33	320.95	1532.02	101.23	184.9	72.84	77.93	97.16	264.19	500.72	PNQDLLEPTTGLI	0	0	OVOC1096
OVOC1096_OVP00677_WBGene00237905	OVOC1096_OVP00677_WBGene00237905;181	889	465	181	109.62	123.81	112.51	129.28	122.39	5881.39	145.21	111.22	718.85	200.32	100.43	67.87	94.97	71.81	82.05	115.77	163.48	580.48	EPTTGLIPLFCID	1	0	OVOC1096
OVOC1096_OVP00677_WBGene00237905	OVOC1096_OVP00677_WBGene00237905;187	888	1142	187	73.31	97.8	72.32	101.44	79.75	103.62	153.74	96.1	143.31	66.7	83.36	67.11	85.92	65.61	70.22	103.56	78.32	77.51	IPLFCIDVWEHAYYL	0	0	OVOC1096
OVOC1096_OVP00677_WBGene00237905	OVOC1096_OVP00677_WBGene00237905;193	994	460	193	152.19	125.66	127.42	123.03	116.86	181.66	127.81	180.14	146.79	137.26	146.01	105.42	126.56	106.27	134.83	146.56	103.78	236.98	DVWEHAYYLQYKNLR	0	0	OVOC1096
OVOC1096_OVP00677_WBGene00237905	OVOC1096_OVP00677_WBGene00237905;199	852	724	199	154.34	171.47	120.55	138.54	114.59	700.8	154.42	252.24	147.74	245.57	284.37	160.43	128.03	121.33	137.99	146.94	169.24	156.57	YYLQYKNLRPDFVKA	0	0	OVOC1096
OVOC1096_OVP00677_WBGene00237905	OVOC1096_OVP00677_WBGene00237905;205	791	637	205	167.35	154.8	97.37	195.07	133.06	254.1	118.9	146.74	152.51	255.53	131.31	98.73	96.94	106.5	139.58	127.65	149.67	121.78	NLRPDFVKAIWKIAN	0	0	OVOC1096
OVOC1096_OVP00677_WBGene00237905	OVOC1096_OVP00677_WBGene00237905;211	969	1227	211	126.51	210.14	117.01	173.62	153.99	237.43	141.58	212.32	142.44	151.89	243.56	116.2	94.66	100.13	467.04	168.83	172.35	135.33	VKAIWKIANWKIISD	0	0	OVOC1096
OVOC1096_OVP00677_WBGene00237905	OVOC1096_OVP00677_WBGene00237905;217	722	1732	217	173.89	190.59	100.11	183.1	116.59	161.66	192.95	178.47	144.37	138.94	171.63	100.09	111.57	106.78	197.56	194.71	102.86	175.64	IANWKIISDRYIKAR	0	0	OVOC1096
OVOC1096_OVP00677_WBGene00237905	OVOC1096_OVP00677_WBGene00237905;223	258	1748	223	159.73	99.92	101.65	106.59	80.12	141.1	120.79	138.59	115.2	145.39	181.82	132.16	97.68	262.18	151.49	170.61	110.48	134.2	ISDRYIKARG	0	0	OVOC1096
OVOC10960_OVP09500_WBGene00247769	OVOC10960_OVP09500_WBGene00247769;1	598	1732	1	139.84	104.77	130.25	110.48	280.54	109.82	177.81	136.49	132.45	146.98	398.42	72.09	74.73	61.11	81.28	131.68	79.44	139.31	MAEEEEEITE	0	0	OVOC10960
OVOC10960_OVP09500_WBGene00247769	OVOC10960_OVP09500_WBGene00247769;7	457	1475	7	615.5	5870.05	2964.41	138.17	110.99	240.17	912.76	8421.49	136.68	240.78	208.05	764.83	77.53	991.65	116.68	248.97	131.4	177.56	EITEEEEDEEA	2	1	OVOC10960
OVOC10960_OVP09500_WBGene00247769	OVOC10960_OVP09500_WBGene00247769;13	118	1674	13	240.42	288.53	221	96.67	111.22	292.45	148.33	150.33	231.87	153.42	154.5	139.9	443	1053.03	157.34	232.37	175.92	198.54	EDEEAEEEETE	0	1	OVOC10960
OVOC10960_OVP09500_WBGene00247769	OVOC10960_OVP09500_WBGene00247769;19	938	1070	19	30018.9	7583.57	2026.12	2157.28	212.84	334.9	1243.66	1025.48	126.04	131.64	1240.63	74.11	106.71	87.79	99.06	41567.9	96.69	147.4	EEETEEAAEPEA	2	1	OVOC10960
OVOC10960_OVP09500_WBGene00247769	OVOC10960_OVP09500_WBGene00247769;25	635	151	25	277.32	5814.9	409.59	332.81	105.34	3074.91	494.62	4249.67	195.8	4126.7	1345.46	85.17	100.28	89.56	97.9	107.52	136.12	808.17	AAEPEAPAAPASA	1	0	OVOC10960
OVOC10960_OVP09500_WBGene00247769	OVOC10960_OVP09500_WBGene00247769;31	334	130	31	4130.39	9246.51	501.12	651.89	145.27	4380.57	1313.71	212.3	648.76	570.41	5007.07	121.52	85.4	165.01	111.95	1082.17	88.3	606.06	PAAPASAEDEETKE	2	1	OVOC10960
OVOC10960_OVP09500_WBGene00247769	OVOC10960_OVP09500_WBGene00247769;37	554	1018	37	1353.6	26684.2	853.34	284.03	752.69	7522.39	845.06	366.75	3509.07	138.72	610.88	127.14	102.95	72.79	88.51	507.89	92.05	82.2	AEDEETKETTSQLR	2	0	OVOC10960
OVOC10960_OVP09500_WBGene00247769	OVOC10960_OVP09500_WBGene00247769;43	259	447	43	874.4	33155.4	305.05	250.01	106.81	7874.98	284.74	1326.75	32868	235.78	414.66	5033.27	190.12	99.96	92.15	120.19	86.3	122.59	KETTSQLRRPPPQE	4	0	OVOC10960
OVOC10960_OVP09500_WBGene00247769	OVOC10960_OVP09500_WBGene00247769;49	938	10	49	1920.49	2871.22	3536.6	140.67	183.35	970.35	412.62	177.63	487.06	912.68	1582.79	135.28	96.48	124.35	76.04	2248.57	95.47	95	LRRPPPQEKEEAPA	0	1	OVOC10960
OVOC10960_OVP09500_WBGene00247769	OVOC10960_OVP09500_WBGene00247769;55	108	238	55	25697.3	2316.17	261.59	192.51	456.62	1016.93	183.96	1076.52	347.12	508.86	2207.86	131.06	70.07	71.47	69.1	89.11	96.02	116.7	QEKEEAPAEQTEAE	1	0	OVOC10960
OVOC10960_OVP09500_WBGene00247769	OVOC10960_OVP09500_WBGene00247769;61	911	899	61	5858.99	75.44	70.82	269.06	610.97	19454.1	118.89	4484.02	224.1	195.23	654.96	80.5	4373.06	66.15	82.19	8966.79	35681.2	109.6	PAEQTEAEMAMLAA	2	3	OVOC10960
OVOC10960_OVP09500_WBGene00247769	OVOC10960_OVP09500_WBGene00247769;67	731	1341	67	155.56	9043.96	1282.17	123.23	221.8	142.87	121.67	308.22	1427.53	177.06	131.53	137.85	102.56	5699.87	170.11	132.62	106.39	163.89	AEMAMLAAKKRHQE	1	1	OVOC10960
OVOC10960_OVP09500_WBGene00247769	OVOC10960_OVP09500_WBGene00247769;73	392	378	73	119.51	228.63	145.37	100.49	116.13	4442.87	14901.9	112.22	151.33	133.52	176.07	224.77	99.1	99.05	123.32	151.99	132.84	180.79	AAKKRHQEEEAA	1	0	OVOC10960
OVOC10960_OVP09500_WBGene00247769	OVOC10960_OVP09500_WBGene00247769;79	792	428	79	113.83	167.94	130.54	133.9	384.86	1238.98	2137	123.99	352.21	350.25	2599.81	89.11	320.78	74.77	120.07	180.26	91.08	133.49	QEEEAAKIQDYEERR	0	0	OVOC10960
OVOC10960_OVP09500_WBGene00247769	OVOC10960_OVP09500_WBGene00247769;85	451	1227	85	1125.29	1633.99	839.81	3791.63	576.92	3127.53	540.82	712.65	6299.93	1667.27	765.79	392.86	7907.82	294.1	149.43	772.3	192.78	849.37	KIQDYEERRQIEREK	1	2	OVOC10960
OVOC10960_OVP09500_WBGene00247769	OVOC10960_OVP09500_WBGene00247769;91	563	23	91	1130.7	340.03	278.33	4475.4	2980.2	797.11	1910.66	2731.67	200.05	350.05	541.82	260.7	90.75	133.27	111.82	91.31	77.52	121.39	ERRQIEREKIEEE	0	0	OVOC10960
OVOC10960_OVP09500_WBGene00247769	OVOC10960_OVP09500_WBGene00247769;97	592	960	97	163.52	157.83	92.49	233.77	4363.62	1252.12	985.84	267.83	1002.51	164.41	336.73	115.97	134.01	88.76	243.96	217.74	166.56	113.42	REKIEEELRALKE	0	0	OVOC10960
OVOC10960_OVP09500_WBGene00247769	OVOC10960_OVP09500_WBGene00247769;103	525	595	103	145.41	137.48	339.64	160.34	105.63	382.68	219.13	238.61	318.18	168.64	161.71	125.3	129.97	138.32	156.68	289.12	100.37	184.79	ELRALKEKQDQRRQ	0	0	OVOC10960
OVOC10960_OVP09500_WBGene00247769	OVOC10960_OVP09500_WBGene00247769;109	1070	1036	109	1318.2	366.73	1744.9	217.08	7699.12	3121.42	905.66	5266.28	3534.85	188.67	2337.21	121.35	127.67	166.96	242.89	457.74	155.09	261.89	EKQDQRRQQRAQEER	2	0	OVOC10960
OVOC10960_OVP09500_WBGene00247769	OVOC10960_OVP09500_WBGene00247769;115	682	1216	115	714.34	14023.2	604.61	65171.4	2778.75	1032.57	5092.81	15219.7	16978.8	318.97	6907.9	187.15	498.21	377.34	162.26	499.11	1174.11	406.54	RQQRAQEEREFAER	6	1	OVOC10960
OVOC10960_OVP09500_WBGene00247769	OVOC10960_OVP09500_WBGene00247769;121	729	1571	121	4570.88	16923.5	225	61870.1	23609.6	238.8	5669.92	257.77	278.69	142.08	2939.14	129.86	117.05	234.07	196.77	245.71	162.21	349.1	EEREFAERQREIE	4	0	OVOC10960
OVOC10960_OVP09500_WBGene00247769	OVOC10960_OVP09500_WBGene00247769;127	52	398	127	2855.08	2216.89	171.37	210.45	715.54	434.74	2217.22	222.52	759.04	4613.01	698	1402.59	93.18	173.05	126.98	143.5	161.63	267.24	ERQREIEEKRRQE	0	0	OVOC10960
OVOC10960_OVP09500_WBGene00247769	OVOC10960_OVP09500_WBGene00247769;133	1031	1495	133	7780.44	1458.75	461.7	114.69	1032.81	810.58	65465.1	146.4	1052.48	968.26	2238.48	104.42	333.75	78.75	197.37	126.05	186.36	110.3	EEKRRQEEEASKA	2	0	OVOC10960
OVOC10960_OVP09500_WBGene00247769	OVOC10960_OVP09500_WBGene00247769;139	427	437	139	1076.54	171.11	133.22	103.19	831.28	491.74	1045.37	136.73	181.17	198.04	5059.32	140.56	85.44	114.34	65.6	71.79	82.44	92.08	EEEASKARIEAEKQR	1	0	OVOC10960
OVOC10960_OVP09500_WBGene00247769	OVOC10960_OVP09500_WBGene00247769;145	407	103	145	323.33	719.21	789.11	182.76	207.32	3534.5	1211.41	260.52	595.6	739.72	1242.87	178.66	180.9	104.71	144.84	77.08	1608.24	90.47	ARIEAEKQRREE	0	1	OVOC10960
OVOC10960_OVP09500_WBGene00247769	OVOC10960_OVP09500_WBGene00247769;151	854	208	151	133.02	325.15	123.13	159.22	119.07	430.92	630.79	180.99	237.21	189.36	173.52	120.8	108.89	170.34	158.59	154.2	114.19	183.95	KQRREEERRKRQN	0	0	OVOC10960
OVOC10960_OVP09500_WBGene00247769	OVOC10960_OVP09500_WBGene00247769;157	256	1336	157	117.93	119.66	131.87	152.01	104.74	287.86	129.7	171.39	154.21	181.9	178.22	175.43	112.21	106.99	173.75	164.46	130.75	165.65	ERRKRQNLMAGSFA	0	0	OVOC10960
OVOC10960_OVP09500_WBGene00247769	OVOC10960_OVP09500_WBGene00247769;163	895	1511	163	253.67	222.03	115.63	181.6	717.49	547.78	207.47	194.42	471.37	106.41	170.47	150.05	126.39	141.19	120.7	133.73	103.71	170.88	NLMAGSFAAGTA	0	0	OVOC10960
OVOC10960_OVP09500_WBGene00247769	OVOC10960_OVP09500_WBGene00247769;169	27	101	169	289.66	26428.5	2328.04	259.6	1960.95	1080.04	1298.3	494.32	510.67	359.35	13839.6	182.08	991.69	159.82	135.65	181.35	123.96	499.03	FAAGTAAGGKN	2	1	OVOC10960
OVOC10960_OVP09500_WBGene00247769	OVOC10960_OVP09500_WBGene00247769;175	12	322	175	250.44	177.78	245.46	130.19	1381.89	317.28	536.92	671.83	619	6645.39	2820.6	247.64	135.54	6112.04	139.36	145.4	20297.6	1649.92	AGGKNFVIQKSE	1	3	OVOC10960
OVOC10960_OVP09500_WBGene00247769	OVOC10960_OVP09500_WBGene00247769;181	848	822	181	1040.28	1333.9	189.28	695.7	269.43	15744.5	1653.69	30702.2	2630.48	810.78	494.4	1420.88	743.66	141.86	142.55	714.23	157.76	168.88	VIQKSEKSEQMKNL	2	0	OVOC10960
OVOC10960_OVP09500_WBGene00247769	OVOC10960_OVP09500_WBGene00247769;187	399	555	187	436.41	151.87	131.68	198.77	165.68	377.27	872.95	31676.4	489.39	2347.7	277.25	669.2	159.37	130.73	125.65	231.32	204.68	214.29	KSEQMKNLTAKREN	1	0	OVOC10960
OVOC10960_OVP09500_WBGene00247769	OVOC10960_OVP09500_WBGene00247769;193	293	275	193	887.62	2204.88	340.34	294.1	219.09	2831.83	347.78	3490.33	138.03	116.81	1906.91	855.6	110.72	127.73	92.75	361.82	123.49	209.85	NLTAKRENISEEA	0	0	OVOC10960
OVOC10960_OVP09500_WBGene00247769	OVOC10960_OVP09500_WBGene00247769;199	420	48	199	15252	775.89	209.1	13359.9	218.39	38120.9	11044.1	296.25	1559.05	308.12	20611.1	166.78	187.2	1255.59	418.04	108.23	104.48	99.62	ENISEEAKQAAKQAY	5	1	OVOC10960
OVOC10960_OVP09500_WBGene00247769	OVOC10960_OVP09500_WBGene00247769;205	774	312	205	704.28	217.21	148.21	119.94	178.57	169.14	185.37	126.8	174.78	146.8	216.36	159.94	97.88	96.42	146.89	149.93	114.98	239.97	AKQAAKQAYMEAIQR	0	0	OVOC10960
OVOC10960_OVP09500_WBGene00247769	OVOC10960_OVP09500_WBGene00247769;211	3	1689	211	1191.26	113.54	141.33	270.13	286.83	20549.6	615.58	571.95	355.43	237.58	193.61	119.2	122.64	125.72	165.72	159.15	161.13	170.76	QAYMEAIQRRGGNVA	1	0	OVOC10960
OVOC10960_OVP09500_WBGene00247769	OVOC10960_OVP09500_WBGene00247769;217	849	1227	217	180.03	97.77	123.18	124.3	144.97	253.72	1099.26	164.65	290.47	168.16	356.76	119.23	137.04	124.06	124.13	170.83	138.95	126.67	IQRRGGNVADLL	0	0	OVOC10960
OVOC10960_OVP09500_WBGene00247769	OVOC10960_OVP09500_WBGene00247769;223	782	1622	223	530.96	163.08	88.61	624.67	152.61	499.1	1303.63	128.35	748.73	88.17	557.2	79.77	135.11	144.93	123.62	211.94	138.7	93.53	NVADLLPNDL	0	0	OVOC10960
OVOC10960_OVP09500_WBGene00247769	OVOC10960_OVP09500_WBGene00247769;229	420	490	229	152.6	1061.94	306.09	144.32	222.55	591.76	95.26	182.94	165.77	486.89	190.01	124.61	82.15	988.75	129.28	187.41	99.52	282.15	PNDLKEKIKQLHSR	0	1	OVOC10960
OVOC10960_OVP09500_WBGene00247769	OVOC10960_OVP09500_WBGene00247769;235	133	213	235	125.77	117.85	128.07	224.48	129.92	184.45	140.5	265.68	125.38	122.92	125.93	105.18	112.48	108.81	125.92	114.62	130.73	125.24	KIKQLHSRIVKLEGE	0	0	OVOC10960
OVOC10960_OVP09500_WBGene00247769	OVOC10960_OVP09500_WBGene00247769;241	286	440	241	8778.63	581.14	3701.46	474.9	13063.4	928.51	343.2	2028.22	31186.2	2542.86	7882.29	64979.8	131.16	351.79	348.21	428.69	125.8	593.81	SRIVKLEGEKYDLEK	5	0	OVOC10960
OVOC10960_OVP09500_WBGene00247769	OVOC10960_OVP09500_WBGene00247769;247	18	528	247	2419.17	1116.37	8372.97	890.32	1532.19	637.77	131.97	247.03	609.41	2470.23	7041.48	120.44	2460.88	175.42	186.91	132.59	102.24	524.52	EGEKYDLEKRHERQE	2	1	OVOC10960
OVOC10960_OVP09500_WBGene00247769	OVOC10960_OVP09500_WBGene00247769;253	1060	774	253	1228.31	203.31	233.98	234.19	4368.82	1308.77	340.78	377.34	507.55	835.17	744.33	157.66	90.97	202.89	125.37	298.41	1581.9	540.08	LEKRHERQEYDLKEL	0	1	OVOC10960
OVOC10960_OVP09500_WBGene00247769	OVOC10960_OVP09500_WBGene00247769;259	989	1621	259	2218.84	7158.03	1158.49	3544.23	7919.13	11268.5	2018.09	3214.04	58597.9	1032.06	1920.91	555	1425.66	1087.37	1214.01	1427.94	9816.68	538.47	RQEYDLKELHERERQ	4	5	OVOC10960
OVOC10960_OVP09500_WBGene00247769	OVOC10960_OVP09500_WBGene00247769;265	61	1365	265	115.2	203.41	121.69	273.34	141.54	254.63	222.81	162.1	249.55	195.3	474.23	184.66	115.31	133.84	144.71	138.09	168.2	194.64	KELHERERQVARNKA	0	0	OVOC10960
OVOC10960_OVP09500_WBGene00247769	OVOC10960_OVP09500_WBGene00247769;271	727	1575	271	314.33	190.96	198.31	204.24	164.93	287.83	681.82	190.72	163.61	384.69	302.69	137.78	126.98	123.91	187.64	143.64	152.18	262.15	ERQVARNKALQKG	0	0	OVOC10960
OVOC10960_OVP09500_WBGene00247769	OVOC10960_OVP09500_WBGene00247769;277	69	793	277	368.38	430.29	553.53	147.57	238.58	20407.7	200.92	10212.5	229.49	253.14	591.27	117.91	101.73	256.87	109.97	1766.89	151.77	1798.47	NKALQKGLDPEEAA	2	2	OVOC10960
OVOC10960_OVP09500_WBGene00247769	OVOC10960_OVP09500_WBGene00247769;283	38	310	283	83.54	2509.53	131.96	111.9	111.9	149.64	117.47	162.74	132.85	83.93	417.54	67.44	97.13	62.98	69.57	83.07	93.23	121.98	GLDPEEAAASIHP	0	0	OVOC10960
OVOC10960_OVP09500_WBGene00247769	OVOC10960_OVP09500_WBGene00247769;289	1055	87	289	210.35	138.16	116.71	482.04	214.25	361.51	151.13	645.71	753.14	179.3	140.48	192.64	410.66	2313.6	1815.9	193.71	171.42	1189.93	AAASIHPPKVNV	0	3	OVOC10960
OVOC10960_OVP09500_WBGene00247769	OVOC10960_OVP09500_WBGene00247769;295	663	1761	295	159.37	173.3	347.93	54669.5	15468.9	2402.75	211.47	64893.8	17363.2	256.54	3380.78	799.18	1063.1	219.39	908.63	209.09	1425.89	621.57	PPKVNVVSKFDRQID	4	3	OVOC10960
OVOC10960_OVP09500_WBGene00247769	OVOC10960_OVP09500_WBGene00247769;301	744	300	301	224.41	207.24	197.06	1847.48	1147.92	621.81	316.89	344.29	340.41	352.01	2657.4	272.11	225.75	393.7	201.7	166.42	320.34	204.78	VSKFDRQIDRRSYGD	0	0	OVOC10960
OVOC10960_OVP09500_WBGene00247769	OVOC10960_OVP09500_WBGene00247769;307	852	454	307	127.34	182.42	128.95	8970.84	202.39	233.84	343.92	539.12	263.75	147.39	10169.4	148.04	7283.77	118.23	141.6	206.02	297.62	136.17	QIDRRSYGDRRDL	2	1	OVOC10960
OVOC10960_OVP09500_WBGene00247769	OVOC10960_OVP09500_WBGene00247769;313	555	329	313	2607.3	575.92	830.51	820.05	278.15	2265.93	377.29	2568.97	1203.55	884.43	941.89	722.78	319.63	636.44	3075.63	981.12	2132.48	2219.75	YGDRRDLYEHPV	0	4	OVOC10960
OVOC10960_OVP09500_WBGene00247769	OVOC10960_OVP09500_WBGene00247769;319	255	1147	319	196.14	387.46	249.61	1734.66	124.23	1489.11	211.66	703.61	837.75	341.83	166.92	627.03	126.48	316.61	340.27	211.84	284.41	348.6	LYEHPVVKKQPKIA	0	0	OVOC10960
OVOC10960_OVP09500_WBGene00247769	OVOC10960_OVP09500_WBGene00247769;325	59	315	325	123.28	630.37	163.54	148.92	114.71	156.63	217.43	169.12	142.4	158.46	135.64	147.08	129.17	192.58	134.25	161.58	132.23	177.83	VKKQPKIAHGTARPP	0	0	OVOC10960
OVOC10960_OVP09500_WBGene00247769	OVOC10960_OVP09500_WBGene00247769;331	283	1525	331	829.66	292.41	1138.08	832.65	729.74	717.02	212.83	29196.8	2201	10137.7	354.76	217.11	382.41	442.81	880.2	209.74	733.56	566.65	IAHGTARPPPEWGR	2	1	OVOC10960
OVOC10960_OVP09500_WBGene00247769	OVOC10960_OVP09500_WBGene00247769;337	145	1471	337	1306.05	5474.88	1264.08	21699.2	2163.21	972.77	7287.83	4478.09	11002	3106.09	1699.22	322.65	508.3	576.95	4432.23	1530.1	1393.89	713.84	RPPPEWGRRENE	4	3	OVOC10960
OVOC10960_OVP09500_WBGene00247769	OVOC10960_OVP09500_WBGene00247769;343	809	523	343	205.03	241.41	158.67	129.73	3611.97	280.12	468.44	494.93	291.88	214.39	3907.3	653.92	120.76	110.06	121.13	230.52	133.71	121.49	GRRENEELEQIR	0	0	OVOC10960
OVOC10960_OVP09500_WBGene00247769	OVOC10960_OVP09500_WBGene00247769;349	73	1047	349	4254.33	2059.91	146.86	272.91	166.34	2158.21	212.01	179.98	191.37	518.57	200.83	212.72	796.45	290.57	158.3	148.86	2761.56	133.75	ELEQIRKNLEPPK	0	1	OVOC10960
OVOC10960_OVP09500_WBGene00247769	OVOC10960_OVP09500_WBGene00247769;355	354	284	355	250.35	184.07	135.48	148.47	281.12	1205.05	146.6	231.83	310.97	133.49	233.99	157.11	130.11	272.02	159.35	272.57	1567.49	151.88	KNLEPPKYVEQVKA	0	1	OVOC10960
OVOC10960_OVP09500_WBGene00247769	OVOC10960_OVP09500_WBGene00247769;361	583	1561	361	178.49	116.61	1577.63	308.04	1850.2	4945.44	6767.11	2234.59	2627.57	134.8	165.17	103.47	335.44	103.02	74.54	90.82	643.84	149.66	KYVEQVKADGDAA	2	0	OVOC10960
OVOC10960_OVP09500_WBGene00247769	OVOC10960_OVP09500_WBGene00247769;367	40	1010	367	1015.71	2085.28	2077.49	183.91	4662.06	460.27	1120.76	2361.98	273.99	635.63	1999.91	127.61	113.76	157.53	133.38	131.79	209.5	253.48	KADGDAAKPPIQPI	0	0	OVOC10960
OVOC10960_OVP09500_WBGene00247769	OVOC10960_OVP09500_WBGene00247769;373	81	623	373	391.61	187.82	14062.5	240.83	281.65	284.27	553.64	471.75	226.6	125.64	608.5	123.6	139.83	126.66	239.41	161.18	252.03	585.75	AKPPIQPIPLNLPG	1	0	OVOC10960
OVOC10960_OVP09500_WBGene00247769	OVOC10960_OVP09500_WBGene00247769;379	23	1647	379	442.26	718.64	411.08	134.14	116.08	1692.53	284.39	358.22	2954.72	410.75	234.92	1557.02	119.97	108.85	956.39	129.35	1676.49	1172.08	PIPLNLPGVDEFEED	0	3	OVOC10960
OVOC10960_OVP09500_WBGene00247769	OVOC10960_OVP09500_WBGene00247769;385	527	735	385	197.25	6243.23	3650.17	10877.2	312.58	396.4	19919.6	266.82	181.78	2383.59	652.22	148.12	699.96	154.04	317.77	198.89	267.69	165.02	PGVDEFEEDENAPPI	3	0	OVOC10960
OVOC10960_OVP09500_WBGene00247769	OVOC10960_OVP09500_WBGene00247769;391	513	1333	391	134.54	7325.73	3150.36	1850.42	3237.65	240.5	8184.68	709.52	111.72	10277.5	330.07	436.8	89.11	81.47	96.73	558.54	1587.67	88.49	EEDENAPPIQAEQDA	3	1	OVOC10960
OVOC10960_OVP09500_WBGene00247769	OVOC10960_OVP09500_WBGene00247769;397	396	116	397	213.12	1077.75	82.04	106.15	173.65	1484.99	715.93	861.22	233.26	37751.5	95.97	134.93	120.61	88.24	94.24	12751.8	279.42	113.6	PPIQAEQDAAEVNEA	1	1	OVOC10960
OVOC10960_OVP09500_WBGene00247769	OVOC10960_OVP09500_WBGene00247769;403	574	688	403	187.3	117.13	105.07	169.28	154.55	767.51	378.43	155.57	298.95	1263.51	567.85	73.62	61.43	180.33	134.39	312.48	113.37	102.94	QDAAEVNEAEDAKK	0	0	OVOC10960
OVOC10960_OVP09500_WBGene00247769	OVOC10960_OVP09500_WBGene00247769;409	503	1295	409	284.82	1940.98	379.16	219.65	2191.9	497.86	464.19	201.08	537.08	247.84	1420.72	221.37	211.61	122.05	141.15	146.18	130.45	279.23	NEAEDAKKSERKASA	0	0	OVOC10960
OVOC10960_OVP09500_WBGene00247769	OVOC10960_OVP09500_WBGene00247769;415	875	481	415	198.6	134.04	175.61	3186.13	181.07	251.4	141.6	206.25	272.27	154.92	190.96	169.19	116.6	292.41	177.81	226.6	170.16	166.13	KKSERKASAAASG	0	0	OVOC10960
OVOC10960_OVP09500_WBGene00247769	OVOC10960_OVP09500_WBGene00247769;421	881	1223	421	263.14	15261.7	265	198.07	6126.35	6232.8	403.95	314.67	824.39	315.28	356.64	153.31	132.11	117.44	153.09	187.56	106.52	3643.57	ASAAASGKAAA	3	1	OVOC10960
OVOC10960_OVP09500_WBGene00247769	OVOC10960_OVP09500_WBGene00247769;427	687	185	427	110.11	174.55	198.36	1394.34	7792.81	531.65	524.41	182.88	179.15	199.02	188.35	124.14	104.48	128.53	104.97	115.13	119.8	479.35	GKAAAPPPPA	1	0	OVOC10960
OVOC10960_OVP09500_WBGene00247769	OVOC10960_OVP09500_WBGene00247769;433	741	1075	433	201.29	1020.6	290.46	223.33	181.9	398.62	235.79	1900.62	249.55	168.61	216.5	176.02	143.35	126.58	181.51	274.77	170.78	180.16	PPPAKKPVKAK	0	0	OVOC10960
OVOC11052_OVP02031_WBGene00247861	OVOC11052_OVP02031_WBGene00247861;1	471	797	1	607.18	12448.8	1466.73	4338.3	716.64	2151.67	362.86	10673.1	865.71	157.72	384.89	220.24	518.43	133.47	553.84	1032.11	1658.36	335.45	MVNHQEYFPHFGTNA	2	2	OVOC11052
OVOC11052_OVP02031_WBGene00247861	OVOC11052_OVP02031_WBGene00247861;7	423	603	7	193.09	6408.44	468.33	175.83	155.47	1233.72	177.77	200.04	1874.47	150.65	1285.49	172.58	126.85	198.43	111.83	95.82	113.15	246.2	YFPHFGTNAIHAGQE	1	0	OVOC11052
OVOC11052_OVP02031_WBGene00247861	OVOC11052_OVP02031_WBGene00247861;13	605	1133	13	1497.16	1026.56	493.91	246.97	197.82	1054.77	2620.34	239.91	5727.31	2084.62	251.57	110.85	128.76	436.32	93.06	122.86	211.35	1864.82	TNAIHAGQEAEQWDT	1	1	OVOC11052
OVOC11052_OVP02031_WBGene00247861	OVOC11052_OVP02031_WBGene00247861;19	564	366	19	5250.36	4475.01	441.37	453.7	65396.6	801.7	5054.17	700.13	2111.49	7632.74	498.59	1234.01	129.38	81.14	182.9	738.24	172.22	164.38	GQEAEQWDTNQII	4	0	OVOC11052
OVOC11052_OVP02031_WBGene00247861	OVOC11052_OVP02031_WBGene00247861;25	547	15	25	155.54	3049.81	151.51	1974.35	1266.6	308.74	110.25	471.93	418.22	186.46	151.49	150.97	134.88	135.03	467.72	347.16	138.99	125.4	WDTNQIIPPISL	0	0	OVOC11052
OVOC11052_OVP02031_WBGene00247861	OVOC11052_OVP02031_WBGene00247861;31	911	609	31	142.96	184.49	255.28	350.51	141.08	11458.2	204.11	270.52	218.13	145.68	248.46	153.25	140.46	125.3	235.89	174.56	136.3	280.28	IPPISLSTTFKQPK	1	0	OVOC11052
OVOC11052_OVP02031_WBGene00247861	OVOC11052_OVP02031_WBGene00247861;37	944	560	37	140.84	209.29	154.02	132.29	584.52	182.48	169.48	174.47	3034.27	150.55	156.63	153.9	163.74	103.35	231.64	217.07	121.66	300.27	STTFKQPKPGKPVKH	0	0	OVOC11052
OVOC11052_OVP02031_WBGene00247861	OVOC11052_OVP02031_WBGene00247861;43	660	1398	43	135.27	220.16	228.34	11233.2	1064.71	470.03	154.7	219.02	2300.41	170.46	416.68	195.91	151.56	126.4	229.53	138.42	752.26	160.28	PKPGKPVKHDYSRAS	1	0	OVOC11052
OVOC11052_OVP02031_WBGene00247861	OVOC11052_OVP02031_WBGene00247861;49	106	1378	49	598.83	198.96	137.34	1017.38	2848.96	657.03	327.08	773.78	483.58	406.53	235.66	141.27	120.17	721.51	636.54	107.97	1290.44	126.42	VKHDYSRASNPSRDV	0	1	OVOC11052
OVOC11052_OVP02031_WBGene00247861	OVOC11052_OVP02031_WBGene00247861;55	1028	942	55	484.42	225.24	394.67	571.79	430.44	438.29	1776.58	179.06	623.12	250.3	486.36	72.1	212.33	183.11	1114.03	117.66	371.43	126.9	RASNPSRDVLERCLA	0	1	OVOC11052
OVOC11052_OVP02031_WBGene00247861	OVOC11052_OVP02031_WBGene00247861;61	268	992	61	95.6	572.17	103.19	150.06	155.98	848.56	74.95	214.46	619.42	94.48	204.08	295.1	129.7	70.25	95.25	146.32	1192.77	79.16	RDVLERCLASLEDAE	0	1	OVOC11052
OVOC11052_OVP02031_WBGene00247861	OVOC11052_OVP02031_WBGene00247861;67	340	338	67	137.09	175.63	2008.03	356.22	1636.95	518.77	184.57	154.44	263.04	157.84	232.18	93.55	121.4	124.5	160.41	123.28	939.52	144.21	CLASLEDAEYCRVYS	0	1	OVOC11052
OVOC11052_OVP02031_WBGene00247861	OVOC11052_OVP02031_WBGene00247861;73	660	1072	73	369.86	706.71	138.67	284.2	196.77	1617.21	123.76	176.66	247.16	116.18	192.75	109.35	105.43	86.28	113.63	101.29	412.47	182.19	DAEYCRVYSSGLAAS	0	0	OVOC11052
OVOC11052_OVP02031_WBGene00247861	OVOC11052_OVP02031_WBGene00247861;79	520	502	79	128.38	1010.38	215.55	2207.21	140.37	407.93	1181.61	139.15	244.17	156.21	2295.57	213.59	106.81	182.72	127.44	124.65	110.93	122.23	VYSSGLAASMAITNT	0	0	OVOC11052
OVOC11052_OVP02031_WBGene00247861	OVOC11052_OVP02031_WBGene00247861;85	823	791	85	233.42	358.03	148.93	184.69	228.78	608.99	230.97	286.68	238.01	794.99	279.56	122.86	189.28	147.36	247.2	255.35	155.45	187.61	AASMAITNTLKS	0	0	OVOC11052
OVOC11052_OVP02031_WBGene00247861	OVOC11052_OVP02031_WBGene00247861;91	656	184	91	124.2	326.23	126.74	323.48	704.91	270.18	1666.02	732.69	375.22	128.04	172.63	89.6	137.7	71.92	141.66	108.45	93.14	113.72	TNTLKSSDHIVC	0	0	OVOC11052
OVOC11052_OVP02031_WBGene00247861	OVOC11052_OVP02031_WBGene00247861;97	900	102	97	1170.53	1197.64	387.36	920.74	165.72	764.66	146.1	1784.96	18080.1	131.09	917.41	102.22	273.48	191.87	913.97	101.71	301.59	892.77	SDHIVCCDDVYGG	1	2	OVOC11052
OVOC11052_OVP02031_WBGene00247861	OVOC11052_OVP02031_WBGene00247861;103	1015	455	103	236.21	2092.96	337.71	397.29	7240.47	2181.93	219.92	418.19	227.79	128.58	464.27	106.06	94.95	203.4	166.54	129.3	202.21	106.55	CDDVYGGKDSAII	1	0	OVOC11052
OVOC11052_OVP02031_WBGene00247861	OVOC11052_OVP02031_WBGene00247861;109	1050	918	109	91.36	89.21	81.18	164.8	188.07	134.11	103.36	121.06	140.61	114.34	137.94	66.58	176.05	74.18	297.95	92.9	89.37	97.5	GKDSAIIFSS	0	0	OVOC11052
OVOC11052_OVP02031_WBGene00247861	OVOC11052_OVP02031_WBGene00247861;115	707	637	115	277.25	201.71	187.69	225.5	162.33	280.04	184.3	269.23	192.64	284.94	256.11	118.44	124.81	132.3	200.41	300.88	165.15	152.28	IFSSTQRYFRKVS	0	0	OVOC11052
OVOC11052_OVP02031_WBGene00247861	OVOC11052_OVP02031_WBGene00247861;121	557	1533	121	125.72	98.38	89.78	125.85	125.95	123.94	102.18	187.03	111.45	159.93	320.43	106.79	105.49	98.07	86	107.78	94.08	109.73	RYFRKVSVLHHGLEI	0	0	OVOC11052
OVOC11052_OVP02031_WBGene00247861	OVOC11052_OVP02031_WBGene00247861;127	31	1567	127	217.21	139.6	72.89	98.61	269.91	153.18	117.47	163.65	136.41	130.87	165.94	86.03	94.64	99.37	72.35	160.71	154.16	117.08	SVLHHGLEISFVDM	0	0	OVOC11052
OVOC11052_OVP02031_WBGene00247861	OVOC11052_OVP02031_WBGene00247861;133	409	1221	133	1108.79	222.83	164.71	130.83	1613.97	215.07	140.67	214.41	222.53	148.69	1393.38	175.66	152.41	155.08	143.46	174.16	160.62	146.18	LEISFVDMTDLK	0	0	OVOC11052
OVOC11052_OVP02031_WBGene00247861	OVOC11052_OVP02031_WBGene00247861;139	271	1575	139	147.03	112.93	1712.29	123.35	6939.47	170.77	129.67	138.84	206.69	127.16	1449.93	136.67	134.26	88.69	103.97	132.9	297.76	347.03	DMTDLKVFSQAL	1	0	OVOC11052
OVOC11052_OVP02031_WBGene00247861	OVOC11052_OVP02031_WBGene00247861;145	561	1685	145	179.44	220.24	128.94	285.39	196.92	223.84	204.44	209.78	184.03	191.91	1660.22	258.61	117.92	135.58	119.38	645.14	142.08	218.66	VFSQALKSNTKMIWL	0	0	OVOC11052
OVOC11052_OVP02031_WBGene00247861	OVOC11052_OVP02031_WBGene00247861;151	1075	545	151	2302.68	526.4	224.07	280.42	287.32	3950.91	317.58	217.48	5267.55	3496.96	776.35	25429.6	143.79	165.49	317.7	476.3	2208.93	199.13	KSNTKMIWLETPSNP	2	1	OVOC11052
OVOC11052_OVP02031_WBGene00247861	OVOC11052_OVP02031_WBGene00247861;157	648	1498	157	420.46	1497.52	5447.32	2913.89	940.67	213.55	331.24	4218.27	548.83	366.42	152.82	91.62	1826.44	90.1	100.07	565.34	8081.48	181.82	IWLETPSNPLLKVMD	1	2	OVOC11052
OVOC11052_OVP02031_WBGene00247861	OVOC11052_OVP02031_WBGene00247861;163	301	1307	163	94.97	166.62	78.58	314.39	447.44	344.42	375.45	1093.89	131.25	117.18	202.84	65.41	70.93	89.34	104.39	143.86	88.74	90.52	SNPLLKVMDIAAI	0	0	OVOC11052
OVOC11052_OVP02031_WBGene00247861	OVOC11052_OVP02031_WBGene00247861;169	291	1433	169	320.85	157.57	145.47	151.21	358.48	232.15	152.34	337.25	168.94	167.4	429.8	188.47	122.79	145.12	134.96	142.94	149.19	134.7	VMDIAAIVEITKTFR	0	0	OVOC11052
OVOC11052_OVP02031_WBGene00247861	OVOC11052_OVP02031_WBGene00247861;175	601	1465	175	116.67	101.67	124.75	106.56	127.55	146.92	89.74	129.52	116.5	101.43	170.71	94.28	92.54	101.9	100.17	131.91	113.23	145.39	IVEITKTFRSDILI	0	0	OVOC11052
OVOC11052_OVP02031_WBGene00247861	OVOC11052_OVP02031_WBGene00247861;181	639	1187	181	104.48	88.89	83.87	188.08	179.13	125.04	115.93	113.98	100.71	109.13	113.32	83.11	79.04	75.42	90.43	93.73	103.43	100.33	TFRSDILIVVDNTFM	0	0	OVOC11052
OVOC11052_OVP02031_WBGene00247861	OVOC11052_OVP02031_WBGene00247861;187	170	1640	187	109.85	163.22	78.57	124	98.44	208.78	132.81	96.97	151.65	157.09	113.89	69.55	86.51	87.47	101.91	138.5	90.68	385.65	LIVVDNTFMSPYFQH	0	0	OVOC11052
OVOC11052_OVP02031_WBGene00247861	OVOC11052_OVP02031_WBGene00247861;193	24	1660	193	189.18	132.55	127.55	146.63	182.57	230.63	160.63	678.23	271.53	156.48	175.32	111.18	129.56	152.96	175.29	189.93	160.01	170.39	TFMSPYFQHPLSFGA	0	0	OVOC11052
OVOC11052_OVP02031_WBGene00247861	OVOC11052_OVP02031_WBGene00247861;199	879	1173	199	205.07	125.79	108.4	368.94	467.2	241.75	117.34	782.19	239.32	157.35	154.95	402.27	134.2	140.7	135.44	149.54	271.52	190.2	FQHPLSFGADAVLHS	0	0	OVOC11052
OVOC11052_OVP02031_WBGene00247861	OVOC11052_OVP02031_WBGene00247861;205	512	478	205	311.89	146.2	113.26	192.33	259.29	254.48	126.41	221.81	187.5	242	546.66	101.65	90.89	132.38	181.8	186.5	129.08	175.06	FGADAVLHSITKYIN	0	0	OVOC11052
OVOC11052_OVP02031_WBGene00247861	OVOC11052_OVP02031_WBGene00247861;211	870	1170	211	144.47	2286.37	105.91	329.1	139.08	144.38	197.24	374.35	219.05	294.7	970.11	127.69	106.22	247.1	118.02	143.65	153.96	133.8	LHSITKYINGHSDV	0	0	OVOC11052
OVOC11052_OVP02031_WBGene00247861	OVOC11052_OVP02031_WBGene00247861;217	128	1654	217	273.59	96.35	86.09	213.85	550.34	152.15	136	104.69	142.82	286.18	146.27	149.29	80.82	112.32	157.09	90.62	161.17	101.02	YINGHSDVVMGAVMT	0	0	OVOC11052
OVOC11052_OVP02031_WBGene00247861	OVOC11052_OVP02031_WBGene00247861;223	558	940	223	254.21	132.5	168.58	129.81	621.75	519.1	186	425.12	190.08	90.28	4247.57	127.15	132.19	91.12	135.02	406.86	83.87	96.2	DVVMGAVMTNIKSLD	0	0	OVOC11052
OVOC11052_OVP02031_WBGene00247861	OVOC11052_OVP02031_WBGene00247861;229	712	1290	229	3376.7	3240.46	2528.78	783.93	11389.9	449.62	483	395.45	1412.82	2254.89	9572.47	154.06	195.36	371.76	187.14	1026.73	169.62	4140.12	VMTNIKSLDENLK	2	2	OVOC11052
OVOC11052_OVP02031_WBGene00247861	OVOC11052_OVP02031_WBGene00247861;235	161	1387	235	1291.55	173.76	141.33	811.78	1761.09	1239.91	178.11	1640.18	2728.57	4811.77	3724.46	4763.92	341.45	7716.23	126.52	7820.33	115.46	459.57	SLDENLKFQQLAVGA	0	2	OVOC11052
OVOC11052_OVP02031_WBGene00247861	OVOC11052_OVP02031_WBGene00247861;241	595	689	241	795.32	385.32	139.95	499.18	647.98	4075.69	142.11	511.46	281.38	288.92	144.38	260.29	222.56	130.26	2049.31	126.41	201.61	171.54	KFQQLAVGAVPSPFD	0	1	OVOC11052
OVOC11052_OVP02031_WBGene00247861	OVOC11052_OVP02031_WBGene00247861;247	661	777	247	89.21	98.94	147.6	189.84	119.75	158.33	90.48	888.53	166.1	121.03	166.61	104.48	85.33	91.19	119.24	164.3	93.51	128.5	VGAVPSPFDCFLVNR	0	0	OVOC11052
OVOC11052_OVP02031_WBGene00247861	OVOC11052_OVP02031_WBGene00247861;253	241	1271	253	96.81	114.05	125.52	158.73	119.78	297.41	142.55	125.08	146.42	126.02	132.17	116.85	79.92	95.11	123.09	154.35	137.15	133.16	PFDCFLVNRGVKTLH	0	0	OVOC11052
OVOC11052_OVP02031_WBGene00247861	OVOC11052_OVP02031_WBGene00247861;259	107	1623	259	119.31	108	112.87	128.42	135.46	160.26	101.5	139.32	124.14	157.82	113.37	120.95	102.56	131.41	132.91	251.31	130.17	152.21	VNRGVKTLHVRMQAH	0	0	OVOC11052
OVOC11052_OVP02031_WBGene00247861	OVOC11052_OVP02031_WBGene00247861;265	696	1770	265	213.92	153.61	148.11	161.36	157.13	1089.22	199.99	244.53	137.25	184.98	293.82	113.41	123.69	181.21	149.29	164.04	210.77	185.95	TLHVRMQAHMANALQ	0	0	OVOC11052
OVOC11052_OVP02031_WBGene00247861	OVOC11052_OVP02031_WBGene00247861;271	1079	1645	271	142.25	172.63	84.05	127.74	90.11	127.29	112.12	173.41	143.56	118.05	3193.68	75.59	83.02	93.33	285.85	161.24	123.89	136.62	QAHMANALQIATFLE	0	0	OVOC11052
OVOC11052_OVP02031_WBGene00247861	OVOC11052_OVP02031_WBGene00247861;277	472	30	277	7942.53	188.91	115.5	411.04	164	192.47	114.81	190.38	911.66	138.57	207.97	138.1	2775.61	110.95	95.11	89.6	118.18	179.73	ALQIATFLESNPRIE	1	1	OVOC11052
OVOC11052_OVP02031_WBGene00247861	OVOC11052_OVP02031_WBGene00247861;283	677	795	283	10971.9	336.16	2483.99	1239.65	219.4	1031.9	113.35	125.33	2846.78	179.25	164.78	179.87	4120.52	140.13	103.3	172.42	133.51	188.3	FLESNPRIERVLYPE	1	1	OVOC11052
OVOC11052_OVP02031_WBGene00247861	OVOC11052_OVP02031_WBGene00247861;289	62	990	289	272.01	284.42	261.56	1683.41	310.91	627.7	230.26	373.57	314.18	282.6	553.66	2978.72	281.06	196.52	314.94	381.08	281.42	323.12	RIERVLYPELQSHPQ	0	0	OVOC11052
OVOC11052_OVP02031_WBGene00247861	OVOC11052_OVP02031_WBGene00247861;295	873	1595	295	524.52	241.24	410.04	566.51	272.26	795.06	442.9	335.27	2179.43	689.49	922.52	244.96	182.44	662.23	268.89	1981.31	506.69	455.49	YPELQSHPQHEIHKK	0	1	OVOC11052
OVOC11052_OVP02031_WBGene00247861	OVOC11052_OVP02031_WBGene00247861;301	1061	1017	301	1462.21	844.91	125.73	259.56	123.11	609.18	862.79	180.72	3405.85	246.81	1010.1	186.3	123.56	382.37	147.88	141.16	146.29	202.05	HPQHEIHKKQTKGM	0	0	OVOC11052
OVOC11052_OVP02031_WBGene00247861	OVOC11052_OVP02031_WBGene00247861;307	132	462	307	144.31	275.42	119.98	247.55	109.51	179.74	139.91	125.01	257.93	127.17	1340.57	123.68	100.41	136.21	179.44	452.88	129.96	158.67	HKKQTKGMSGMM	0	0	OVOC11052
OVOC11052_OVP02031_WBGene00247861	OVOC11052_OVP02031_WBGene00247861;313	653	1205	313	229.82	176.97	176.05	219.24	183.79	237.73	205.6	233.74	214.05	183.51	208.83	148.65	177.56	165.25	191.41	191.97	214.1	324.64	GMSGMMSFYLKG	0	0	OVOC11052
OVOC11052_OVP02031_WBGene00247861	OVOC11052_OVP02031_WBGene00247861;319	392	1732	319	676.09	109.93	320.96	149.62	158.27	418.32	9093.22	955.64	2498.7	2321.11	1221.04	92.49	117.35	99.38	95.4	573.96	149.22	132.65	SFYLKGGLEESEE	1	0	OVOC11052
OVOC11052_OVP02031_WBGene00247861	OVOC11052_OVP02031_WBGene00247861;325	286	54	325	7401.04	1034.72	198.42	101.44	134.01	306.72	97.41	290.61	155.22	83.05	205.6	90.62	92.84	105.99	95.91	1133.48	224.13	160.51	GLEESEEFLSSL	1	1	OVOC11052
OVOC11052_OVP02031_WBGene00247861	OVOC11052_OVP02031_WBGene00247861;331	671	1743	331	117.57	79.03	107.86	110.26	86.14	135.05	187.52	100.94	124.75	128.6	134.7	117.65	70.51	81.87	82.97	131.49	243.82	130.62	EFLSSLKIFTLAE	0	0	OVOC11052
OVOC11052_OVP02031_WBGene00247861	OVOC11052_OVP02031_WBGene00247861;337	295	1739	337	4587.82	206.52	198.22	125.23	174.04	228.74	212.3	1169.09	200.95	432.07	258.02	109.1	108.17	211.82	124.75	249.3	6169.02	169.18	KIFTLAESLGGFESL	0	1	OVOC11052
OVOC11052_OVP02031_WBGene00247861	OVOC11052_OVP02031_WBGene00247861;343	510	420	343	5397.71	120.24	109.05	153.55	119	655.12	3805.41	179.9	268.08	467.33	196.55	122.71	113.68	137.21	116.94	98.51	2449.64	1075.82	ESLGGFESLAELPA	1	2	OVOC11052
OVOC11052_OVP02031_WBGene00247861	OVOC11052_OVP02031_WBGene00247861;349	498	786	349	70.04	83.82	241.19	77.78	113.26	94.16	11527.2	72.46	163.06	76.31	61.82	57.88	70.28	64.54	77.7	73.7	69.16	69.16	ESLAELPAAMTHA	1	0	OVOC11052
OVOC11052_OVP02031_WBGene00247861	OVOC11052_OVP02031_WBGene00247861;355	246	1086	355	2191.6	105.14	1746.91	696.33	519.3	675.32	1495.24	148.4	1290.87	157.31	1137.59	503.61	138.76	173.15	121.34	101.38	122.8	148.74	PAAMTHASVPTEDRI	0	0	OVOC11052
OVOC11052_OVP02031_WBGene00247861	OVOC11052_OVP02031_WBGene00247861;361	1076	1762	361	192.89	390.91	2386.73	1298.46	557.36	745.85	42375.1	635.48	315	205.98	541.24	55.81	197.45	117	120.15	176.45	94.04	135.17	ASVPTEDRIKLGIGD	1	0	OVOC11052
OVOC11052_OVP02031_WBGene00247861	OVOC11052_OVP02031_WBGene00247861;367	780	312	367	112.96	120	122.03	101.61	130.65	199.42	941.62	248.46	1600.83	194.38	247.95	85.51	105.5	84.63	163.74	104.39	137.75	109.47	DRIKLGIGDNLIRIS	0	0	OVOC11052
OVOC11052_OVP02031_WBGene00247861	OVOC11052_OVP02031_WBGene00247861;373	558	1022	373	145.06	113.2	1683.65	127.08	607.65	992.37	258.72	148.82	209.38	109.3	173.37	95.16	91.89	115.53	87.51	130.13	102.38	169.95	IGDNLIRISVGIEDA	0	0	OVOC11052
OVOC11052_OVP02031_WBGene00247861	OVOC11052_OVP02031_WBGene00247861;379	822	1706	379	104.85	120.51	18740	661.95	8950.79	860.64	137.96	2742	407.09	1241.44	548.89	86.9	133.83	246.27	108.24	106.49	97.17	110.8	RISVGIEDAEDLIQD	2	0	OVOC11052
OVOC11052_OVP02031_WBGene00247861	OVOC11052_OVP02031_WBGene00247861;385	514	358	385	118.97	97.15	129.2	161.82	180.03	232.41	105.21	962.01	648.66	96.01	92.27	71.16	178.95	100.9	73.29	208.01	90.44	884.13	EDAEDLIQDLDQALK	0	1	OVOC11052
OVOC11052_OVP02031_WBGene00247861	OVOC11052_OVP02031_WBGene00247861;391	662	1598	391	182.9	215.36	11049.1	189.87	562.92	372.02	322.59	513.62	1036.66	184	1397.5	157.74	314.6	242.78	1286.3	8291.86	1618.67	736.12	IQDLDQALKKAIPKI	1	3	OVOC11052
OVOC11052_OVP02031_WBGene00247861	OVOC11052_OVP02031_WBGene00247861;397	569	705	397	110.11	97.78	115.29	158.46	503.91	180.85	138.62	109.39	179.65	101.3	178.13	166.52	97.31	120.06	123.13	167.79	117.74	192.85	ALKKAIPKIPV	0	0	OVOC11052
OVOC11134_OVP08992_WBGene00247943	OVOC11134_OVP08992_WBGene00247943;1	1004	194	1	154.79	153.96	170.88	174.92	119.29	277.58	636.25	164.82	340.73	141.73	189.56	139.87	118.34	132.81	179.81	146.96	150.88	210.18	MGKKQHQKDKLYLT	0	0	OVOC11134
OVOC11134_OVP08992_WBGene00247943	OVOC11134_OVP08992_WBGene00247943;7	51	487	7	297.14	359.72	1114.02	13855.1	554.3	394.21	1395.46	267.5	25648	182.81	367.92	95.98	297.56	281.44	1682.46	173.58	139.24	126.3	QKDKLYLTTTEWKE	2	1	OVOC11134
OVOC11134_OVP08992_WBGene00247943	OVOC11134_OVP08992_WBGene00247943;13	869	459	13	1423.27	3046.89	1494.9	9417.09	874.29	1031.76	7225.7	13820.1	16595.2	2525.88	4006.58	805.77	1159.68	419.32	409.56	599.34	803.95	1721.78	LTTTEWKETYGG	4	2	OVOC11134
OVOC11134_OVP08992_WBGene00247943	OVOC11134_OVP08992_WBGene00247943;19	457	89	19	6361.24	13667.8	693.06	925.54	515.15	1147	28613.2	18050.5	1898.61	1325.64	2787.11	1880.21	634.69	3825.38	412.48	158.04	2785.53	256.33	KETYGGHKDDTGR	4	2	OVOC11134
OVOC11134_OVP08992_WBGene00247943	OVOC11134_OVP08992_WBGene00247943;25	41	913	25	152.08	170.43	146.46	118.66	92.2	166.76	548.08	277.85	173.86	107.4	242.03	130.29	123.08	105.07	146.83	172.85	125.52	233.89	HKDDTGRRMQRALFK	0	0	OVOC11134
OVOC11134_OVP08992_WBGene00247943	OVOC11134_OVP08992_WBGene00247943;31	165	39	31	110.77	107.22	114.68	92.49	94.07	120.33	110.47	105.61	98.4	97.07	130.22	120.31	105.36	94.61	144.49	83.01	96.8	118.16	RRMQRALFKRLPITH	0	0	OVOC11134
OVOC11134_OVP08992_WBGene00247943	OVOC11134_OVP08992_WBGene00247943;37	873	1375	37	105.32	79.68	102.08	117.25	94.49	93.82	93.41	148.02	94.51	87.73	115.58	66.87	80.92	77.05	108.61	156.22	71.51	150.79	LFKRLPITHCSLSLL	0	0	OVOC11134
OVOC11134_OVP08992_WBGene00247943	OVOC11134_OVP08992_WBGene00247943;43	534	1494	43	131.89	430.97	186.18	130.07	253.87	163.41	86.08	172.48	230.73	93.53	123.98	88.88	95.46	96.7	6024.4	117.6	200.33	1115.91	ITHCSLSLLPFEDPV	0	2	OVOC11134
OVOC11134_OVP08992_WBGene00247943	OVOC11134_OVP08992_WBGene00247943;49	76	4	49	483.22	153.36	167.82	1564.21	231.41	218.62	147.45	388.7	298.66	2800.38	415.89	4209.76	126.42	138.62	247.41	88.95	272.88	102.42	SLLPFEDPVCSQDGI	0	0	OVOC11134
OVOC11134_OVP08992_WBGene00247943	OVOC11134_OVP08992_WBGene00247943;55	754	1054	55	1484.53	619.05	161.78	2268.42	183.24	647.06	149.01	169.84	1236.46	3128.6	374.51	2545.43	118.59	117.83	156.85	133.91	220.9	127.45	DPVCSQDGIIFD	0	0	OVOC11134
OVOC11134_OVP08992_WBGene00247943	OVOC11134_OVP08992_WBGene00247943;61	649	1587	61	149.76	117.73	95.95	80.19	104.91	114.72	116.89	123.83	97.57	160.25	121.57	89.35	155.68	122.97	80.46	113.43	151.49	114.72	DGIIFDLTQI	0	0	OVOC11134
OVOC11134_OVP08992_WBGene00247943	OVOC11134_OVP08992_WBGene00247943;67	14	832	67	157.29	181.25	181.64	173.54	110	230.89	171.75	187.96	178.66	201.64	172.67	151.12	152.43	149.81	153.75	192.63	143.82	182.92	LTQIIPYLKK	0	0	OVOC11134
OVOC11134_OVP08992_WBGene00247943	OVOC11134_OVP08992_WBGene00247943;73	50	1734	73	170.21	136.04	168.05	3411.4	141.64	168.94	7181.78	232.23	400.56	1336.96	149.96	160.36	208.14	149.7	134.78	183.06	589.51	193.58	YLKKYGVNPVTGK	1	0	OVOC11134
OVOC11134_OVP08992_WBGene00247943	OVOC11134_OVP08992_WBGene00247943;79	607	795	79	153.9	633.92	148.27	491.11	443.55	1476.79	5707.24	233.62	786.21	136.44	7383.07	158.49	118.33	129.59	170.35	212.85	121.24	155.33	VNPVTGKKMAAKE	2	0	OVOC11134
OVOC11134_OVP08992_WBGene00247943	OVOC11134_OVP08992_WBGene00247943;85	923	197	85	252.91	201.93	120.05	135.33	181.54	208.46	193.72	206.97	440.69	272.98	163.16	175.94	123.18	155.74	143.8	124.06	164.5	248.88	KKMAAKELIHLK	0	0	OVOC11134
OVOC11134_OVP08992_WBGene00247943	OVOC11134_OVP08992_WBGene00247943;91	348	780	91	271.08	1557.54	828.27	1457.74	247.46	468.24	267.04	1944.23	291.57	171.11	4035.94	112.19	97.65	99.43	725.66	889.19	428.44	154.91	ELIHLKFDKDSDG	0	1	OVOC11134
OVOC11134_OVP08992_WBGene00247943	OVOC11134_OVP08992_WBGene00247943;97	658	98	97	489.95	167.76	346.67	201.93	176.97	6624.39	3625.82	3277.47	233.25	1083.73	57049.8	86.42	258.15	427.87	108.58	102.99	87.11	111.82	FDKDSDGTDYLLSIG	2	0	OVOC11134
OVOC11134_OVP08992_WBGene00247943	OVOC11134_OVP08992_WBGene00247943;103	291	211	103	139.03	190.86	240.48	175.1	244.41	214.25	154.43	209.52	208.13	134.53	152.83	110.76	153.07	422.59	132.72	102.97	163.22	229.32	GTDYLLSIGNFRCP	0	0	OVOC11134
OVOC11134_OVP08992_WBGene00247943	OVOC11134_OVP08992_WBGene00247943;109	312	1772	109	138.92	129.87	90.75	144.5	113.6	139.3	114.37	119.37	148.61	145.62	153.01	90.36	79.7	101.84	124.42	133.38	84.63	146.04	SIGNFRCPVTFRVFT	0	0	OVOC11134
OVOC11134_OVP08992_WBGene00247943	OVOC11134_OVP08992_WBGene00247943;115	303	1233	115	89.94	83.39	82.39	108.92	86.21	134.72	89.5	172.82	395.13	105.88	98.45	87.8	84.82	77.32	97.98	93.71	105.76	100.97	CPVTFRVFTPTSHIV	0	0	OVOC11134
OVOC11134_OVP08992_WBGene00247943	OVOC11134_OVP08992_WBGene00247943;121	825	201	121	1395.29	83.82	85.12	106.55	113.06	206.38	137.25	123.54	131.23	80.3	98.57	95.37	79.69	136.72	78.24	91.06	140.74	99.37	VFTPTSHIVTICQTG	0	0	OVOC11134
OVOC11134_OVP08992_WBGene00247943	OVOC11134_OVP08992_WBGene00247943;127	941	1151	127	124.41	199.06	67.41	163.35	163.05	181.64	1299.45	149.24	118.52	117.42	101.53	67.77	80.06	131.7	213.09	109.53	96.11	82.62	HIVTICQTGNVYSLE	0	0	OVOC11134
OVOC11134_OVP08992_WBGene00247943	OVOC11134_OVP08992_WBGene00247943;133	518	242	133	638.72	784.24	893.28	2039.12	322.32	1883.54	2504.79	3479.99	4716.41	509.45	33906.6	220.54	1054.1	237.03	507.3	28612.5	3642.38	2041.91	QTGNVYSLEAIEELN	1	4	OVOC11134
OVOC11134_OVP08992_WBGene00247943	OVOC11134_OVP08992_WBGene00247943;139	633	69	139	298.73	2261.93	176.08	104.04	426.19	393.53	124.21	163.45	2419.12	151.2	10380.4	111.72	425.01	100.25	452.86	163.14	131.16	337.37	SLEAIEELNLKPGH	1	0	OVOC11134
OVOC11134_OVP08992_WBGene00247943	OVOC11134_OVP08992_WBGene00247943;145	863	987	145	625.69	156	88.91	172.74	676.54	297.4	558	146.04	816.73	3032.16	4163.98	80.38	86.99	333.87	107.65	1423.72	76.57	739.24	ELNLKPGHLKD	0	1	OVOC11134
OVOC11134_OVP08992_WBGene00247943	OVOC11134_OVP08992_WBGene00247943;151	498	64	151	67.39	653.16	109.54	89.92	52.54	415.78	71.47	115.28	91.31	46.32	890.47	73.47	57.06	59.75	63.13	57.53	66.09	79.34	GHLKDLLTDE	0	0	OVOC11134
OVOC11134_OVP08992_WBGene00247943	OVOC11134_OVP08992_WBGene00247943;157	809	33	157	1260.63	989	127.2	121.83	124.44	221.56	122.74	127.84	155.03	101.8	524.44	15653.4	101.41	125.74	89.6	88.44	77.86	297.46	LTDEPFQRKDIIVLQ	1	0	OVOC11134
OVOC11134_OVP08992_WBGene00247943	OVOC11134_OVP08992_WBGene00247943;163	221	1367	163	16501.5	12553.4	8878.57	480.98	128.52	501.77	162.32	8240.31	9850.02	104.94	268.1	24207.1	85.87	281.48	111.35	114.23	218.42	173.39	QRKDIIVLQDPNHLE	6	0	OVOC11134
OVOC11134_OVP08992_WBGene00247943	OVOC11134_OVP08992_WBGene00247943;169	144	1636	169	126.45	779.23	5544.09	5455.92	599.78	965.7	3160.64	61652	4318.11	2823.93	441.27	229.8	3721.11	5101.87	119.72	206.33	1154.68	290.41	VLQDPNHLEKFNIEQ	3	3	OVOC11134
OVOC11134_OVP08992_WBGene00247943	OVOC11134_OVP08992_WBGene00247943;175	185	627	175	3360.43	932.32	1065.89	683.06	517.81	554.39	670.55	772.69	366.1	183.54	348.06	358.1	111.27	228.08	461.41	12707.4	260	1466.25	HLEKFNIEQFHH	0	2	OVOC11134
OVOC11134_OVP08992_WBGene00247943	OVOC11134_OVP08992_WBGene00247943;181	783	597	181	174.15	131.23	162.22	207.12	199.58	201.75	190.43	198.5	1604.48	149.34	201.66	148.94	113.9	182.64	245.26	162.28	631.02	339.9	IEQFHHIKLDLK	0	0	OVOC11134
OVOC11134_OVP08992_WBGene00247943	OVOC11134_OVP08992_WBGene00247943;187	100	264	187	3581.91	4470.93	221.4	94.34	2594.64	165	166.62	292.09	225.52	144.75	188.72	68.91	203.01	72.18	90.21	387.1	117.3	375.63	IKLDLKTKSEIEAE	0	0	OVOC11134
OVOC11134_OVP08992_WBGene00247943	OVOC11134_OVP08992_WBGene00247943;193	711	467	193	1437.19	169.1	839.72	306.7	4712.9	702.63	574.77	195.01	274.18	202.87	814.04	154.97	105.1	174.22	200.25	238.5	132.7	218.81	TKSEIEAEKKAMKDP	0	0	OVOC11134
OVOC11134_OVP08992_WBGene00247943	OVOC11134_OVP08992_WBGene00247943;199	20	1582	199	187.23	139.61	126.7	150.81	141.13	260.09	236.37	120.26	257.53	167.44	247.62	348.86	139.97	139.75	155.32	183.11	165.94	198.86	AEKKAMKDPKFYIR	0	0	OVOC11134
OVOC11134_OVP08992_WBGene00247943	OVOC11134_OVP08992_WBGene00247943;205	328	1398	205	11625.3	244.96	99.36	180.97	197.76	223.87	194.84	215.98	524.2	121.67	193.61	119.25	96.02	92.33	228.09	145.43	183.07	138.98	KDPKFYIRRMNNE	1	0	OVOC11134
OVOC11134_OVP08992_WBGene00247943	OVOC11134_OVP08992_WBGene00247943;211	64	412	211	350.99	296.96	3546.9	220.98	1324.09	510.34	245.41	402.96	1093.62	381.55	4188.21	70.63	124.67	295.02	113.5	6107.65	146.78	234.73	IRRMNNETKEIL	0	1	OVOC11134
OVOC11134_OVP08992_WBGene00247943	OVOC11134_OVP08992_WBGene00247943;217	461	1537	217	1239.12	2282.41	1537.53	1856.64	2695	313.03	23252.7	11544	347.35	508.04	586.4	6019.75	156.45	154.94	98.84	492.39	144.97	206.01	ETKEILKKLEKEYI	3	0	OVOC11134
OVOC11134_OVP08992_WBGene00247943	OVOC11134_OVP08992_WBGene00247943;223	436	528	223	140.01	224.01	102.78	204.65	400.89	624.19	399.93	158.42	219.86	159.07	358.82	178.86	120.81	174.94	337.83	189.39	141.07	1737.46	KKLEKEYIPTKIEQI	0	1	OVOC11134
OVOC11134_OVP08992_WBGene00247943	OVOC11134_OVP08992_WBGene00247943;229	46	1224	229	165.17	2957.09	129.55	650.59	30282.2	234.55	1396.04	169.99	234.76	189.46	2591.27	145.82	144.31	554.16	162.03	117.31	638.51	241.98	YIPTKIEQIEEET	1	0	OVOC11134
OVOC11134_OVP08992_WBGene00247943	OVOC11134_OVP08992_WBGene00247943;235	972	436	235	4912.52	23579.7	211.53	4110.95	188.87	151.06	201.34	746.7	465.5	111.32	691.57	127.15	87.55	74.69	69.93	96.41	74.77	153.06	EQIEEETVDE	2	0	OVOC11134
OVOC11134_OVP08992_WBGene00247943	OVOC11134_OVP08992_WBGene00247943;241	569	965	241	407.52	394.15	143.98	261.24	119.98	585.64	666.29	269.17	492.95	117.31	1601.92	502.57	370.4	326.95	150.19	2112.55	337.32	1145.77	TVDELNAAHYSQGR	0	2	OVOC11134
OVOC11134_OVP08992_WBGene00247943	OVOC11134_OVP08992_WBGene00247943;247	764	344	247	170.64	330.14	127.27	266.46	186.92	677.7	160.69	245.23	280.9	127.61	195.29	135.18	141.57	144.98	173.22	165.78	118.23	169.14	AAHYSQGRVAAG	0	0	OVOC11134
OVOC11134_OVP08992_WBGene00247943	OVOC11134_OVP08992_WBGene00247943;253	752	1530	253	585.78	207.02	89.41	143.9	706.8	258.34	198.16	295.21	184.48	107.6	161.45	115.47	77.68	76.5	95.06	89.94	70.31	94.9	GRVAAGLTSTTME	0	0	OVOC11134
OVOC11134_OVP08992_WBGene00247943	OVOC11134_OVP08992_WBGene00247943;259	629	911	259	10025	2296.79	1235.46	1970.12	1578.6	18050.2	305.95	226.54	500.45	11553.9	617.13	1156.06	133.82	86.05	272.95	136.35	113.93	247.97	LTSTTMEPITHQKAA	3	0	OVOC11134
OVOC11134_OVP08992_WBGene00247943	OVOC11134_OVP08992_WBGene00247943;265	137	199	265	6670.94	289.77	322.36	1094.91	847.98	3196.8	111.1	130.98	242.19	8028.67	143.7	191.25	67.13	1460.25	67.57	216.73	868.84	806	EPITHQKAAILDAD	2	2	OVOC11134
OVOC11134_OVP08992_WBGene00247943	OVOC11134_OVP08992_WBGene00247943;271	174	546	271	315.71	769.95	262.61	2240.76	439.51	359.01	175.38	128.57	11244.7	1064.26	375.24	496.14	583.55	123.69	217.79	108.46	177.73	165.97	KAAILDADTVKYA	1	0	OVOC11134
OVOC11134_OVP08992_WBGene00247943	OVOC11134_OVP08992_WBGene00247943;277	564	1718	277	155.46	130.11	724.13	172.55	245.38	497.02	168.46	419.61	1380.17	178.25	184.05	146.19	115.96	147.38	172.08	1325.12	144.82	158.35	ADTVKYARVNKN	0	1	OVOC11134
OVOC11134_OVP08992_WBGene00247943	OVOC11134_OVP08992_WBGene00247943;283	560	1230	283	106.79	108.4	86.28	153.75	91.68	686	99.96	136.52	138.33	103.46	160.91	127.28	119.59	116.76	166.66	265.06	93.42	122.45	ARVNKNGYVRI	0	0	OVOC11134
OVOC11134_OVP08992_WBGene00247943	OVOC11134_OVP08992_WBGene00247943;289	373	201	289	117.83	109.65	87.04	122.02	135.83	292.92	96.99	149.85	135.58	105.93	104.51	113.94	137.87	111.73	125.56	166.05	107.07	116.7	GYVRILTNYGAIN	0	0	OVOC11134
OVOC11134_OVP08992_WBGene00247943	OVOC11134_OVP08992_WBGene00247943;295	21	1233	295	166.41	177.55	124.16	197.15	236.24	421.97	196.28	329.3	266.03	421.62	257.6	157.72	185.02	145.97	122.73	217.81	392.11	245.09	TNYGAINLELFCKDA	0	0	OVOC11134
OVOC11134_OVP08992_WBGene00247943	OVOC11134_OVP08992_WBGene00247943;301	893	1023	301	524.5	514.67	108.95	629.09	399.2	255.25	211.51	209.06	1365.39	428.52	231.96	90.6	120.08	136.17	103.08	151.64	156.81	177.27	NLELFCKDAPRACEN	0	0	OVOC11134
OVOC11134_OVP08992_WBGene00247943	OVOC11134_OVP08992_WBGene00247943;307	705	629	307	133.03	135.39	131.9	161.03	140.19	1483.6	149.17	170.23	923.53	124.76	138.58	111.53	115.07	122.65	141.55	176.56	101.95	230.43	KDAPRACENFIKHCK	0	0	OVOC11134
OVOC11134_OVP08992_WBGene00247943	OVOC11134_OVP08992_WBGene00247943;313	994	1454	313	261.4	485.3	4865.07	741.18	210.55	1615.17	584.74	224.06	1184.83	629.94	1113.67	139.28	139.58	1247.13	165.62	278.76	5448.15	956.45	CENFIKHCKNGYYN	1	3	OVOC11134
OVOC11134_OVP08992_WBGene00247943	OVOC11134_OVP08992_WBGene00247943;319	575	211	319	131.7	134.23	1346.9	187.49	124	266.16	171.93	143.55	285.79	123.86	199.42	147.32	130.28	119.92	114.01	143.01	93.19	745.99	HCKNGYYNKTKFHR	0	0	OVOC11134
OVOC11134_OVP08992_WBGene00247943	OVOC11134_OVP08992_WBGene00247943;325	78	1462	325	114.97	96.51	105.56	107.3	105.02	167.84	118.41	126.36	108.15	104.3	117.75	83.54	95.98	85.98	118.14	131.91	117.76	180.29	YNKTKFHRIIRNFI	0	0	OVOC11134
OVOC11134_OVP08992_WBGene00247943	OVOC11134_OVP08992_WBGene00247943;331	84	728	331	135.3	70.59	64.91	83.41	64.21	105.73	99.88	1300.46	123.72	69.3	213.98	68.89	152.91	86.06	108.26	75.85	96.31	91.96	HRIIRNFILQGGD	0	0	OVOC11134
OVOC11134_OVP08992_WBGene00247943	OVOC11134_OVP08992_WBGene00247943;337	404	1402	337	1719.45	3034.88	240.76	1436.91	319.12	3162.56	1277.13	2272.53	532.24	840.33	2066.16	230.87	151.57	905.81	437.25	145.58	201.22	170.94	FILQGGDPTGTGKG	0	1	OVOC11134
OVOC11134_OVP08992_WBGene00247943	OVOC11134_OVP08992_WBGene00247943;343	44	1224	343	3949.68	521.88	432.52	1320.32	1104.31	3795.73	2203.52	10529.2	394.22	1154.81	10092.6	236.8	123.72	178.95	242.89	150.43	179.57	135.07	DPTGTGKGGDSIWG	2	0	OVOC11134
OVOC11134_OVP08992_WBGene00247943	OVOC11134_OVP08992_WBGene00247943;349	370	1120	349	2227.59	524.14	1157.1	1635.75	1475.59	1331.02	5414.72	14485	763.46	290.72	5221.46	404.91	136.36	274.48	333.71	762.2	137.48	226.68	KGGDSIWGKPFKDEI	3	0	OVOC11134
OVOC11134_OVP08992_WBGene00247943	OVOC11134_OVP08992_WBGene00247943;355	345	849	355	207.86	137.41	118.46	442.9	172.39	342.2	353.31	216.88	289.84	173.23	252.54	1998.89	408.65	183.49	107.8	140.37	144.18	572.28	WGKPFKDEIISSL	0	0	OVOC11134
OVOC11134_OVP08992_WBGene00247943	OVOC11134_OVP08992_WBGene00247943;361	368	1068	361	147.51	144.35	256.78	172.44	215.32	203.84	151.52	12862.9	174.54	215.64	171.6	89.61	79.35	155.1	94.41	108.12	89.39	111.36	DEIISSLSHDQR	1	0	OVOC11134
OVOC11134_OVP08992_WBGene00247943	OVOC11134_OVP08992_WBGene00247943;367	506	170	367	133.86	158.98	185.08	209.59	652.29	4425.98	154.64	465.23	311.73	135.51	138.94	100.23	95.72	360.06	135.49	113.3	149.46	103.66	LSHDQRGILSMAN	0	0	OVOC11134
OVOC11134_OVP08992_WBGene00247943	OVOC11134_OVP08992_WBGene00247943;373	553	23	373	95.23	475.31	109.98	105.77	96.6	199.39	2633.6	147.08	291.23	165.12	98.6	85.46	96.91	167.92	68.07	82.06	76.67	103.07	GILSMANQGTD	0	0	OVOC11134
OVOC11134_OVP08992_WBGene00247943	OVOC11134_OVP08992_WBGene00247943;379	883	215	379	1064.72	7764.6	27868.4	12439.6	541.72	4056.11	13381.7	25578.6	1024.27	689.3	2364.17	152.5	149.94	212.22	200.13	151.4	11245.8	183.47	NQGTDTNKSQF	5	1	OVOC11134
OVOC11134_OVP08992_WBGene00247943	OVOC11134_OVP08992_WBGene00247943;385	1045	1053	385	134.43	96.71	129.94	144.02	124.21	169.92	126.26	153.33	247.98	144.09	131.04	94.16	108	100.39	121.62	91.4	91.87	128.58	NKSQFFITFRSCS	0	0	OVOC11134
OVOC11134_OVP08992_WBGene00247943	OVOC11134_OVP08992_WBGene00247943;391	786	1456	391	142.84	107.13	132.55	261.07	255.8	273.13	123.12	404.68	170.56	134.04	157.23	114.89	101.55	110.05	129.05	141.08	164.22	159.14	ITFRSCSYLDGKHTI	0	0	OVOC11134
OVOC11134_OVP08992_WBGene00247943	OVOC11134_OVP08992_WBGene00247943;397	66	1182	397	131.68	109.36	412.19	110.31	146.84	175.34	107.88	142.9	123.1	141.47	208.41	109.97	105.15	107.7	135.48	600.2	103.42	144.23	SYLDGKHTIFGRVVG	0	0	OVOC11134
OVOC11134_OVP08992_WBGene00247943	OVOC11134_OVP08992_WBGene00247943;403	373	1619	403	226.4	181.97	112.71	674.54	155.02	10497.2	156.92	342.15	926.41	355.43	134.19	186.91	116.21	505.05	88.91	156.72	115.49	101.65	HTIFGRVVGGTETLN	1	0	OVOC11134
OVOC11134_OVP08992_WBGene00247943	OVOC11134_OVP08992_WBGene00247943;409	249	935	409	570.35	126.81	392.59	200.42	323	4745.62	145.22	2202.93	978.7	503.37	1951.73	73.88	104.67	2454.91	400.77	1264.6	573.53	183.85	VVGGTETLNAIEKIE	0	2	OVOC11134
OVOC11134_OVP08992_WBGene00247943	OVOC11134_OVP08992_WBGene00247943;415	130	762	415	274.38	3563.92	228.02	448.22	240.84	2854.41	457.55	4174.19	376.6	111.25	802.23	107.25	178.38	193.24	95.17	660.69	96.29	255.04	TLNAIEKIETDESSR	0	0	OVOC11134
OVOC11134_OVP08992_WBGene00247943	OVOC11134_OVP08992_WBGene00247943;421	1033	1265	421	1721.51	6173.84	6649.3	4688.94	239.84	3530.11	1939.32	396.32	200.37	403.94	2605.26	176.82	122.36	94.14	1430.27	75.16	372.36	325.69	KIETDESSRPIASFQ	2	1	OVOC11134
OVOC11134_OVP08992_WBGene00247943	OVOC11134_OVP08992_WBGene00247943;427	115	1637	427	151.08	215.53	133.7	209.79	219.56	558.03	169.62	214.98	232.14	313.15	2130.84	217.63	136.23	175.54	189.04	142.62	206.32	231.38	SSRPIASFQFPIDVI	0	0	OVOC11134
OVOC11134_OVP08992_WBGene00247943	OVOC11134_OVP08992_WBGene00247943;433	697	447	433	89.26	98.4	83.65	96.6	82.34	98	164.26	130.44	148.99	109.51	102.11	105.2	84.21	80.81	66.62	101.66	92.69	96.89	SFQFPIDVIFLNAEI	0	0	OVOC11134
OVOC11134_OVP08992_WBGene00247943	OVOC11134_OVP08992_WBGene00247943;439	219	1677	439	89.58	101.6	85.71	171	109.45	154.02	158.69	128.56	174.73	91.33	126.36	110.18	84.48	82.15	120.99	104.83	105.34	131.84	DVIFLNAEIFVDPFE	0	0	OVOC11134
OVOC11134_OVP08992_WBGene00247943	OVOC11134_OVP08992_WBGene00247943;445	102	1110	445	635.89	121.71	2024.53	273.8	214.58	729.44	111.87	4041.64	1467.13	109.23	134.85	505.99	114.21	135.23	203.23	460.95	498.79	175.25	AEIFVDPFEEAE	0	0	OVOC11134
OVOC11134_OVP08992_WBGene00247943	OVOC11134_OVP08992_WBGene00247943;451	639	491	451	515.31	476.68	157.4	244.5	13269.5	43648.1	1314.67	989.65	1484.33	422.33	2057.53	447.89	931.61	106.91	612.47	394.84	2592.5	225.87	PFEEAEIAVEKEREN	2	2	OVOC11134
OVOC11134_OVP08992_WBGene00247943	OVOC11134_OVP08992_WBGene00247943;457	95	1705	457	191.94	3077.07	32278.8	176.06	3485.2	245.15	274.82	2759.46	647.33	464.63	608.88	108.65	564.29	109.83	273.46	120.27	507.86	5662.69	IAVEKERENIRLAKT	1	1	OVOC11134
OVOC11134_OVP08992_WBGene00247943	OVOC11134_OVP08992_WBGene00247943;463	761	995	463	2295.59	1376.84	148.27	150.95	5102.44	311.43	4738.93	1486.12	3205.59	1497.38	461.72	95.97	152.35	102.54	143.1	138.27	431.27	156.55	RENIRLAKTNQESE	1	0	OVOC11134
OVOC11134_OVP08992_WBGene00247943	OVOC11134_OVP08992_WBGene00247943;469	14	1748	469	1362.3	1540.73	181.59	101.83	7459.98	334.13	12898.1	342.97	478.92	4639.23	349.14	73.67	80.03	75.64	93.36	106.52	329.47	84.26	AKTNQESETVVSA	2	0	OVOC11134
OVOC11134_OVP08992_WBGene00247943	OVOC11134_OVP08992_WBGene00247943;475	927	1621	475	240	376.65	151.91	343.75	104.55	344.22	188.68	108.83	1078.41	111.25	124.15	112.06	60.83	75.31	73.97	113.66	68.89	95.34	SETVVSAPAVITQI	0	0	OVOC11134
OVOC11134_OVP08992_WBGene00247943	OVOC11134_OVP08992_WBGene00247943;481	744	294	481	115.62	204.17	143.03	633.84	189.71	3376.9	176.42	391.78	223.36	236.93	205.16	134.08	125.27	113.25	139.45	164.86	179.96	271.4	APAVITQIPKPKK	0	0	OVOC11134
OVOC11134_OVP08992_WBGene00247943	OVOC11134_OVP08992_WBGene00247943;487	360	1248	487	130.63	4179.4	929.87	15636.9	182.35	2260.41	168.02	825.98	444.15	405.43	2437.62	696.68	150.91	125.62	114.4	199.52	134.63	161.52	QIPKPKKYGSGVG	1	0	OVOC11134
OVOC11134_OVP08992_WBGene00247943	OVOC11134_OVP08992_WBGene00247943;493	188	1598	493	627.34	280.04	1164.28	1118.38	5362.39	178.01	7790.47	13391.9	1173.41	227.09	534.82	176.75	145.36	95.16	168.2	436.42	208.09	996.8	KYGSGVGKYINLPE	3	1	OVOC11134
OVOC11134_OVP08992_WBGene00247943	OVOC11134_OVP08992_WBGene00247943;499	418	1496	499	234.03	738.02	124.12	218.36	142.24	879.72	190.39	220.76	531.11	141.54	568.41	133.19	160.74	131.35	223.01	177	135.81	410.43	GKYINLPEVTAATKR	0	0	OVOC11134
OVOC11134_OVP08992_WBGene00247943	OVOC11134_OVP08992_WBGene00247943;505	275	973	505	378.78	5767.75	341.77	168.18	571.17	3394	4499.3	1669.9	3478.26	933.51	2275.74	40978.8	1427.14	185.98	316.43	98.91	88.25	10468.5	PEVTAATKRTANDIA	2	2	OVOC11134
OVOC11134_OVP08992_WBGene00247943	OVOC11134_OVP08992_WBGene00247943;511	613	1139	511	644.97	984.89	148.92	240.99	6735.76	5948.62	6101.61	459.42	5178.16	462.24	3494.8	57407.4	3918.22	147.18	636.1	277.07	141.43	604.38	TKRTANDIAEFGT	5	1	OVOC11134
OVOC11134_OVP08992_WBGene00247943	OVOC11134_OVP08992_WBGene00247943;517	561	267	517	1362.05	213.04	298.78	253.48	1250.78	217.25	565.35	285.52	1835.07	190.79	706.11	126.13	481.21	180.6	199.02	185.52	129.64	1555.67	DIAEFGTVKKT	0	1	OVOC11134
OVOC11134_OVP08992_WBGene00247943	OVOC11134_OVP08992_WBGene00247943;523	791	683	523	186.53	157.22	162.26	191.87	300.11	244.36	261.07	389.44	190.48	248.69	410.94	346.8	282.69	140.86	549.34	1850.88	235.66	8228.25	TVKKTVQSNRIFGD	0	2	OVOC11134
OVOC11134_OVP08992_WBGene00247943	OVOC11134_OVP08992_WBGene00247943;529	128	376	529	218.95	192.55	145.97	355.01	274.64	388.15	489.13	388.51	271.16	212.67	199.8	169.59	187.08	195.7	166.68	156.82	208.97	845.51	QSNRIFGDFSSW	0	1	OVOC11134
OVOC11192_OVP02799_WBGene00248001	OVOC11192_OVP02799_WBGene00248001;1	701	1527	1	116.13	80.89	88.62	99.13	138.18	124.84	106.01	128.49	115.42	105.81	192.89	89.3	91.77	231.56	100.06	105.9	98.55	136.66	MIIMHMPFFSSL	0	0	OVOC11192
OVOC11192_OVP02799_WBGene00248001	OVOC11192_OVP02799_WBGene00248001;7	877	1493	7	174.91	109.55	79.9	112.95	78.27	111.5	100.26	130.17	101.89	138.95	107.99	73.89	101.46	94.06	93.53	128.05	107.68	121.62	PFFSSLFVLFYFN	0	0	OVOC11192
OVOC11192_OVP02799_WBGene00248001	OVOC11192_OVP02799_WBGene00248001;13	975	1717	13	150.96	193.73	80.43	122.09	88.86	136.24	103.61	161.72	121.42	109.49	141.51	139.64	98.93	95.17	103.16	107.62	93.14	108.06	FVLFYFNSVSSIPID	0	0	OVOC11192
OVOC11192_OVP02799_WBGene00248001	OVOC11192_OVP02799_WBGene00248001;19	956	682	19	1116.16	222.17	314.77	433.02	402.2	261.32	323.24	628.03	610.21	86.22	16256.9	215.46	83.55	127.53	73.94	127.19	134.44	83.51	NSVSSIPIDNGVEGE	1	0	OVOC11192
OVOC11192_OVP02799_WBGene00248001	OVOC11192_OVP02799_WBGene00248001;25	442	1662	25	170.05	359.88	135.9	421.08	316.15	139.52	184	526.72	266.7	15514.4	1239.46	313.38	133.73	71.63	113.5	160.2	200.78	642.32	PIDNGVEGEPEIECG	1	0	OVOC11192
OVOC11192_OVP02799_WBGene00248001	OVOC11192_OVP02799_WBGene00248001;31	803	1269	31	106.41	181.92	94.78	120.35	94.28	153.64	127.05	227.45	274.48	421.79	171.64	69.3	89.34	84.53	81.24	254.21	152.16	644.68	EGEPEIECGPTSLTI	0	0	OVOC11192
OVOC11192_OVP02799_WBGene00248001	OVOC11192_OVP02799_WBGene00248001;37	497	287	37	269.75	305.76	209.3	267.11	206.55	540.64	304.08	349.41	310.9	191.44	329.18	188.35	138.36	172.84	255.43	190.28	215.36	384.08	ECGPTSLTINFNTRN	0	0	OVOC11192
OVOC11192_OVP02799_WBGene00248001	OVOC11192_OVP02799_WBGene00248001;43	8	1606	43	154.28	206.18	161.71	185.15	211.22	9772.43	359.92	308.53	272.21	234.47	187.97	215.46	161.25	346.14	263.7	171.94	185.82	355.63	LTINFNTRNTFEGH	1	0	OVOC11192
OVOC11192_OVP02799_WBGene00248001	OVOC11192_OVP02799_WBGene00248001;49	148	858	49	136.2	158.55	159.21	180.15	166.3	249.23	173.18	206.07	173.75	145.86	145.86	100.73	132.76	109.81	141.91	169.79	149.08	142.12	TRNTFEGHVYVKGL	0	0	OVOC11192
OVOC11192_OVP02799_WBGene00248001	OVOC11192_OVP02799_WBGene00248001;55	154	926	55	628.99	18997.8	96.74	1019.13	252.91	741	300.52	2518.02	382.82	195.64	265.83	102.89	303.74	292.77	3415.54	160.57	214.44	654.5	GHVYVKGLYDRDECR	1	1	OVOC11192
OVOC11192_OVP02799_WBGene00248001	OVOC11192_OVP02799_WBGene00248001;61	598	76	61	4762.48	4112.44	8891.24	2149.2	1572.86	4404.26	1891.08	5897.06	2495.13	2936.91	2415.87	1254.25	4871.3	1090.04	6895.81	2007.64	1773.84	2013.44	GLYDRDECRSDSGGR	2	6	OVOC11192
OVOC11192_OVP02799_WBGene00248001	OVOC11192_OVP02799_WBGene00248001;67	250	1062	67	2313.45	385.77	944.46	219	406.14	1171.83	908.32	1415.38	264.76	115.84	556.86	94.71	70.96	107.35	86.54	104.4	125.08	100.33	ECRSDSGGRQVAGIE	0	0	OVOC11192
OVOC11192_OVP02799_WBGene00248001	OVOC11192_OVP02799_WBGene00248001;73	959	315	73	112.13	108.36	91.02	161.94	104.78	1074.15	741.93	1869.76	178.74	130.68	196.6	161.01	71.84	92.11	72.74	82.27	83.55	283.1	GGRQVAGIEVQMD	0	0	OVOC11192
OVOC11192_OVP02799_WBGene00248001	OVOC11192_OVP02799_WBGene00248001;79	254	1322	79	128.25	167.46	126.93	265.96	299.98	410.64	206.96	3708.94	233.98	150.56	293.85	79.92	93.55	78.99	98.95	198.22	132.86	130.33	GIEVQMDSCNVERSR	0	0	OVOC11192
OVOC11192_OVP02799_WBGene00248001	OVOC11192_OVP02799_WBGene00248001;85	419	207	85	3104.81	145.78	179.09	259.53	182.97	346.05	1992.32	2515.56	292.04	160.38	196.02	152.47	158.41	103.7	111.9	286.38	164.7	151.18	DSCNVERSRSLNPRG	0	0	OVOC11192
OVOC11192_OVP02799_WBGene00248001	OVOC11192_OVP02799_WBGene00248001;91	821	987	91	165.46	87.09	79.34	119.34	77.37	116.96	76.65	124.66	100.23	100.11	103.68	72.74	76.61	74.73	91.93	108.55	87.04	101.82	RSRSLNPRGVFVSTI	0	0	OVOC11192
OVOC11192_OVP02799_WBGene00248001	OVOC11192_OVP02799_WBGene00248001;97	743	83	97	110.36	79.63	62.03	81.34	72.87	90.1	69.7	99.12	88.44	66.35	81.32	73.57	63.71	68.92	70.09	75.72	78.52	83.52	PRGVFVSTIIVISFH	0	0	OVOC11192
OVOC11192_OVP02799_WBGene00248001	OVOC11192_OVP02799_WBGene00248001;103	416	1054	103	112.37	112.1	85.73	190.76	154.5	176.33	126.28	154.92	140.86	107.18	140.32	95.53	88.5	82.23	100.75	163.42	98.46	117.02	STIIVISFHPKFITK	0	0	OVOC11192
OVOC11192_OVP02799_WBGene00248001	OVOC11192_OVP02799_WBGene00248001;109	860	698	109	111.39	97.33	116.01	121.6	120.84	158.08	106.64	141.63	147.7	178.55	216.32	154.48	85.84	107.26	110.88	118.13	111.05	130.73	SFHPKFITKIDRAYR	0	0	OVOC11192
OVOC11192_OVP02799_WBGene00248001	OVOC11192_OVP02799_WBGene00248001;115	772	1440	115	120.29	95.96	74.93	121.33	108.22	135.92	129.07	136.68	110.41	111.76	149.94	81.2	97.91	96.25	118.27	149.99	117.46	130.83	ITKIDRAYRIQCFYM	0	0	OVOC11192
OVOC11192_OVP02799_WBGene00248001	OVOC11192_OVP02799_WBGene00248001;121	905	1691	121	381.6	198.29	527.75	206.45	1505.45	5979.8	4566.55	223.62	2788.2	410.53	272.57	158.81	136.24	99.5	140.35	146.78	664.28	420.45	AYRIQCFYMEADKT	1	0	OVOC11192
OVOC11192_OVP02799_WBGene00248001	OVOC11192_OVP02799_WBGene00248001;127	976	1174	127	1800.42	289.52	166.78	157.81	1803.63	7204.4	5684.34	10369.8	1828.14	441.98	204.26	131.02	117.53	81.64	403.14	145.03	317.72	8661.58	FYMEADKTVSAELE	3	1	OVOC11192
OVOC11192_OVP02799_WBGene00248001	OVOC11192_OVP02799_WBGene00248001;133	1022	552	133	151.2	219.67	176.28	238.28	427.15	142.13	244.63	770.6	216.44	208.7	119.22	98.73	98.98	77.48	97.48	132.82	122.76	75.71	KTVSAELEVSEMT	0	0	OVOC11192
OVOC11192_OVP02799_WBGene00248001	OVOC11192_OVP02799_WBGene00248001;139	349	1667	139	802.36	123.61	832.42	131.3	140.91	214.23	207.85	20427.6	171.93	141.39	362.13	106.82	148.69	114.93	90.44	130.62	93.81	260.32	LEVSEMTTAFQTQV	1	0	OVOC11192
OVOC11192_OVP02799_WBGene00248001	OVOC11192_OVP02799_WBGene00248001;145	404	1686	145	190.45	165.27	142.1	262.12	169.42	262.14	348.06	5451.43	296.02	181.12	209.62	133.64	130.33	129.86	159.49	179.22	136.31	185.23	TTAFQTQVVPMPVCR	1	0	OVOC11192
OVOC11192_OVP02799_WBGene00248001	OVOC11192_OVP02799_WBGene00248001;151	554	1268	151	190.59	143.61	88.83	163.93	83.08	2157.36	122.86	158.12	204.91	137.35	127.84	84.07	194.97	100.12	108.82	264.83	106.91	143.84	QVVPMPVCRYEILE	0	0	OVOC11192
OVOC11192_OVP02799_WBGene00248001	OVOC11192_OVP02799_WBGene00248001;157	301	685	157	730.97	2259.04	187.41	434.13	1767.53	557.09	505.18	251.38	875.9	579.19	406.65	360.41	331.52	254.83	207.78	336.09	193.92	226.8	VCRYEILEGGPTG	0	0	OVOC11192
OVOC11192_OVP02799_WBGene00248001	OVOC11192_OVP02799_WBGene00248001;163	127	1045	163	445.03	1941.52	113.01	164.85	162.46	203.81	235.06	222.46	288.78	113.62	162.07	126.47	105.76	84.26	126.41	111.37	119.44	109.22	LEGGPTGTPIRYAMI	0	0	OVOC11192
OVOC11192_OVP02799_WBGene00248001	OVOC11192_OVP02799_WBGene00248001;169	276	1248	169	86.15	90.13	81.74	111.56	93.47	126.2	100.26	201.03	169.25	103.42	84.02	77.65	96.13	80.42	99.53	108.25	114.32	97.24	GTPIRYAMIGDHVYH	0	0	OVOC11192
OVOC11192_OVP02799_WBGene00248001	OVOC11192_OVP02799_WBGene00248001;175	986	1098	175	1557.29	1064.68	99.27	476.26	742.76	622.21	124.08	463.7	2438.32	79.22	367.84	3243.46	400.24	81.28	2923.9	25664.4	1330.03	197.87	AMIGDHVYHKWTCDS	0	3	OVOC11192
OVOC11192_OVP02799_WBGene00248001	OVOC11192_OVP02799_WBGene00248001;181	617	1577	181	1995.57	335.99	752.42	1342.01	308.11	2351.62	1853.56	571.41	1128.47	218.72	2045.91	64.26	147.61	707.51	279.76	136.94	97.86	156.84	VYHKWTCDSETTDIF	0	0	OVOC11192
OVOC11192_OVP02799_WBGene00248001	OVOC11192_OVP02799_WBGene00248001;187	579	1525	187	151.2	140.55	159.44	116.28	95.19	194.51	106.51	185	156.68	93.21	179.92	72.13	63.76	84.16	84.61	85.78	72.93	146.1	CDSETTDIFCALVH	0	0	OVOC11192
OVOC11192_OVP02799_WBGene00248001	OVOC11192_OVP02799_WBGene00248001;193	577	1571	193	83.61	107.15	72.22	124.08	103.61	117.88	122.75	134	215.37	125.22	102.2	72.7	87.95	76.79	63.92	99.43	80.21	127.95	DIFCALVHSCTVD	0	0	OVOC11192
OVOC11192_OVP02799_WBGene00248001	OVOC11192_OVP02799_WBGene00248001;199	320	346	199	320.2	1535.38	175.62	1118.27	303.8	4620.76	4944.48	2108.87	47331.5	234.54	22891.7	1556.72	123.79	103.58	757.93	313.81	83.43	383.4	VHSCTVDDGKGDT	3	0	OVOC11192
OVOC11192_OVP02799_WBGene00248001	OVOC11192_OVP02799_WBGene00248001;205	782	1470	205	320.4	1362.75	426.37	1447.83	293.05	587.76	638.61	566.71	14207.9	254.32	4838.04	633.48	107.09	70.72	72.96	105.71	157.45	91.86	DDGKGDTVEILN	1	0	OVOC11192
OVOC11192_OVP02799_WBGene00248001	OVOC11192_OVP02799_WBGene00248001;211	359	1447	211	428.26	139.57	3745.36	682.65	401.63	726.78	187.39	224.28	154.3	86.57	182.64	63.93	113.32	77.48	91.07	147.91	132.33	100.81	TVEILNEEGCAVD	0	0	OVOC11192
OVOC11192_OVP02799_WBGene00248001	OVOC11192_OVP02799_WBGene00248001;217	836	1294	217	7206.16	595.09	114.03	343.26	166.74	236.08	22476	690.4	349.07	765.19	197.87	106.33	125.14	122.2	89.49	448.68	185.58	84.87	EEGCAVDKYLLNN	2	0	OVOC11192
OVOC11192_OVP02799_WBGene00248001	OVOC11192_OVP02799_WBGene00248001;223	32	936	223	1087.45	2968.09	200.21	430.49	527.11	431.77	922.56	1008.94	635.83	332.29	352.2	2332.26	246.35	4034.78	151.58	3788.64	1432.03	530	DKYLLNNLEYLSD	0	3	OVOC11192
OVOC11192_OVP02799_WBGene00248001	OVOC11192_OVP02799_WBGene00248001;229	835	599	229	152.82	1120.68	122.87	421.68	210.73	462.87	492.35	166.12	213.58	456.49	198.86	123.79	114.93	4253.91	129.09	109.72	210.62	145.32	NLEYLSDLMAGQEAH	0	1	OVOC11192
OVOC11192_OVP02799_WBGene00248001	OVOC11192_OVP02799_WBGene00248001;235	493	1111	235	126.53	137.01	141.87	456.06	97.42	638.22	231.95	94.69	247.32	97.97	964.79	113.5	157.35	72.14	74.35	130.57	82.78	65.08	DLMAGQEAHVYKYAD	0	0	OVOC11192
OVOC11192_OVP02799_WBGene00248001	OVOC11192_OVP02799_WBGene00248001;241	260	322	241	343.16	540.57	1440.28	794.48	2141.89	585.86	419.27	313.7	2139.22	431.77	1414.25	123.75	330.32	311.29	350.44	214.72	206.27	380.36	EAHVYKYADRSEIY	0	0	OVOC11192
OVOC11192_OVP02799_WBGene00248001	OVOC11192_OVP02799_WBGene00248001;247	469	1035	247	796.09	322.07	241.76	364	273.13	378.64	292.46	341.87	385.52	1116.96	163.6	167.28	191.51	120.52	211.16	298	230.47	180.95	YADRSEIYYQCQI	0	0	OVOC11192
OVOC11192_OVP02799_WBGene00248001	OVOC11192_OVP02799_WBGene00248001;253	827	769	253	99.53	209.47	68.76	122.62	107.17	135.54	239.57	141.73	285.06	106.62	133.51	89.47	93.19	136.64	136.36	188.02	113	115.06	IYYQCQISITIKE	0	0	OVOC11192
OVOC11192_OVP02799_WBGene00248001	OVOC11192_OVP02799_WBGene00248001;259	150	1258	259	249.58	237.11	154.02	227.34	230.58	201.92	163.97	168.72	319.74	210.87	356.74	194.41	304.37	170.35	266.11	173.63	172.42	652.21	ISITIKEPFGECPRP	0	0	OVOC11192
OVOC11192_OVP02799_WBGene00248001	OVOC11192_OVP02799_WBGene00248001;265	1054	644	265	3779.71	286.98	99.93	167.76	108.18	139.52	1796.92	469.74	2064.64	188.55	2509.68	91.4	89.26	82.84	129.9	92.2	126.05	2773.56	EPFGECPRPQCPEPQ	0	1	OVOC11192
OVOC11192_OVP02799_WBGene00248001	OVOC11192_OVP02799_WBGene00248001;271	515	451	271	9384.08	1908.19	934.24	302.92	4183.28	820.42	3235.7	21333.9	1038.78	5628.32	5429.64	293.61	231.84	128.97	278.71	187.98	216.15	650.02	PRPQCPEPQGFGAIK	4	0	OVOC11192
OVOC11192_OVP02799_WBGene00248001	OVOC11192_OVP02799_WBGene00248001;277	608	766	277	3351.21	7341.18	212.75	239.22	54095.9	28467.2	584.48	11893	614.75	384.35	4460.27	184.17	176.61	165.18	213.2	185.61	204.19	510.54	EPQGFGAIKSAA	4	0	OVOC11192
OVOC11192_OVP02799_WBGene00248001	OVOC11192_OVP02799_WBGene00248001;283	270	1070	283	234.81	381.72	207.49	134.78	268.81	211.07	552.46	5477.46	170.76	87.94	216.55	98.86	112.47	94.59	106.85	140.03	303.75	172.07	AIKSAAAQAPEA	1	0	OVOC11192
OVOC11192_OVP02799_WBGene00248001	OVOC11192_OVP02799_WBGene00248001;289	114	1726	289	189.25	124.32	119.21	124.36	200.07	254.61	109.93	765.61	3222.45	87.81	220.31	87.95	80.96	97.92	74.64	105.63	80.15	151.55	AQAPEAALLSPRL	0	0	OVOC11192
OVOC11192_OVP02799_WBGene00248001	OVOC11192_OVP02799_WBGene00248001;295	159	57	295	181.31	146.04	104.83	122.35	100.09	175.08	159.03	166.16	163.9	124.22	133.65	138.06	112.1	104.92	140.69	117.63	141.15	120.53	ALLSPRLLKKR	0	0	OVOC11192
OVOC11192_OVP02799_WBGene00248001	OVOC11192_OVP02799_WBGene00248001;301	390	1002	301	153.08	159.52	106.86	141.8	219.88	206.37	1377	219.54	148.35	118.5	275.47	127.87	108.85	127.33	211.22	199.53	124.98	111.21	LLKKRSVNYDNT	0	0	OVOC11192
OVOC11192_OVP02799_WBGene00248001	OVOC11192_OVP02799_WBGene00248001;307	932	418	307	286.93	4176.53	195.33	346.27	189.74	1146.73	6618.39	12717.8	1446.47	512.14	922.58	113.78	289.56	393.17	198.84	224.96	4378.7	242.39	VNYDNTVDVSAGFSA	2	1	OVOC11192
OVOC11192_OVP02799_WBGene00248001	OVOC11192_OVP02799_WBGene00248001;313	161	975	313	216.52	297.5	154.88	238.39	110.32	254.52	211.34	4064.05	598.14	127.88	125.81	107.27	110.7	90.81	107.6	94.02	161.35	122.52	VDVSAGFSAIEISE	0	0	OVOC11192
OVOC11192_OVP02799_WBGene00248001	OVOC11192_OVP02799_WBGene00248001;319	878	72	319	784.41	1765.01	1979.34	245.39	803.88	24859.8	23221.9	5664.42	2619.24	151.11	7289.89	237.92	102.68	145.08	160.62	126.53	179.15	353.09	FSAIEISEQNPNL	4	0	OVOC11192
OVOC11192_OVP02799_WBGene00248001	OVOC11192_OVP02799_WBGene00248001;325	981	205	325	581.27	8464.15	18482.2	2051.32	536.54	4696.35	14599.9	2571.52	1112.56	2131.04	831.34	269.31	458.78	107.44	1572.49	33535	908.6	1433.2	SEQNPNLSANRLLQ	3	4	OVOC11192
OVOC11192_OVP02799_WBGene00248001	OVOC11192_OVP02799_WBGene00248001;331	616	226	331	101.41	98.04	99.98	240.38	130.79	162.77	122.43	115.66	137.89	112.2	181.9	119.46	111.59	109.37	111.33	161.37	111.32	97.72	LSANRLLQTAGRQ	0	0	OVOC11192
OVOC11192_OVP02799_WBGene00248001	OVOC11192_OVP02799_WBGene00248001;337	196	1510	337	113.55	109.32	108.03	160.82	210.93	2829.41	316.15	348.85	180.55	143.21	1461.71	248.81	101.67	197.73	359.36	178.51	3216.7	146.66	LQTAGRQSIIALND	0	1	OVOC11192
OVOC11192_OVP02799_WBGene00248001	OVOC11192_OVP02799_WBGene00248001;343	19	151	343	556.72	168.11	161.7	298.64	188.81	338.93	1198.65	282.78	298.09	129.62	2335.71	132.48	161.98	294.29	336.05	150.84	153.26	217.12	QSIIALNDQNRGI	0	0	OVOC11192
OVOC11192_OVP02799_WBGene00248001	OVOC11192_OVP02799_WBGene00248001;349	487	251	349	155.89	125.52	273.57	134.98	111.24	2001.02	80.85	134.97	199.85	81.83	102.05	80.17	83.16	166.74	124.6	69.64	89.24	76.7	NDQNRGIFCIASHD	0	0	OVOC11192
OVOC11192_OVP02799_WBGene00248001	OVOC11192_OVP02799_WBGene00248001;355	484	564	355	68.28	95.33	66.31	107.86	93.11	80.83	78.5	93.17	88.27	88.64	90.8	65.67	60.55	56.08	70.71	101.74	66.98	81.79	IFCIASHDILLII	0	0	OVOC11192
OVOC11192_OVP02799_WBGene00248001	OVOC11192_OVP02799_WBGene00248001;361	102	1484	361	83.68	72.01	71.43	64.29	67.87	64.65	74.53	64.79	70.31	71.92	82.06	72.7	72.36	71.61	72.99	97.35	84.34	104.2	HDILLIILFGAMLA	0	0	OVOC11192
OVOC11192_OVP02799_WBGene00248001	OVOC11192_OVP02799_WBGene00248001;367	501	645	367	80.42	77.2	86.19	88.07	79.54	104.73	83.77	98.71	99.17	84.09	98.93	87.3	72.24	97.77	103.22	85.68	282.3	89.93	ILFGAMLAIGSILF	0	0	OVOC11192
OVOC11192_OVP02799_WBGene00248001	OVOC11192_OVP02799_WBGene00248001;373	44	1572	373	89.03	89.39	77.23	95.02	97.05	111.11	87.87	109.27	75.57	94.28	88.93	81.88	89.99	85.3	88.91	104.99	100.26	100.8	LAIGSILFTVFIIHR	0	0	OVOC11192
OVOC11192_OVP02799_WBGene00248001	OVOC11192_OVP02799_WBGene00248001;379	365	461	379	120.97	135.9	211.56	122	200.99	226.41	185.02	162.1	128.27	154.03	1511.14	81.98	81.66	81.79	119.22	100.26	87.79	128.22	LFTVFIIHRIKS	0	0	OVOC11192
OVOC11467_OVP10587_WBGene00248276	OVOC11467_OVP10587_WBGene00248276;1	580	824	1	103.93	182.7	494.86	119.33	177.28	523.38	97.6	189.58	119.1	194.98	133.53	69.6	89.56	74.42	112.55	86.44	133.63	127.5	MAPPVIHGEPKIIQD	0	0	OVOC11467
OVOC11467_OVP10587_WBGene00248276	OVOC11467_OVP10587_WBGene00248276;7	488	1758	7	275.13	441.32	4144.34	286	1605.65	5103.5	29228.5	607.26	719.59	806.5	2474.09	146.97	184.24	161.53	157.29	151.89	199.22	523.97	HGEPKIIQDTKTNTV	2	0	OVOC11467
OVOC11467_OVP10587_WBGene00248276	OVOC11467_OVP10587_WBGene00248276;13	230	1188	13	106.53	171.49	147.47	181.03	147.22	1767.55	2708.35	2814.07	10327.9	108.09	523.82	96.82	66.78	116.38	99.22	101.59	97.62	110.44	IQDTKTNTVRLEVIV	1	0	OVOC11467
OVOC11467_OVP10587_WBGene00248276	OVOC11467_OVP10587_WBGene00248276;19	972	1420	19	88.62	73.6	54.3	93.3	85.81	100.32	100.86	108.73	99.19	91.83	98.87	74.37	91.65	88.13	125.14	98.83	74.44	115.55	NTVRLEVIVSGIL	0	0	OVOC11467
OVOC11467_OVP10587_WBGene00248276	OVOC11467_OVP10587_WBGene00248276;25	611	695	25	118.64	146.56	115.56	156.82	114.12	169.61	208.88	225.27	172.55	179.43	2100.5	116.41	111.73	124.43	185.71	146.41	116.82	162.19	VIVSGILPEKTKWL	0	0	OVOC11467
OVOC11467_OVP10587_WBGene00248276	OVOC11467_OVP10587_WBGene00248276;31	53	863	31	207.42	2997.44	287.85	277.94	346.84	1233.19	255.28	783.78	354.12	319.84	2221.78	111.41	289.23	200.5	260.88	1180.58	1262.26	973.9	LPEKTKWLLGDKEIE	0	3	OVOC11467
OVOC11467_OVP10587_WBGene00248276	OVOC11467_OVP10587_WBGene00248276;37	266	1398	37	421.68	2836.07	178.41	449.53	433.25	1401.99	4275.97	1130.79	455.71	1621.13	5710.26	297.64	1035.55	133.07	87.79	196.11	1609.66	4437.28	WLLGDKEIEPTETY	1	3	OVOC11467
OVOC11467_OVP10587_WBGene00248276	OVOC11467_OVP10587_WBGene00248276;43	127	1345	43	209.36	886.5	155.57	118.47	225.01	197.41	106.74	176.62	136.66	208.68	2144.28	64.32	129.28	91.04	87.42	229.37	410.14	897.71	EIEPTETYVFSQ	0	1	OVOC11467
OVOC11467_OVP10587_WBGene00248276	OVOC11467_OVP10587_WBGene00248276;49	76	1102	49	336.93	217.25	1432.54	3665.97	184.06	567.47	571.91	2742.88	5589.28	145.62	378	307.35	115.77	154.1	144.15	457.54	174.7	322.15	TYVFSQHDEGG	1	0	OVOC11467
OVOC11467_OVP10587_WBGene00248276	OVOC11467_OVP10587_WBGene00248276;55	289	207	55	634.22	100.16	90.91	146.09	101.64	275.93	168.24	935.14	217.75	653.62	385.15	86.72	95.69	75.95	84.53	74.05	96.44	163.01	HDEGGKRTLLRC	0	0	OVOC11467
OVOC11467_OVP10587_WBGene00248276	OVOC11467_OVP10587_WBGene00248276;61	363	1729	61	129.97	161.36	119.81	650.58	525.08	582.78	208.07	265.57	202.58	162.37	178.14	96.26	143.91	120.71	171.82	161.45	209.27	350.64	RTLLRCEIKNFD	0	0	OVOC11467
OVOC11467_OVP10587_WBGene00248276	OVOC11467_OVP10587_WBGene00248276;67	883	1605	67	636.46	14912.9	2934.83	23554.7	3278.17	2624.1	2431.63	123.19	13231.5	608.38	3235.01	79.23	184.89	1457.4	6218.33	660.69	127.21	451.77	EIKNFDKELAGS	3	2	OVOC11467
OVOC11467_OVP10587_WBGene00248276	OVOC11467_OVP10587_WBGene00248276;73	615	1339	73	121.21	140.67	127.93	256.24	142.2	773.37	130.63	145.56	151.05	133.93	168.51	101.78	139.46	151.12	171.43	187.25	146.93	164.4	KELAGSYKAKFYS	0	0	OVOC11467
OVOC11467_OVP10587_WBGene00248276	OVOC11467_OVP10587_WBGene00248276;79	720	1090	79	1116.28	225.73	2357.08	365.4	518.43	1432.78	327.87	1407.76	14425.4	761.24	10120.1	98.34	114.74	108.33	113.34	155.3	4927.18	106.51	YKAKFYSSGGENSAT	2	1	OVOC11467
OVOC11467_OVP10587_WBGene00248276	OVOC11467_OVP10587_WBGene00248276;85	949	1775	85	640.05	2329.54	127.69	298.54	493.76	623.91	471.21	440.52	1070.25	176.32	391	94.15	164.58	115.18	173.27	134.71	121.85	408.85	SSGGENSATFTVKAG	0	0	OVOC11467
OVOC11467_OVP10587_WBGene00248276	OVOC11467_OVP10587_WBGene00248276;91	247	1475	91	881.6	4520.2	1155.19	5861.48	2221.97	612.45	1078.88	951.72	3298.54	602.5	565	294.68	2667.42	1047.01	262.51	403.11	514.15	341.34	SATFTVKAGNAPEFH	1	2	OVOC11467
OVOC11467_OVP10587_WBGene00248276	OVOC11467_OVP10587_WBGene00248276;97	689	737	97	3514.17	169.53	4067.18	10748.6	9587.32	14211	839.73	1028.24	11010.7	550.45	4941.97	329.96	3300.45	7697.34	971.06	343.99	1813.76	686.49	KAGNAPEFHDKPHIV	5	4	OVOC11467
OVOC11467_OVP10587_WBGene00248276	OVOC11467_OVP10587_WBGene00248276;103	971	153	103	3892.68	311.65	542.3	281.82	7373.49	1877.75	197.91	1212.4	590.54	1088.48	149.81	313.77	134.37	291.23	173.84	215.5	1893.34	455.54	EFHDKPHIVQRDG	1	1	OVOC11467
OVOC11467_OVP10587_WBGene00248276	OVOC11467_OVP10587_WBGene00248276;109	1069	1561	109	208.07	145.09	105.55	185.64	222.37	1135.63	1018.81	269.35	224.41	126.45	198.44	81.24	113.91	129.76	98.07	140.95	179.05	144.81	HIVQRDGGNII	0	0	OVOC11467
OVOC11467_OVP10587_WBGene00248276	OVOC11467_OVP10587_WBGene00248276;115	387	963	115	91.25	114.77	98.44	129.84	93.04	179.96	125.47	151.57	136.49	117.71	124.11	132.24	86.63	91.32	125.2	106.16	105.86	140.71	GGNIIVIKVRAK	0	0	OVOC11467
OVOC11467_OVP10587_WBGene00248276	OVOC11467_OVP10587_WBGene00248276;121	316	274	121	134.01	238.93	228.69	611.01	120.85	232.07	129.16	205.09	138.21	167.27	164.26	152.31	136.31	106.02	157.91	131.36	132.43	139.09	IKVRAKSQLEMTA	0	0	OVOC11467
OVOC11467_OVP10587_WBGene00248276	OVOC11467_OVP10587_WBGene00248276;127	598	1738	127	532.12	364.3	365.75	366.85	3585	2621.57	9512.64	721.9	1530.39	297.61	2586.39	194.99	784.82	396.79	126.41	399.27	113.2	217.9	SQLEMTAEWFKDDK	1	0	OVOC11467
OVOC11467_OVP10587_WBGene00248276	OVOC11467_OVP10587_WBGene00248276;133	1042	936	133	2281.21	2404.98	3037.55	8329.53	24030.3	2957.58	3982.62	1707.7	4742.52	1868.72	11173.4	583.41	664.15	706.8	841.77	1527.15	1342.77	316.13	AEWFKDDKPLKT	3	3	OVOC11467
OVOC11467_OVP10587_WBGene00248276	OVOC11467_OVP10587_WBGene00248276;139	938	596	139	166.97	222.38	254.05	361.62	201.92	188.7	175.89	216.45	246.1	7111.49	234.49	322.58	122.64	129.18	268.95	177.51	112.82	182.26	DKPLKTTDRIK	1	0	OVOC11467
OVOC11467_OVP10587_WBGene00248276	OVOC11467_OVP10587_WBGene00248276;145	764	1206	145	121.93	124.68	268.38	138.42	886.01	290.11	162.07	205.31	141.94	123.7	172.3	97.58	82.02	108.43	104.96	179.96	159.16	184.28	TDRIKTVAKKDD	0	0	OVOC11467
OVOC11467_OVP10587_WBGene00248276	OVOC11467_OVP10587_WBGene00248276;151	517	425	151	1856.56	2949.42	2350.59	170.31	16876.4	17089	1874.1	360	2873.71	317.33	2143.1	164.55	162.78	294.98	122.81	126.04	8930.95	189.59	VAKKDDKDKEGFQ	2	1	OVOC11467
OVOC11467_OVP10587_WBGene00248276	OVOC11467_OVP10587_WBGene00248276;157	346	746	157	356.92	155.66	373.03	160.24	212.88	781.46	162.76	335.78	315.91	282.26	222.41	455.74	162	721.07	132.82	289.04	184.15	1862.7	KDKEGFQFLLEIHGP	0	1	OVOC11467
OVOC11467_OVP10587_WBGene00248276	OVOC11467_OVP10587_WBGene00248276;163	584	1228	163	759.15	178.13	4139.79	843	145.23	169.88	143.02	1578.85	367.18	146.68	37663.6	90.77	100.49	86.35	143.85	174.26	341.22	148.55	QFLLEIHGPVKEDQA	1	0	OVOC11467
OVOC11467_OVP10587_WBGene00248276	OVOC11467_OVP10587_WBGene00248276;169	720	438	169	104.81	552.24	894	221.44	416.07	9412.61	203.57	440.53	175.58	140.87	9120.85	105.47	93.21	121.86	155.58	178.09	105.11	139.03	HGPVKEDQAKYKCVV	2	0	OVOC11467
OVOC11467_OVP10587_WBGene00248276	OVOC11467_OVP10587_WBGene00248276;175	231	623	175	125.43	147.1	137.42	164.48	170.13	20332.7	121.51	308.03	214.13	2411.92	185.65	657.9	128.67	121.21	117.97	223.2	151.97	175.63	DQAKYKCVVKNREGQ	1	0	OVOC11467
OVOC11467_OVP10587_WBGene00248276	OVOC11467_OVP10587_WBGene00248276;181	644	1122	181	11990	3896.67	2587.73	381.51	503.2	4607.05	3848.87	701.04	391.81	1753.02	28067.7	10187.2	105.87	189.33	353.44	112.36	211.52	135.81	CVVKNREGQNEQSLN	3	0	OVOC11467
OVOC11467_OVP10587_WBGene00248276	OVOC11467_OVP10587_WBGene00248276;187	102	1676	187	22111.5	16484.1	731.33	3634.38	334.93	2012.27	12216.6	1239.95	508.65	9520.15	710.96	595.82	73.05	213.72	127.97	100.79	167.73	375.46	EGQNEQSLNLCFDE	4	0	OVOC11467
OVOC11467_OVP10587_WBGene00248276	OVOC11467_OVP10587_WBGene00248276;193	988	12	193	91.04	368.52	168.19	341.42	121.17	634.06	91.37	144.3	7356.42	94.32	149.36	88.5	128.01	168.38	191.81	99.29	90.6	166.59	SLNLCFDE	1	0	OVOC11467
OVOC11489_OVP01700_WBGene00248298	OVOC11489_OVP01700_WBGene00248298;1	326	1374	1	7409.74	1459.78	137.94	110.45	208.87	16581.1	94.43	136.74	178.08	96.01	702.07	85.09	93.19	2775.81	116.05	96.55	84.49	117.9	LRAAVEKDTVEVVA	2	1	OVOC11489
OVOC11489_OVP01700_WBGene00248298	OVOC11489_OVP01700_WBGene00248298;7	966	64	7	4283.23	6768.53	142.29	8729.95	220.52	3071.58	153.54	12277.4	232.69	228.48	6126.51	73.74	107.99	119.46	136.17	185.31	121.14	102.67	KDTVEVVAVNDPFIN	4	0	OVOC11489
OVOC11489_OVP01700_WBGene00248298	OVOC11489_OVP01700_WBGene00248298;13	122	50	13	127.9	173.47	216.54	15650.1	352.79	409.92	772.05	966.32	5429.6	432.57	122.5	113.86	272.05	190.79	119.57	134.4	188.39	118.49	VAVNDPFINIDYMVY	2	0	OVOC11489
OVOC11489_OVP01700_WBGene00248298	OVOC11489_OVP01700_WBGene00248298;19	662	576	19	170.41	155.61	168.88	225.22	241	233.78	181.33	255	206.96	177.13	168.9	189.51	167.95	156.23	187.75	245.6	181.16	240.59	FINIDYMVYMFKYDS	0	0	OVOC11489
OVOC11489_OVP01700_WBGene00248298	OVOC11489_OVP01700_WBGene00248298;25	764	1626	25	171.01	174.49	167.92	183.06	155.8	226.98	201.71	372.59	189.88	187.11	178.34	128.43	178.31	155.18	159.74	173.68	173.57	228.59	MVYMFKYDSTHGRFK	0	0	OVOC11489
OVOC11489_OVP01700_WBGene00248298	OVOC11489_OVP01700_WBGene00248298;31	927	1575	31	153.25	193.77	98.32	202.26	136.09	1532.82	141.33	420.21	343.2	948.1	1259.88	134.98	96.67	96.58	128.68	106.67	96.92	105.15	YDSTHGRFKGHVSAE	0	0	OVOC11489
OVOC11489_OVP01700_WBGene00248298	OVOC11489_OVP01700_WBGene00248298;37	889	567	37	1075.11	130.34	154.96	155.8	115.35	8491.24	213.47	178.38	359.1	502.88	572.09	95.88	108.87	101.85	142.12	122.44	113.91	137.66	RFKGHVSAEGGKLI	1	0	OVOC11489
OVOC11489_OVP01700_WBGene00248298	OVOC11489_OVP01700_WBGene00248298;43	822	416	43	248.63	436.79	186.07	2964.47	7383.96	4182.93	2441	235.08	512.52	2338.69	362.74	124.63	302.03	114.47	204.05	302.45	126.05	323.39	SAEGGKLIVTNGK	1	0	OVOC11489
OVOC11489_OVP01700_WBGene00248298	OVOC11489_OVP01700_WBGene00248298;49	816	22	49	198.85	124.07	138.15	109.01	175.44	1169.14	222.08	143.18	138.36	149.5	135.88	105.89	115.63	100.08	125.47	145.61	184.6	190.76	LIVTNGKTTHQIAVH	0	0	OVOC11489
OVOC11489_OVP01700_WBGene00248298	OVOC11489_OVP01700_WBGene00248298;55	9	1131	55	326.89	520.9	477.57	399.72	352.95	2339.57	1019.21	314.75	453.99	757.56	433.5	361.98	357.12	297.9	492.84	404.44	313.66	465	KTTHQIAVHNSKDPA	0	0	OVOC11489
OVOC11489_OVP01700_WBGene00248298	OVOC11489_OVP01700_WBGene00248298;61	564	1434	61	1875.35	9221.36	2478.92	594.32	510.64	44258.9	304.64	4750.99	1494.97	455.91	590.68	569.47	8681.18	2057.6	2378.67	1059.09	7538.67	11883.5	AVHNSKDPAEIPWG	2	6	OVOC11489
OVOC11489_OVP01700_WBGene00248298	OVOC11489_OVP01700_WBGene00248298;67	771	453	67	251.59	5478.89	320.64	298.76	660.99	362.69	184.79	639.88	283.53	306.68	5924.61	129.59	395.83	129.2	91.31	159.81	395	294.72	DPAEIPWGVEGA	2	0	OVOC11489
OVOC11489_OVP01700_WBGene00248298	OVOC11489_OVP01700_WBGene00248298;73	1073	1125	73	2646.38	138.5	297.8	971.79	237.02	252.4	192.28	417.79	2782.26	3223.4	2436.96	170.99	109.86	97.62	245.53	191.97	106.09	136.69	WGVEGAEYVVES	0	0	OVOC11489
OVOC11489_OVP01700_WBGene00248298	OVOC11489_OVP01700_WBGene00248298;79	711	401	79	241.59	389.37	109.03	168.49	131.69	776.37	105.55	6553.65	263.61	93.72	268.3	113.9	86.6	1146.91	84.64	92.09	108.43	150.11	EYVVESTGVFT	1	1	OVOC11489
OVOC11489_OVP01700_WBGene00248298	OVOC11489_OVP01700_WBGene00248298;85	6	452	85	188.59	189.97	1293.72	570.26	309.08	14877.7	18941	420.51	3433.88	493.33	7855.65	194.3	145.42	139.46	101.17	1414.97	99.97	104.52	TGVFTTTEKASAH	3	1	OVOC11489
OVOC11489_OVP01700_WBGene00248298	OVOC11489_OVP01700_WBGene00248298;91	205	13	91	154.07	175.13	126.75	133.25	169.51	1343.99	120.16	195.13	515.39	552.25	204.71	163.57	166.35	146.13	131.85	172.96	212.71	182.51	TEKASAHLKGGAK	0	0	OVOC11489
OVOC11489_OVP01700_WBGene00248298	OVOC11489_OVP01700_WBGene00248298;97	865	1503	97	126.29	118.72	1219.52	80.28	111.14	174.12	188.42	130.26	2966.97	127.48	148.27	103.35	71.78	131.39	136.95	139.96	127	166.24	HLKGGAKKVII	0	0	OVOC11489
OVOC11489_OVP01700_WBGene00248298	OVOC11489_OVP01700_WBGene00248298;103	76	470	103	384.15	156.47	136.86	147.84	164.31	175.41	126.71	281.87	871.02	202.36	197.3	166.4	170.46	166.75	185.69	199.32	132.84	159.49	KKVIISAPSADA	0	0	OVOC11489
OVOC11489_OVP01700_WBGene00248298	OVOC11489_OVP01700_WBGene00248298;109	121	887	109	1139.43	490.69	199.5	165.54	409.14	116.56	424.12	672.63	203.91	676.49	1716.28	111.44	113.3	93.73	79.52	28292.2	156.33	86.64	APSADAPMFVMGVN	0	1	OVOC11489
OVOC11489_OVP01700_WBGene00248298	OVOC11489_OVP01700_WBGene00248298;115	321	427	115	1815.93	18550.6	1274.34	6912.89	1358.39	29833.6	18157.3	468.58	2561.32	2961.82	7478.23	2713.7	656.74	164.16	142.26	185.38	854.67	146.15	PMFVMGVNNDKYD	5	1	OVOC11489
OVOC11489_OVP01700_WBGene00248298	OVOC11489_OVP01700_WBGene00248298;121	341	71	121	3535.1	7175.55	3043.04	10048.8	3382.85	16122.6	14576.1	1389.94	1528.5	5642.62	24941.1	1096.92	408.47	14010.3	726.39	1178.39	5455.29	8226.5	VNNDKYDKANN	6	4	OVOC11489
OVOC11489_OVP01700_WBGene00248298	OVOC11489_OVP01700_WBGene00248298;127	678	996	127	271.15	3170.2	164.65	382.04	277.68	259.66	6607.81	3191.77	117.04	323.2	417.04	360.63	102.53	271.98	176.19	95.5	271.45	101.19	DKANNHIISNA	1	0	OVOC11489
OVOC11489_OVP01700_WBGene00248298	OVOC11489_OVP01700_WBGene00248298;133	419	347	133	206.06	176	110.01	194.96	165.05	536.53	575.17	158.92	400.12	91.82	133.13	89.09	123.56	137.41	107.23	127.52	104.1	92.44	IISNASCTTNCLA	0	0	OVOC11489
OVOC11489_OVP01700_WBGene00248298	OVOC11489_OVP01700_WBGene00248298;139	333	1299	139	451.06	84.43	145.15	270.96	101.67	152.11	404.37	127.91	224.28	293.42	153.05	704.29	156.44	80.95	124.66	83.65	116.84	116.29	CTTNCLAPLAKVIHD	0	0	OVOC11489
OVOC11489_OVP01700_WBGene00248298	OVOC11489_OVP01700_WBGene00248298;145	413	1271	145	442.98	110.51	136.02	511.28	841.16	136.52	455.06	163.89	270.76	275.51	140.35	1012.15	581.21	784.1	277.67	163.55	105.77	454.41	APLAKVIHDKFGIIE	0	0	OVOC11489
OVOC11489_OVP01700_WBGene00248298	OVOC11489_OVP01700_WBGene00248298;151	430	670	151	743.18	242.2	183.85	154.14	361.65	167.41	148.48	142.86	561.52	3632.73	159.66	684.51	1201.17	336.44	114.43	716.79	119.69	282.54	IHDKFGIIEGLM	0	1	OVOC11489
OVOC11489_OVP01700_WBGene00248298	OVOC11489_OVP01700_WBGene00248298;157	291	743	157	116.05	101.53	108.75	127.95	102.15	241.57	100.9	114.87	180.14	132.62	114.43	78.83	102.6	111.92	110.44	100.07	116.46	126.43	IIEGLMTTVHA	0	0	OVOC11489
OVOC11489_OVP01700_WBGene00248298	OVOC11489_OVP01700_WBGene00248298;163	238	1642	163	258.73	241.93	162.84	196.23	182.32	326.02	397.38	2271.56	307.81	1156.82	428.93	521.25	171.82	2333.93	220.47	1306.16	163.44	177.17	TTVHATTATQKT	0	2	OVOC11489
OVOC11489_OVP01700_WBGene00248298	OVOC11489_OVP01700_WBGene00248298;169	751	1039	169	264.23	1451.73	269.7	205.17	187.08	228.99	426.69	2851.48	8770.76	172.71	490.78	5654.63	113.73	143.18	78.39	121.04	72.82	72.89	TATQKTVDGPSG	2	0	OVOC11489
OVOC11489_OVP01700_WBGene00248298	OVOC11489_OVP01700_WBGene00248298;175	1039	1257	175	62401.6	151.99	115.88	205.28	334.66	409.85	159.14	277.07	3664.76	151.2	122.06	416.77	182.6	95.29	252.17	203.2	180.36	167.77	VDGPSGKLWRDGR	1	0	OVOC11489
OVOC11489_OVP01700_WBGene00248298	OVOC11489_OVP01700_WBGene00248298;181	351	285	181	143.41	136.23	225.53	160.1	138.45	214.08	165.98	278.55	245.44	136.96	150.88	169.37	126.85	128.8	170.16	182.81	155.44	204.19	KLWRDGRGAGQNII	0	0	OVOC11489
OVOC11489_OVP01700_WBGene00248298	OVOC11489_OVP01700_WBGene00248298;187	394	400	187	175.69	158.68	206.08	125.47	149.98	622.33	280	371.62	282.96	195.2	145.46	127.75	121.36	109.86	142.27	129	109.14	100.44	RGAGQNIIPASTGA	0	0	OVOC11489
OVOC11489_OVP01700_WBGene00248298	OVOC11489_OVP01700_WBGene00248298;193	324	444	193	1045.88	940.95	212.13	515.85	288.85	1661.99	654.56	272.52	245.1	180.44	460.83	126.35	121.63	161.07	151.31	168.22	215.2	162.64	IIPASTGAAKAVG	0	0	OVOC11489
OVOC11489_OVP01700_WBGene00248298	OVOC11489_OVP01700_WBGene00248298;199	28	718	199	241.92	194.12	124.21	384.52	102.71	283.5	991.64	296.1	451.31	396.96	174.99	130.39	598.83	154.73	154.18	157.93	406.7	261.45	GAAKAVGKVIPDLN	0	0	OVOC11489
OVOC11489_OVP01700_WBGene00248298	OVOC11489_OVP01700_WBGene00248298;205	309	1181	205	1021.15	908.11	160.99	369.97	856.94	2810.05	1940.18	472.35	566.73	591.33	502.99	157.16	424.86	335.42	140.43	1305.93	788.03	236.84	GKVIPDLNGKLTG	0	1	OVOC11489
OVOC11489_OVP01700_WBGene00248298	OVOC11489_OVP01700_WBGene00248298;211	36	36	211	208.18	106.25	131.67	191	191.74	1194.61	1516.57	147.02	147.54	137.8	190.57	116.27	98.06	93.97	147.76	112.37	112.13	114.2	LNGKLTGMAFRVPTP	0	0	OVOC11489
OVOC11489_OVP01700_WBGene00248298	OVOC11489_OVP01700_WBGene00248298;217	900	752	217	800.36	9826.57	17227.2	14982.5	65531.5	793.74	741.98	1702.35	313	2040.13	5837.23	2445.74	100.02	76.43	88.75	99.16	217.07	149.6	GMAFRVPTPDVSVVD	5	0	OVOC11489
OVOC11489_OVP01700_WBGene00248298	OVOC11489_OVP01700_WBGene00248298;223	4	1646	223	280.65	185.44	475.09	727.96	51565.7	154.41	184.5	230.77	253.41	145.41	463.17	796.68	111.04	110.51	109.39	219.28	95.06	120.1	PTPDVSVVDLTCRLQ	1	0	OVOC11489
OVOC11489_OVP01700_WBGene00248298	OVOC11489_OVP01700_WBGene00248298;229	299	795	229	103.17	126.99	535.92	150.74	106.51	269.83	142.93	169.58	162.79	131.3	154.52	11979.3	90.18	95.63	116.36	109.58	105.82	254.4	VVDLTCRLQKGASMD	1	0	OVOC11489
OVOC11489_OVP01700_WBGene00248298	OVOC11489_OVP01700_WBGene00248298;235	449	1525	235	12129.5	224.39	86.6	204.12	119.5	8905.31	525.04	184.65	178.1	200.77	225.91	22860.6	121.92	267.35	137.39	182.89	125.76	245.32	RLQKGASMDEIKAA	3	0	OVOC11489
OVOC11489_OVP01700_WBGene00248298	OVOC11489_OVP01700_WBGene00248298;241	989	1087	241	1884.77	286.69	108.79	78.67	203.9	10958.4	1372.21	102.39	212.66	200.33	155.33	88.97	181.96	125.46	97.68	2926.04	84.82	151.68	SMDEIKAAVKEAAA	1	1	OVOC11489
OVOC11489_OVP01700_WBGene00248298	OVOC11489_OVP01700_WBGene00248298;247	78	1150	247	1030.51	40429.3	1018.29	153.82	834.71	283.56	222.77	157.97	313.16	8139.91	19237.3	155.48	140.43	119.84	126.49	131.15	135.17	167.08	AAVKEAAAGPMKGI	3	0	OVOC11489
OVOC11489_OVP01700_WBGene00248298	OVOC11489_OVP01700_WBGene00248298;253	616	846	253	379.16	3697.69	147.97	140.99	624.83	453.43	931.01	223.5	233.73	2278.07	41712.6	152.55	132.31	241.35	2960.52	178.27	112.49	1791.59	AAGPMKGILEYTEDQ	1	2	OVOC11489
OVOC11489_OVP01700_WBGene00248298	OVOC11489_OVP01700_WBGene00248298;259	393	1481	259	591.02	730.18	202.17	165.91	196.97	389.74	206.27	343.48	187.9	1101.07	304.98	281.95	103.19	563.06	3963.04	211.43	90.54	3183.86	GILEYTEDQVVSSD	0	2	OVOC11489
OVOC11489_OVP01700_WBGene00248298	OVOC11489_OVP01700_WBGene00248298;265	753	1133	265	74.58	5101.49	84.74	92.02	118.53	175.99	110.71	221.53	437.22	282.46	195.53	79.79	85.45	554.24	316.69	378.32	82.04	103.48	EDQVVSSDFVGDPH	1	0	OVOC11489
OVOC11489_OVP01700_WBGene00248298	OVOC11489_OVP01700_WBGene00248298;271	1034	434	271	5500.19	3941.76	459.63	228.8	211.59	11027.5	170.37	305.28	319.99	210.19	445.71	127.81	236.32	144.33	122.14	360.88	106.26	150.38	SDFVGDPHSSIFDAL	2	0	OVOC11489
OVOC11489_OVP01700_WBGene00248298	OVOC11489_OVP01700_WBGene00248298;277	206	380	277	1283.02	303.47	88.88	139.1	118.25	151.48	93.43	86.37	141.72	83.61	136.03	89.04	85.49	80.51	285.59	150.55	101.87	118.79	PHSSIFDALACISLN	0	0	OVOC11489
OVOC11489_OVP01700_WBGene00248298	OVOC11489_OVP01700_WBGene00248298;283	400	1192	283	454.49	113.26	83.09	126.03	173.89	224.29	107	158.1	127.25	97.03	330.36	76.29	94.46	104.46	110.83	102.65	97.65	98.38	DALACISLNPNFVKL	0	0	OVOC11489
OVOC11489_OVP01700_WBGene00248298	OVOC11489_OVP01700_WBGene00248298;289	438	642	289	162.36	127.97	96.95	111.15	116.46	223.69	126.36	154.17	170.25	90.01	128.84	306.8	134.98	112.24	118.61	112.73	128.39	85.66	SLNPNFVKLIAWYDN	0	0	OVOC11489
OVOC11489_OVP01700_WBGene00248298	OVOC11489_OVP01700_WBGene00248298;295	780	788	295	240.65	191.11	162.63	565.33	443.67	377.83	449.91	205.88	277.03	171.17	239.53	123.2	153.96	181.63	184.67	193.62	116.76	145.91	VKLIAWYDNEYGYSN	0	0	OVOC11489
OVOC11489_OVP01700_WBGene00248298	OVOC11489_OVP01700_WBGene00248298;301	55	1627	301	222.85	1017.53	154.15	2127.41	411.38	954.13	1417.27	535.49	482.8	568.61	601.43	235.6	1111.83	347.05	702.66	293.03	127.21	115.77	YDNEYGYSNRVVDLI	0	1	OVOC11489
OVOC11489_OVP01700_WBGene00248298	OVOC11489_OVP01700_WBGene00248298;307	592	246	307	182.17	92.45	92.88	117.28	146.31	149.93	178.28	163.32	130.61	146.94	137.54	92.32	86.85	114.36	110.8	123.34	87.63	130.52	YSNRVVDLISYIASK	0	0	OVOC11489
OVOC11489_OVP01700_WBGene00248298	OVOC11489_OVP01700_WBGene00248298;313	65	1309	313	145.35	151.77	93	537.54	139.59	187.46	113.01	146.88	213.7	148.73	138.13	94.89	106.2	207.91	143.82	124.06	122.57	156.5	DLISYIASK	0	0	OVOC11489
OVOC11516_OVP11453_WBGene00248325	OVOC11516_OVP11453_WBGene00248325;1	608	1344	1	85.95	96.42	62.6	100.45	79.62	96.63	65.03	91.88	74.12	79.02	89.59	57.23	83.58	99.36	82.91	108.19	99.43	70.93	MINSFIVIFLSFLIF	0	0	OVOC11516
OVOC11516_OVP11453_WBGene00248325	OVOC11516_OVP11453_WBGene00248325;7	386	1008	7	100.29	80.04	87.93	122.82	86.76	110.71	88.17	114.73	114.76	108.14	100.13	90.12	86.43	89.47	123.17	124.91	102.02	117.33	VIFLSFLIFINYANL	0	0	OVOC11516
OVOC11516_OVP11453_WBGene00248325	OVOC11516_OVP11453_WBGene00248325;13	672	850	13	193.36	85.41	97.19	106.4	69.22	139.98	111.04	98.62	102.12	85.89	114.69	81.18	107.26	104.7	96	94.65	73.32	73.74	LIFINYANLVYVEAT	0	0	OVOC11516
OVOC11516_OVP11453_WBGene00248325	OVOC11516_OVP11453_WBGene00248325;19	787	669	19	177.42	155.02	135.39	135.6	134.26	189.8	176.01	197.36	157.17	124.55	160.02	134.4	159.24	134.41	161.1	159.12	133.79	136.77	ANLVYVEATHVYGRR	0	0	OVOC11516
OVOC11516_OVP11453_WBGene00248325	OVOC11516_OVP11453_WBGene00248325;25	642	1080	25	194	143.69	127.05	168.11	134.23	234.36	177.05	289.51	216.35	161.68	264.18	129.5	134.33	152.28	151.97	176.95	142.41	149.04	EATHVYGRRSHSNGM	0	0	OVOC11516
OVOC11516_OVP11453_WBGene00248325	OVOC11516_OVP11453_WBGene00248325;31	282	1104	31	116.63	344.9	151.19	173.77	125.57	432.36	252.56	325.14	279.13	144.31	169.11	982.32	106.28	140.56	126.52	280.88	167.95	143.19	GRRSHSNGMHGNGAR	0	0	OVOC11516
OVOC11516_OVP11453_WBGene00248325	OVOC11516_OVP11453_WBGene00248325;37	553	941	37	118.31	105.9	99.41	114.43	85.18	127.56	185.3	717.44	116.25	106.06	135.69	318.76	83.56	86.54	86.67	113.06	120.66	95.74	NGMHGNGARRAVAVL	0	0	OVOC11516
OVOC11516_OVP11453_WBGene00248325	OVOC11516_OVP11453_WBGene00248325;43	827	921	43	118.89	86.91	91.37	89.8	93.27	268.48	106.26	144.16	180.68	104.22	104.22	101.66	103.95	85.68	90.9	124.32	108.17	129.53	GARRAVAVLRGDAGV	0	0	OVOC11516
OVOC11516_OVP11453_WBGene00248325	OVOC11516_OVP11453_WBGene00248325;49	373	1553	49	99.43	76.66	74.97	87.96	113.65	88.52	86.41	93.14	291.93	104.13	97.38	76.85	79	76.83	94.55	95.52	70.83	87.78	AVLRGDAGVSGIIYF	0	0	OVOC11516
OVOC11516_OVP11453_WBGene00248325	OVOC11516_OVP11453_WBGene00248325;55	756	662	55	116.82	88.69	85.67	120.16	110.05	160.47	193.01	170.68	151.66	80.26	103.08	86.58	78.82	67.27	98.42	96.87	106.51	93.28	AGVSGIIYFQQDSG	0	0	OVOC11516
OVOC11516_OVP11453_WBGene00248325	OVOC11516_OVP11453_WBGene00248325;61	412	372	61	2150.66	183.58	307.69	152.96	1158.89	11036.1	260.19	792.95	2052.24	240.34	231.19	123.88	246.97	84.45	156.13	106.15	117.44	236.21	IYFQQDSGGSITTI	1	0	OVOC11516
OVOC11516_OVP11453_WBGene00248325	OVOC11516_OVP11453_WBGene00248325;67	871	425	67	300.16	198.01	188.51	159.11	106.12	1786.93	1068.28	619.81	536.52	118.55	230.64	214.84	167.44	127.69	200.14	171.09	245.63	417.41	SGGSITTISGSVSG	0	0	OVOC11516
OVOC11516_OVP11453_WBGene00248325	OVOC11516_OVP11453_WBGene00248325;73	667	265	73	371.5	147.06	333.57	195.21	180.69	776.85	179.2	644.63	238.48	167.67	29184.8	3586.17	169.52	112.65	155.21	146.54	205.97	180.76	TISGSVSGLTPGLHG	1	0	OVOC11516
OVOC11516_OVP11453_WBGene00248325	OVOC11516_OVP11453_WBGene00248325;79	698	1206	79	81.1	89.43	80.27	137.57	72.07	93.58	119.82	121.42	193.67	77.71	108.06	56.1	73.63	83.51	118.68	97.96	88.61	119.04	SGLTPGLHGFHVHQY	0	0	OVOC11516
OVOC11516_OVP11453_WBGene00248325	OVOC11516_OVP11453_WBGene00248325;85	590	1392	85	438.01	701.53	797.83	246.89	504.74	2293.08	925.11	14439.9	538.09	176.86	258.02	6838.51	143.13	119.66	421.71	158.06	1291.1	285.32	LHGFHVHQYGDQTNG	2	1	OVOC11516
OVOC11516_OVP11453_WBGene00248325	OVOC11516_OVP11453_WBGene00248325;91	257	499	91	7917.47	9540.69	7178.37	12989.3	3806.29	15330.8	6318.15	24850.9	3549.2	1349.96	13520.6	33738.9	3742.44	12708.4	19449.3	4784.32	4280.69	3890.21	HQYGDQTNGCTSAGG	9	6	OVOC11516
OVOC11516_OVP11453_WBGene00248325	OVOC11516_OVP11453_WBGene00248325;97	632	868	97	1385.69	1193.12	2506.18	3947.43	410.35	19231.3	2140.55	16291.2	827.52	324.35	1475.38	2386	1016.38	2075.8	17538.5	11450.7	393.54	527	TNGCTSAGGHYNP	2	4	OVOC11516
OVOC11516_OVP11453_WBGene00248325	OVOC11516_OVP11453_WBGene00248325;103	1047	383	103	306.62	493.84	325.27	302.19	302.49	1423.18	352.01	345	401.53	253.68	414.92	787.17	251.8	247	278.96	247.98	264.22	325.56	AGGHYNPYGK	0	0	OVOC11516
OVOC11516_OVP11453_WBGene00248325	OVOC11516_OVP11453_WBGene00248325;109	234	808	109	186.44	280.77	160.11	379.99	579.99	328.89	303.64	197.51	342.45	157.62	234.38	293.06	125.02	173.53	163.16	383.23	2752.62	186.19	PYGKTHGDPNDRIKH	0	1	OVOC11516
OVOC11516_OVP11453_WBGene00248325	OVOC11516_OVP11453_WBGene00248325;115	7	281	115	1773.16	506.33	109.08	9863.32	588.61	1108.81	368.24	1126.82	789.46	610.08	273.97	1150.03	372.58	2350.66	360.16	114.73	141.32	101.21	GDPNDRIKHIGDLGN	1	1	OVOC11516
OVOC11516_OVP11453_WBGene00248325	OVOC11516_OVP11453_WBGene00248325;121	1054	380	121	884.61	288.48	146.83	3764.04	269.63	251.22	1292.87	255.5	10892.2	649.3	290.98	210.29	190.34	82.41	309.57	105.69	221.37	104.18	IKHIGDLGNIVAGAN	1	0	OVOC11516
OVOC11516_OVP11453_WBGene00248325	OVOC11516_OVP11453_WBGene00248325;127	44	666	127	4065.95	2349.7	490.24	1849.21	756.41	795.44	3523.64	7857.12	285.18	298	311.52	432.7	649.51	73.94	98.2	583.55	112.13	80.72	LGNIVAGANGVAE	1	0	OVOC11516
OVOC11516_OVP11453_WBGene00248325	OVOC11516_OVP11453_WBGene00248325;133	114	1222	133	598.93	614.43	113.79	175.02	248.35	224.9	729.35	3572.07	157.88	194.66	238.88	91.02	88.53	90.71	121.91	115.28	171.73	135.13	GANGVAEVYINSYH	0	0	OVOC11516
OVOC11516_OVP11453_WBGene00248325	OVOC11516_OVP11453_WBGene00248325;139	873	719	139	164.94	147.95	168.95	157.81	158.47	276.21	155.22	214.03	168.29	229.33	279.33	159.24	147.42	108.91	162.14	195.95	156.51	168.71	EVYINSYHIKLRGPL	0	0	OVOC11516
OVOC11516_OVP11453_WBGene00248325	OVOC11516_OVP11453_WBGene00248325;145	741	713	145	98.35	107.61	79.11	112.28	102.16	144.69	135.26	188.86	111.17	175.11	160.88	116.29	98.46	100.67	129.24	129.32	105.67	126.95	YHIKLRGPLSVIGRS	0	0	OVOC11516
OVOC11516_OVP11453_WBGene00248325	OVOC11516_OVP11453_WBGene00248325;151	859	1623	151	127.78	165.32	152.66	101.75	91.73	128.75	86.31	165.45	108.42	106.28	173.82	100.49	128.66	79.26	88.95	122.34	126.2	100.68	GPLSVIGRSLVVHEN	0	0	OVOC11516
OVOC11516_OVP11453_WBGene00248325	OVOC11516_OVP11453_WBGene00248325;157	79	933	157	387.8	155.53	271.93	297.46	118.65	905.13	3534.96	1217.14	231.85	1801.98	460.91	188.98	93.17	369.02	94.32	256.62	495.68	191.12	GRSLVVHENPDDLGQ	0	0	OVOC11516
OVOC11516_OVP11453_WBGene00248325	OVOC11516_OVP11453_WBGene00248325;163	1009	1383	163	1013.12	167.36	135.37	5248.63	184.63	1122.22	31386.3	289.98	1554.89	1667.89	634.66	138.57	89.04	1705.59	789.69	433.9	121.58	178.8	HENPDDLGQGTGNMR	2	1	OVOC11516
OVOC11516_OVP11453_WBGene00248325	OVOC11516_OVP11453_WBGene00248325;169	96	520	169	1839.54	1728.29	343.63	22222.2	100.95	1698.12	50752.4	4740.26	1829.13	2177.81	934.72	163.98	161.8	455.87	1282.88	731.6	101.32	270.16	LGQGTGNMREESLK	2	1	OVOC11516
OVOC11516_OVP11453_WBGene00248325	OVOC11516_OVP11453_WBGene00248325;175	64	272	175	777.85	5416.64	4482.18	1781.56	12465.8	1836.81	5858.07	260.87	6526.05	7805.09	1089.74	369.27	170.52	2113.56	267.88	143.15	184.32	314.62	NMREESLKTGNAG	5	1	OVOC11516
OVOC11516_OVP11453_WBGene00248325	OVOC11516_OVP11453_WBGene00248325;181	738	1120	181	138.3	2139.07	3039.51	168.94	1439.69	1327.1	135.51	122.38	695.13	1024.03	189.92	104.27	115.77	142.39	138.72	192.02	176.07	187.14	LKTGNAGSRLACAVI	0	0	OVOC11516
OVOC11516_OVP11453_WBGene00248325	OVOC11516_OVP11453_WBGene00248325;187	1003	1121	187	84.68	72.83	239.17	124.63	113.1	188.18	220.64	183.18	124.93	85.41	102.37	78.42	103.66	74.7	297.82	130.68	121.47	87.1	GSRLACAVIGIAAVS	0	0	OVOC11516
OVOC11516_OVP11453_WBGene00248325	OVOC11516_OVP11453_WBGene00248325;193	234	324	193	94.12	87.74	453.57	77.26	86.54	206.48	123.77	85.45	103.07	89.56	100	74.56	92.2	76.67	75.82	72.65	73.09	81.79	AVIGIAAVS	0	0	OVOC11516
OVOC11536_OVP00011_WBGene00248345	OVOC11536_OVP00011_WBGene00248345;1	660	1336	1	92.34	110.86	125.63	146.73	152.43	151.24	111.95	141.02	123.85	110.47	131.07	103.3	89.71	85.89	138.56	114.14	118.3	198	MKSTALLWFPV	0	0	OVOC11536
OVOC11536_OVP00011_WBGene00248345	OVOC11536_OVP00011_WBGene00248345;7	49	1703	7	1578.25	123.46	134.82	143.94	127.84	2727.19	547.62	187.69	136.71	191.38	206.49	170.1	214.24	101.78	146.04	216.05	129.67	145.75	LWFPVVRNSKGVA	0	0	OVOC11536
OVOC11536_OVP00011_WBGene00248345	OVOC11536_OVP00011_WBGene00248345;13	845	593	13	156.66	192.9	131.4	219.52	147.82	226.76	1016	2048.5	943.22	145.48	269.24	157.77	113.65	189.18	172.01	188.79	176.13	199.86	RNSKGVAVWQESNRI	0	0	OVOC11536
OVOC11536_OVP00011_WBGene00248345	OVOC11536_OVP00011_WBGene00248345;19	206	362	19	198.87	134.05	139.91	754.94	114.4	1095.3	259.68	9155.74	348.93	268.33	196.85	164.29	124.88	140.78	164.81	182.94	200.95	557.68	AVWQESNRIKFPKGK	1	0	OVOC11536
OVOC11536_OVP00011_WBGene00248345	OVOC11536_OVP00011_WBGene00248345;25	731	1007	25	123.22	170.47	101.64	176.35	128.55	196.06	144.75	144.6	505.61	138	124.1	155.54	107.47	117.49	150.4	251.45	101.44	134.5	NRIKFPKGKSERR	0	0	OVOC11536
OVOC11536_OVP00011_WBGene00248345	OVOC11536_OVP00011_WBGene00248345;31	864	1166	31	130.19	139.44	104.6	122.09	104.29	145.37	201.19	174.52	826.02	150.59	116.29	182.37	115.09	113.63	178.93	237.84	203.81	208.43	KGKSERRFAFHKSPA	0	0	OVOC11536
OVOC11536_OVP00011_WBGene00248345	OVOC11536_OVP00011_WBGene00248345;37	433	1221	37	93.63	91.44	111.94	111.93	103.72	122.19	105.87	66.61	86.39	96.93	79.42	86.34	92.61	69.94	82.91	105.49	83.07	81.66	RFAFHKSPAVYALIF	0	0	OVOC11536
OVOC11536_OVP00011_WBGene00248345	OVOC11536_OVP00011_WBGene00248345;43	108	1516	43	92.07	82.38	68.79	112.9	91.75	83.73	86.53	117.49	83.58	71.01	115.74	55.54	65.99	74.3	92.04	98.71	86.05	119.75	SPAVYALIFTLYIFY	0	0	OVOC11536
OVOC11536_OVP00011_WBGene00248345	OVOC11536_OVP00011_WBGene00248345;49	874	1296	49	153.43	123.26	134.64	148.52	116.5	282.9	95.77	159.36	127.79	120.35	165.09	113.07	121.01	106.41	117.52	138.81	112.41	113.56	LIFTLYIFYARIR	0	0	OVOC11536
OVOC11536_OVP00011_WBGene00248345	OVOC11536_OVP00011_WBGene00248345;55	75	945	55	140.49	134.76	1648.57	263.15	150.7	140.75	213.66	450.06	234.37	129.08	165.67	118.23	133.21	128.14	154.16	117.85	134.1	148.27	IFYARIRTDRDKN	0	0	OVOC11536
OVOC11536_OVP00011_WBGene00248345	OVOC11536_OVP00011_WBGene00248345;61	556	924	61	109.05	122.33	187.2	240.34	114.67	532.97	134.69	153.91	185.03	158.93	166.69	117.84	118.37	100.78	367.46	168.91	113.88	119.62	RTDRDKNYKPIWAR	0	0	OVOC11536
OVOC11536_OVP00011_WBGene00248345	OVOC11536_OVP00011_WBGene00248345;67	1065	267	67	115.43	115.68	77.83	115.46	367.08	152.19	107.19	133.21	135.28	145.55	102.14	74.62	103.55	107.47	312.31	128.03	108.75	119.75	NYKPIWARLSAN	0	0	OVOC11536
OVOC11536_OVP00011_WBGene00248345	OVOC11536_OVP00011_WBGene00248345;73	629	1219	73	130.82	76.2	307.42	325.37	99.91	28041.7	86.32	190.05	527.05	135.46	32798.1	277.43	127.18	79.14	418.07	217.19	93.69	117.65	ARLSANQEEAA	2	0	OVOC11536
OVOC11536_OVP00011_WBGene00248345	OVOC11536_OVP00011_WBGene00248345;79	527	1351	79	412.5	2965.22	282.22	153.28	1443.34	231.65	791.75	206.95	328.1	460.43	254.86	158.31	94.91	135.5	310.05	113.49	708.5	96.39	QEEAATLPDRSQLTK	0	0	OVOC11536
OVOC11536_OVP00011_WBGene00248345	OVOC11536_OVP00011_WBGene00248345;85	920	132	85	126.07	138.59	85.06	135.62	123.98	157.61	119.35	220.19	221.16	123.05	240.19	96.3	104.54	103.13	123.99	96.73	147.08	151.96	LPDRSQLTKYFFFN	0	0	OVOC11536
OVOC11536_OVP00011_WBGene00248345	OVOC11536_OVP00011_WBGene00248345;91	314	340	91	76.38	76.9	83.07	93.67	77.94	110.79	76.75	156.55	89.43	97.69	90.76	80.04	74.77	81.13	82.64	96.15	86.32	103.01	LTKYFFFNILVH	0	0	OVOC11536
OVOC11536_OVP00011_WBGene00248345	OVOC11536_OVP00011_WBGene00248345;97	174	766	97	121.18	118.27	113.8	150.34	145.74	168.31	129.94	163.1	142.57	134.64	239.13	111.87	95.55	254.39	152.48	156.85	126.93	134.81	FNILVHKSVQI	0	0	OVOC11536
OVOC11536_OVP00011_WBGene00248345	OVOC11536_OVP00011_WBGene00248345;103	821	729	103	129.62	253.18	118.5	198.43	116.04	161.88	139.71	155.51	169.56	107.93	134.53	155.41	107.35	134.12	169.09	242.94	92.83	244.49	KSVQIKTLVKEP	0	0	OVOC11536
OVOC11536_OVP00011_WBGene00248345	OVOC11536_OVP00011_WBGene00248345;109	1063	11	109	342.25	389.9	1898.6	2908.65	2218.55	2652.39	1710.59	202.82	785.95	851.32	181.1	1878.85	124.97	133.94	75.26	508.82	174.38	5173.73	TLVKEPPPETNDF	0	1	OVOC11536
OVOC11536_OVP00011_WBGene00248345	OVOC11536_OVP00011_WBGene00248345;115	676	788	115	1435.09	955.98	676.77	1378.79	2361.19	5973.01	2445.77	693.28	752.85	692.83	408.39	635.26	390.73	977.52	968.41	973.12	915.68	1294.36	PPETNDFYFQQTMLR	1	5	OVOC11536
OVOC11536_OVP00011_WBGene00248345	OVOC11536_OVP00011_WBGene00248345;121	790	566	121	163.68	198.53	151	216.69	175.11	254.03	195.58	212.71	234.94	172.34	320.03	131.07	156.59	155.57	180.58	322.73	154.21	277.15	FYFQQTMLRIKDPRK	0	0	OVOC11536
OVOC11536_OVP00011_WBGene00248345	OVOC11536_OVP00011_WBGene00248345;127	403	919	127	103.69	104.46	118.59	247.58	111.73	127.29	79.06	126.42	194.01	114.01	106.1	115.38	107.03	90.23	122.89	127.44	80.42	109.6	MLRIKDPRKTLPFYC	0	0	OVOC11536
OVOC11536_OVP00011_WBGene00248345	OVOC11536_OVP00011_WBGene00248345;133	29	489	133	134.21	109.78	104.86	122.1	111.9	157.76	101.85	180.77	135.81	113.11	154.2	127.66	104.74	116.11	124.93	168.59	118.67	123.19	PRKTLPFYCNVLGMR	0	0	OVOC11536
OVOC11536_OVP00011_WBGene00248345	OVOC11536_OVP00011_WBGene00248345;139	263	511	139	87.85	97.27	70.5	103.32	106.17	103.7	127.98	253.5	139.81	106.8	97.53	303.85	81.65	96.32	124.46	120.32	97.3	91.32	FYCNVLGMRLLKQMD	0	0	OVOC11536
OVOC11536_OVP00011_WBGene00248345	OVOC11536_OVP00011_WBGene00248345;145	539	1233	145	1751.07	241.47	87.71	149.12	97.54	176.74	134.34	170.07	149.83	125	554.36	26306.9	80.54	73.37	85.75	74.2	126.62	103.25	GMRLLKQMDYPDG	1	0	OVOC11536
OVOC11536_OVP00011_WBGene00248345	OVOC11536_OVP00011_WBGene00248345;151	520	1236	151	212.36	3897.95	603.03	178.26	875.41	603.99	354.69	196.85	269.44	112.67	273.12	1198.91	107.07	202.4	118.48	229.38	101.18	120.11	QMDYPDGKFSLYF	0	0	OVOC11536
OVOC11536_OVP00011_WBGene00248345	OVOC11536_OVP00011_WBGene00248345;157	636	734	157	133.66	153.27	125.62	176.76	192.03	249.93	187.39	208.39	168.03	130.72	233.56	168.49	106.26	105.88	282.39	161.62	167.91	190.5	GKFSLYFVGYKPA	0	0	OVOC11536
OVOC11536_OVP00011_WBGene00248345	OVOC11536_OVP00011_WBGene00248345;163	652	1504	163	281.76	219.05	468.01	231.77	416.09	467.5	2415.48	9992.64	5670.47	1462.15	694.06	391.02	264.67	162.97	333.91	2767.09	1889.59	160.61	FVGYKPASEIPND	2	2	OVOC11536
OVOC11536_OVP00011_WBGene00248345	OVOC11536_OVP00011_WBGene00248345;169	597	549	169	135.94	200.16	2354.49	264.62	381.55	156.4	2646.16	2470.32	12761.6	3697.92	187.1	665.36	247.89	139.84	384.13	7908.48	1184.1	368.3	ASEIPNDPIEQKR	1	2	OVOC11536
OVOC11536_OVP00011_WBGene00248345	OVOC11536_OVP00011_WBGene00248345;175	805	191	175	113.74	2625.36	1684.57	226.9	189.33	1687.07	2232.56	178.33	5175.59	1020.77	176.65	108.83	146.09	649.14	129.63	118.38	172.12	146.6	DPIEQKRYALSTLA	1	0	OVOC11536
OVOC11536_OVP00011_WBGene00248345	OVOC11536_OVP00011_WBGene00248345;181	1069	743	181	127.01	117.29	82	145.67	143.82	181.96	118.78	166.57	223.2	124.2	168.98	187.16	102.53	242.71	112.96	142.82	130.32	184.94	RYALSTLATIELTHN	0	0	OVOC11536
OVOC11536_OVP00011_WBGene00248345	OVOC11536_OVP00011_WBGene00248345;187	884	276	187	2163.26	1798	1161.29	1836.42	255.55	6454.71	305.03	1236.41	633.74	376.93	307.56	145.89	130	303.94	483.58	129.44	228.99	247.44	LATIELTHNWGTEND	1	0	OVOC11536
OVOC11536_OVP00011_WBGene00248345	OVOC11536_OVP00011_WBGene00248345;193	567	729	193	9730.43	10777.2	7436.74	8791.66	4317.48	29006.5	4610.74	17011.7	17268.9	2843.5	17370.9	6894.85	3081.73	7636.95	7207.17	7963.78	8498.84	40378.3	THNWGTENDPNFNYH	9	6	OVOC11536
OVOC11536_OVP00011_WBGene00248345	OVOC11536_OVP00011_WBGene00248345;199	64	1284	199	8580.02	4688.74	5898.85	2948.53	13119.8	16791.6	20622.1	11106.5	988.63	8546.27	2075.78	781.05	29822.7	3033.95	629.66	297.12	4314.32	4014.3	ENDPNFNYHNGNKEP	7	4	OVOC11536
OVOC11536_OVP00011_WBGene00248345	OVOC11536_OVP00011_WBGene00248345;205	343	1433	205	1031.13	502.67	1226.9	328.8	1643.04	2363.63	3884.58	695.8	337.89	835.35	1270.82	170.69	6117.08	179.15	297.26	157.63	189.19	411.17	NYHNGNKEPRGFGH	0	1	OVOC11536
OVOC11536_OVP00011_WBGene00248345	OVOC11536_OVP00011_WBGene00248345;211	351	501	211	299.23	199.3	210.24	126.49	225.24	788.88	176.37	158.15	12379.3	236.46	977.76	5441.26	829.16	144.77	350.78	370.95	207.68	294.43	KEPRGFGHIGIAVKD	2	0	OVOC11536
OVOC11536_OVP00011_WBGene00248345	OVOC11536_OVP00011_WBGene00248345;217	481	363	217	168.27	588.68	1078.56	476.39	654.36	387.75	130.71	130.27	417.85	102.02	103.26	97.6	77.12	96.17	91.29	143.01	284.5	89.59	GHIGIAVKDVYAAC	0	0	OVOC11536
OVOC11536_OVP00011_WBGene00248345	OVOC11536_OVP00011_WBGene00248345;223	178	1052	223	967.49	882.91	132.4	797.96	275.25	885.36	420.42	876.25	1062.86	423.27	338.87	610.2	15454.3	523.21	117.67	907.22	510.69	336.73	VKDVYAACKRFEELG	0	2	OVOC11536
OVOC11536_OVP00011_WBGene00248345	OVOC11536_OVP00011_WBGene00248345;229	799	403	229	585.1	417.42	149.86	299.37	152.35	731.01	18252.9	1346.29	437.04	672.38	1518.98	224.02	9291.11	137.43	134.68	648.42	102.6	372.83	ACKRFEELGVQF	1	1	OVOC11536
OVOC11536_OVP00011_WBGene00248345	OVOC11536_OVP00011_WBGene00248345;235	483	1243	235	142.37	518.78	102.78	130.16	3092.88	623.16	1116.59	251.61	841.09	162.5	1805.63	67.53	1374.06	250.7	152.07	90.75	961.5	171.69	ELGVQFVKKPDD	0	2	OVOC11536
OVOC11536_OVP00011_WBGene00248345	OVOC11536_OVP00011_WBGene00248345;241	25	661	241	103.77	141.45	157.86	156.85	2475.98	200.79	130.62	207.3	143.68	4954.48	166.66	122.18	111.77	120.78	229.66	125.12	151.54	163.22	VKKPDDGRMKGLAFI	1	0	OVOC11536
OVOC11536_OVP00011_WBGene00248345	OVOC11536_OVP00011_WBGene00248345;247	1037	1455	247	128.29	133.33	93.3	3089.91	138.59	1152.29	306.54	149.78	310.45	634.88	389.3	212.61	494.09	248.78	166.27	222.86	98.79	195.78	GRMKGLAFIQDPDGY	0	0	OVOC11536
OVOC11536_OVP00011_WBGene00248345	OVOC11536_OVP00011_WBGene00248345;253	121	695	253	178.08	110.14	92.15	176.39	83.21	135.5	77.33	128.48	131.02	107.19	324.19	63.72	68.21	76.97	70.48	103.78	107.46	118.81	AFIQDPDGYWIEIFN	0	0	OVOC11536
OVOC11536_OVP00011_WBGene00248345	OVOC11536_OVP00011_WBGene00248345;259	283	1141	259	111.76	123.74	111.99	99.44	80.16	84.52	77.87	111.32	89.47	83.46	106.37	94.65	82.42	95.42	91.25	257.88	97.08	62.01	DGYWIEIFNPHTV	0	0	OVOC11536
OVOC11598_OVP09355_WBGene00248407	OVOC11598_OVP09355_WBGene00248407;1	256	94	1	100.31	110.84	86.72	104.38	98.65	153.38	88.44	121.57	98.3	94.24	115.4	95.34	77.84	84.43	130.84	94.9	86.51	108.52	MFRLLITIQLLQFC	0	0	OVOC11598
OVOC11598_OVP09355_WBGene00248407	OVOC11598_OVP09355_WBGene00248407;7	696	1738	7	118.6	99.74	65.6	104.11	84.19	89.59	132.68	105.22	119.33	97.92	142.87	70.96	80.13	88.21	98.07	113.66	80.86	510.88	TIQLLQFCLAYYVPD	0	0	OVOC11598
OVOC11598_OVP09355_WBGene00248407	OVOC11598_OVP09355_WBGene00248407;13	954	194	13	96.56	109.86	81.51	127.92	124.96	219.25	147.04	178.84	150.92	104.18	101.02	76.75	107.98	88.32	91.84	82.1	134.92	106.16	FCLAYYVPDNYWPLR	0	0	OVOC11598
OVOC11598_OVP09355_WBGene00248407	OVOC11598_OVP09355_WBGene00248407;19	44	1530	19	88.17	76.78	70.32	88.14	69.62	106.73	69.89	93.21	101.11	74.12	91.25	82.61	64.08	72.82	89.73	108.17	78.41	128.94	VPDNYWPLRIIGYHH	0	0	OVOC11598
OVOC11598_OVP09355_WBGene00248407	OVOC11598_OVP09355_WBGene00248407;25	999	355	25	184.01	291.28	83.35	267.96	144.26	336.49	217.03	208.81	147.46	369.69	130.67	99.43	76.53	94.93	88.97	87.32	108.9	100.43	PLRIIGYHHIPVMIN	0	0	OVOC11598
OVOC11598_OVP09355_WBGene00248407	OVOC11598_OVP09355_WBGene00248407;31	693	943	31	83.79	69.52	63.22	86.67	96.03	95.85	80.71	94.18	109.27	87.31	83.31	59.95	72.88	88.23	72.26	77.53	78.43	177.67	YHHIPVMINMWYL	0	0	OVOC11598
OVOC11598_OVP09355_WBGene00248407	OVOC11598_OVP09355_WBGene00248407;37	210	312	37	152.86	139.45	108.57	176.84	155.37	208.53	128.75	201.21	139.43	126.21	118.8	103.16	98.92	106.95	134.92	136.79	141.42	129.96	MINMWYLFQTEISN	0	0	OVOC11598
OVOC11598_OVP09355_WBGene00248407	OVOC11598_OVP09355_WBGene00248407;43	368	362	43	180.11	177.31	771.54	241.11	188.09	653.48	360.14	447.06	845.98	283.29	567.21	238.7	998.9	675.9	127.55	281.72	166.22	139.86	LFQTEISNIGVDAVL	0	1	OVOC11598
OVOC11598_OVP09355_WBGene00248407	OVOC11598_OVP09355_WBGene00248407;49	971	835	49	245.9	114.13	104.13	108.29	124.87	162.4	452.4	133.68	230.96	82.65	121.88	159.98	96.55	88.42	142.39	63.33	100.53	85.44	SNIGVDAVLVQSPLY	0	0	OVOC11598
OVOC11598_OVP09355_WBGene00248407	OVOC11598_OVP09355_WBGene00248407;55	673	1093	55	85.8	97.07	86.95	95.93	94.95	162.09	167.37	247.65	616.99	98.67	115.96	64.81	86.21	76.6	74.59	550.69	77.36	75.75	AVLVQSPLYRTLTPD	0	0	OVOC11598
OVOC11598_OVP09355_WBGene00248407	OVOC11598_OVP09355_WBGene00248407;61	731	15	61	91.82	209.68	103.48	232.77	653	4173.44	235.03	344.99	217.84	143.83	322.73	75	3552.47	93.39	9794.95	14317	123.43	676.93	PLYRTLTPDVVHDII	0	3	OVOC11598
OVOC11598_OVP09355_WBGene00248407	OVOC11598_OVP09355_WBGene00248407;67	519	1657	67	219.64	138.6	84.29	234.49	274.67	234.57	124.77	205.9	192.42	214.28	119.39	86.17	209.1	124.44	1303.47	1496.86	741.94	1246.08	TPDVVHDIISINVEP	0	3	OVOC11598
OVOC11598_OVP09355_WBGene00248407	OVOC11598_OVP09355_WBGene00248407;73	827	621	73	96.54	107.44	178.23	155.39	474.75	304.03	101.92	127.89	153.72	413.22	179.18	97.5	89.99	78.42	341.15	185.04	127.72	200.87	DIISINVEPNHT	0	0	OVOC11598
OVOC11598_OVP09355_WBGene00248407	OVOC11598_OVP09355_WBGene00248407;79	990	24	79	293.54	1131.21	159.34	177.35	396.1	207.89	167.73	127	143.82	90.19	105.95	76.4	494	79.72	88.04	87.02	102.91	248.58	VEPNHTVVVEQ	0	0	OVOC11598
OVOC11598_OVP09355_WBGene00248407	OVOC11598_OVP09355_WBGene00248407;85	270	1550	85	276.44	90.62	327.04	1691.99	2409.27	472.41	160.57	840.48	93.65	116.22	169.1	71.28	225.68	83.87	75.48	111.82	94.49	347.92	VVVEQSNPMLQASS	0	0	OVOC11598
OVOC11598_OVP09355_WBGene00248407	OVOC11598_OVP09355_WBGene00248407;91	929	1305	91	1403.25	122.4	191.41	2299.25	2625.65	9569.78	1089.84	781.82	392.71	2302.66	185.51	66.06	163.18	63.48	79.42	142.19	78.49	84.03	NPMLQASSVEQAPAA	1	0	OVOC11598
OVOC11598_OVP09355_WBGene00248407	OVOC11598_OVP09355_WBGene00248407;97	449	861	97	475.57	881.26	146.55	4356.44	19541.7	258.03	286.97	8750.35	114.97	201.39	549.75	86.23	113.49	81.16	94.44	6793.82	112.44	111.21	SSVEQAPAAAPL	2	1	OVOC11598
OVOC11598_OVP09355_WBGene00248407	OVOC11598_OVP09355_WBGene00248407;103	277	131	103	128.6	94.48	99	113.27	128	127.98	100.92	197.79	176.47	72.86	110.9	81.44	84.85	74.74	88.25	110.49	96.75	118.25	PAAAPLSITLIAPGI	0	0	OVOC11598
OVOC11598_OVP09355_WBGene00248407	OVOC11598_OVP09355_WBGene00248407;109	399	317	109	168.23	206.11	127.65	120.67	143.15	202.6	139.12	234.67	141.8	198.47	215.91	97.49	108.34	95.36	91.48	135.88	119.82	125.25	SITLIAPGITISRTH	0	0	OVOC11598
OVOC11598_OVP09355_WBGene00248407	OVOC11598_OVP09355_WBGene00248407;115	948	1496	115	281.68	1413.59	190.04	197.16	393	353.57	152.84	147.27	979.59	240.86	185.28	315.82	103.87	112.3	159.51	184.54	101.3	180.88	PGITISRTHKVDT	0	0	OVOC11598
OVOC11598_OVP09355_WBGene00248407	OVOC11598_OVP09355_WBGene00248407;121	105	627	121	152.28	2252.22	223.17	2235.21	5415.93	298.53	882.54	138.44	256.49	181.75	548.49	84.28	133.92	116.79	204.44	135.51	116.11	100.51	RTHKVDTYKSTME	1	0	OVOC11598
OVOC11598_OVP09355_WBGene00248407	OVOC11598_OVP09355_WBGene00248407;127	372	644	127	609.51	2320.4	98.81	345.25	7979.68	264.33	1280.4	311.27	313.14	282.05	448.85	1513.53	375.35	269.17	183.91	138.73	120.55	272.45	TYKSTMEMYDADKLH	1	0	OVOC11598
OVOC11598_OVP09355_WBGene00248407	OVOC11598_OVP09355_WBGene00248407;133	205	1357	133	1104.46	4108.02	86.52	231.79	6017.13	630.86	1772.68	64457.7	13774.9	214.55	2618.65	1522.53	98.07	168.8	86.65	208.76	98.03	96.37	EMYDADKLHSNEI	3	0	OVOC11598
OVOC11598_OVP09355_WBGene00248407	OVOC11598_OVP09355_WBGene00248407;139	378	998	139	145.94	157.21	100.33	119.44	242.8	597.91	151.05	38965.2	3250.5	102.39	124.98	153.59	133.42	121.72	118.93	172.33	105.78	118.22	KLHSNEIFKRRVRK	1	0	OVOC11598
OVOC11598_OVP09355_WBGene00248407	OVOC11598_OVP09355_WBGene00248407;145	751	1335	145	107.54	124.74	113.38	108.33	121.71	130.77	134.93	129.86	196.76	126.43	114.66	101.14	100.54	119.01	251.94	124.29	105.09	118.98	IFKRRVRKMVLP	0	0	OVOC11598
OVOC11598_OVP09355_WBGene00248407	OVOC11598_OVP09355_WBGene00248407;151	929	1443	151	216.87	135.36	116.48	656.91	121.55	264.84	194.22	184.66	166.9	125.19	266.15	136.92	111.71	113.04	220.8	186.18	190.75	205.26	RKMVLPPSRGE	0	0	OVOC11598
OVOC11598_OVP09355_WBGene00248407	OVOC11598_OVP09355_WBGene00248407;157	531	587	157	199.52	958.74	145.51	5158.41	1156.1	373.9	489.25	196.5	290.51	152.67	241.32	108.1	110.43	168.43	134.57	227.82	124.79	163.43	PSRGEEVRKPP	1	0	OVOC11598
OVOC11598_OVP09355_WBGene00248407	OVOC11598_OVP09355_WBGene00248407;163	259	145	163	862.21	2180.41	2482.61	224.86	5605.94	1263.04	336.98	401.12	8960.35	158.37	1529.1	119.06	105.87	128.51	79.15	170.8	99.91	103.16	VRKPPSSTDG	2	0	OVOC11598
OVOC11598_OVP09355_WBGene00248407	OVOC11598_OVP09355_WBGene00248407;169	536	342	169	2090.47	688.41	7984.66	1112.58	5751.42	9800.42	5167.94	1657.05	5972.53	4892.96	1407.44	313.99	160.31	238.17	9473.8	187.52	295.89	183.67	STDGYESENVESYGQ	6	1	OVOC11598
OVOC11598_OVP09355_WBGene00248407	OVOC11598_OVP09355_WBGene00248407;175	308	1146	175	4903.52	9754.89	212.72	2991.05	255.21	1404.91	14448.4	726.86	2173.15	3754.98	622.65	205.01	336.11	251.95	103.05	115.48	80.91	593.53	SENVESYGQKGVEQA	3	0	OVOC11598
OVOC11598_OVP09355_WBGene00248407	OVOC11598_OVP09355_WBGene00248407;181	714	1370	181	8492.35	7286.37	1121.37	327.11	8388.88	1479.45	7520.16	3066.31	6107.79	1108.78	601.3	11664.3	609.14	89.95	100.29	251.83	149.11	176.27	YGQKGVEQAPPEIEQ	6	0	OVOC11598
OVOC11598_OVP09355_WBGene00248407	OVOC11598_OVP09355_WBGene00248407;187	778	1562	187	242.02	260.07	196.28	339.97	12340.1	651.77	231.65	877.92	392.99	213.17	1971.67	127.11	92.32	238.45	76.38	91.21	73.75	138.24	EQAPPEIEQYVK	1	0	OVOC11598
OVOC11598_OVP09355_WBGene00248407	OVOC11598_OVP09355_WBGene00248407;193	404	1252	193	146.53	180.19	138.35	201.48	142.41	2000.97	198.08	194.24	291.28	161.2	158.97	172.41	161.13	441.68	699.14	197.92	143.04	322.37	IEQYVKKKK	0	0	OVOC11598
OVOC11675_OVP00714_WBGene00248484	OVOC11675_OVP00714_WBGene00248484;1	1039	1693	1	94.06	75.48	81.08	113.7	84.93	110.71	128.43	101.07	94.75	99.96	101.24	69.36	193.69	74.65	137.63	284.55	98.68	112	MNGLMLNIIIF	0	0	OVOC11675
OVOC11675_OVP00714_WBGene00248484	OVOC11675_OVP00714_WBGene00248484;7	1035	1703	7	105.59	74.1	68.25	93.51	100.21	140.14	110.5	93.74	104.71	75.43	121.55	60.97	73.26	103.68	101.76	88.86	77.11	86.83	NIIIFFTALE	0	0	OVOC11675
OVOC11675_OVP00714_WBGene00248484	OVOC11675_OVP00714_WBGene00248484;13	986	1498	13	2033.81	205.05	1390.05	259.23	809.61	357.37	203.68	255.52	227.52	278.39	181.9	179.13	119.1	589.3	155.23	187.86	99.54	119.01	TALEIISGDSDSPRN	0	0	OVOC11675
OVOC11675_OVP00714_WBGene00248484	OVOC11675_OVP00714_WBGene00248484;19	28	1720	19	210.14	104.75	264.22	256.59	1384.69	4903.15	259.41	358.1	177.91	301.79	616	157	233.39	114.17	102.59	136.71	106.97	138.1	SGDSDSPRNRNRAAP	1	0	OVOC11675
OVOC11675_OVP00714_WBGene00248484	OVOC11675_OVP00714_WBGene00248484;25	1080	1652	25	106.46	102.6	112.27	137.91	88.46	123.02	166.49	93.06	188.48	136.8	124.31	124.83	105.82	79.76	396.11	182.46	146.21	127.79	PRNRNRAAPKSVRY	0	0	OVOC11675
OVOC11675_OVP00714_WBGene00248484	OVOC11675_OVP00714_WBGene00248484;31	1057	449	31	630.91	184.97	102.86	173.52	130.33	317.09	1746.85	242.83	365.41	680.22	844.77	148.56	120.59	100.44	118.83	89.87	135.85	4098.38	AAPKSVRYYPDD	0	1	OVOC11675
OVOC11675_OVP00714_WBGene00248484	OVOC11675_OVP00714_WBGene00248484;37	528	1152	37	903.82	3900.09	885.29	9174.13	494.49	1673.12	8163.23	1609.12	909.8	15187.6	1215.06	355.97	1255.94	229.13	1532.85	1708.84	631.27	1317.11	RYYPDDDPLFP	3	4	OVOC11675
OVOC11675_OVP00714_WBGene00248484	OVOC11675_OVP00714_WBGene00248484;43	411	1113	43	274.71	269.6	230.78	3341.56	772.67	404.72	760.41	1502.25	389.78	1260.41	1079.58	2765.13	600.6	836.36	2440.9	420.76	608.61	4155.65	DPLFPPLPDYEPG	0	2	OVOC11675
OVOC11675_OVP00714_WBGene00248484	OVOC11675_OVP00714_WBGene00248484;49	596	1510	49	106.59	119.62	126.22	186.97	280.22	202.13	199.37	200.15	216.25	144.29	186.93	140.21	569.05	112.56	155.4	254.78	128.44	293.43	LPDYEPGYYPRRF	0	0	OVOC11675
OVOC11675_OVP00714_WBGene00248484	OVOC11675_OVP00714_WBGene00248484;55	153	957	55	87.09	125.61	112.92	145.09	117.27	127.48	98.39	215.74	128.05	91.9	113.3	101.31	123.18	82.1	107.42	111.96	94.21	123.96	GYYPRRFFPLY	0	0	OVOC11675
OVOC11675_OVP00714_WBGene00248484	OVOC11675_OVP00714_WBGene00248484;61	998	1462	61	88.91	67.47	84.45	149.18	108.15	168.49	113.27	135.17	204.38	106.45	178.18	90.35	80.66	78.69	87.43	120.55	89.62	98.63	FFPLYYYYPHSP	0	0	OVOC11675
OVOC11675_OVP00714_WBGene00248484	OVOC11675_OVP00714_WBGene00248484;67	914	772	67	105.21	138.89	91.75	168.4	159.73	182.41	99.05	215.45	275.57	108.57	194.46	80.44	129.87	112.14	96.46	104.27	116.76	103.06	YYPHSPYYYGRYPYS	0	0	OVOC11675
OVOC11675_OVP00714_WBGene00248484	OVOC11675_OVP00714_WBGene00248484;73	523	533	73	103.03	134.41	157.91	220.47	96.76	194.35	160.91	116.61	206.91	223.38	194.74	104.88	119.26	131.91	142.59	139.61	90.59	119.92	YYYGRYPYSPYYGRY	0	0	OVOC11675
OVOC11675_OVP00714_WBGene00248484	OVOC11675_OVP00714_WBGene00248484;79	143	1735	79	214.07	151.3	1176.49	164.23	147.57	168.11	127.19	143.15	331.64	126.58	183.23	110.71	106.64	230.55	94.9	149.09	108.12	112.07	PYSPYYGRYPYSPYY	0	0	OVOC11675
OVOC11675_OVP00714_WBGene00248484	OVOC11675_OVP00714_WBGene00248484;85	656	204	85	148.95	326.39	196.89	267.21	172.37	450.4	173.38	289.43	202.05	120.1	172.71	110.86	145.69	103.42	114.46	197.04	100.94	131.71	GRYPYSPYYPYFYGR	0	0	OVOC11675
OVOC11675_OVP00714_WBGene00248484	OVOC11675_OVP00714_WBGene00248484;91	515	515	91	109.68	105.46	62.1	138.33	93.47	121.03	122.29	100.14	142.57	96.3	125.68	86.31	92.99	74.73	92.6	92.41	80.59	106.02	PYYPYFYGRYFYPSF	0	0	OVOC11675
OVOC11675_OVP00714_WBGene00248484	OVOC11675_OVP00714_WBGene00248484;97	528	398	97	130.99	117.36	119.83	145.05	141.94	152.18	146.36	150.27	207.76	114.32	208.4	96.53	133.9	94.49	145.42	98.82	115.44	127.79	YGRYFYPSFYGPGFR	0	0	OVOC11675
OVOC11675_OVP00714_WBGene00248484	OVOC11675_OVP00714_WBGene00248484;103	581	589	103	114.46	185.58	103.36	156.77	141.26	142.05	141.76	150.48	163.41	106.65	163.83	137.14	114.81	92.21	161.38	120.7	136.27	141.49	PSFYGPGFRRGRHG	0	0	OVOC11675
OVOC11675_OVP00714_WBGene00248484	OVOC11675_OVP00714_WBGene00248484;109	661	1403	109	88.08	85.35	98.13	111.48	94.57	174.71	132.9	132.88	134.16	122.78	109.53	90.2	100.86	92.87	114.24	104.21	87.34	118.92	GFRRGRHGYGYLS	0	0	OVOC11675
OVOC11675_OVP00714_WBGene00248484	OVOC11675_OVP00714_WBGene00248484;115	518	1038	115	137.57	135.84	99.88	119.63	134.82	179.99	108.53	150.17	131.39	130.5	162.07	127.84	110.49	134.43	150.29	92.48	169.92	177.51	HGYGYLSYVSPKRSK	0	0	OVOC11675
OVOC11675_OVP00714_WBGene00248484	OVOC11675_OVP00714_WBGene00248484;121	236	828	121	127.26	143.33	153.96	260.84	128.91	290.02	149.64	236.59	200.04	150.04	135.32	199.68	151.09	131.94	201.55	156.34	136.3	222.01	SYVSPKRSK	0	0	OVOC11675
OVOC11725_OVP00047_WBGene00248534	OVOC11725_OVP00047_WBGene00248534;1	356	1510	1	115.45	72.9	74.3	89.03	139.3	118.2	80.24	95.7	94.91	108.26	94.84	71.27	67.19	74.08	94.9	82.86	72.26	91.42	MISSALILCMVLITQ	0	0	OVOC11725
OVOC11725_OVP00047_WBGene00248534	OVOC11725_OVP00047_WBGene00248534;7	678	150	7	160.68	105.2	65.04	100.4	102.03	101.59	94.84	109.22	137.89	75.92	126.45	89.14	85.18	109.07	87.06	74.13	95.56	107.28	ILCMVLITQGVQG	0	0	OVOC11725
OVOC11725_OVP00047_WBGene00248534	OVOC11725_OVP00047_WBGene00248534;13	185	505	13	477.12	120.04	109.63	175.69	205.57	339.63	282.21	358.9	387.52	148.78	128.65	118.52	3430.87	152.34	121.67	143.52	159.52	186.3	ITQGVQGWWYPG	0	1	OVOC11725
OVOC11725_OVP00047_WBGene00248534	OVOC11725_OVP00047_WBGene00248534;19	372	422	19	268.28	2831.77	265.15	310.96	327.49	441.23	211.9	326.39	493.04	257.11	213.25	151.81	210.08	827.47	244.01	521.12	196.4	432.99	GWWYPGGYGYGYN	0	0	OVOC11725
OVOC11725_OVP00047_WBGene00248534	OVOC11725_OVP00047_WBGene00248534;25	621	1557	25	125.41	140.07	88.78	112.78	89.67	243.02	99.67	126.51	196.03	101.68	121.75	68.92	91.32	78.08	100.84	88.58	90.27	97.87	GYGYGYNYYHHH	0	0	OVOC11725
OVOC11725_OVP00047_WBGene00248534	OVOC11725_OVP00047_WBGene00248534;31	28	1590	31	187.35	253.84	113.05	120.9	105.01	100.59	650.64	94.61	187.09	109.47	122.94	60.21	159.85	84.28	76.06	114.07	96.7	85.48	NYYHHHWYHPG	0	0	OVOC11725
OVOC11725_OVP00047_WBGene00248534	OVOC11725_OVP00047_WBGene00248534;37	726	110	37	90.19	330.39	69.92	115.9	85.28	136.87	76.31	85.29	191.18	91.81	98.83	76	64.99	59.95	86.43	76.38	93.01	88.54	WYHPGPFHHPHVYHA	0	0	OVOC11725
OVOC11725_OVP00047_WBGene00248534	OVOC11725_OVP00047_WBGene00248534;43	764	80	43	70.68	59.23	47.3	123.05	115.11	112.79	85.5	89.24	104.4	72.46	91.59	72.5	89.84	56.28	66.19	69.97	67.14	79.84	FHHPHVYHAPYIYHL	0	0	OVOC11725
OVOC11725_OVP00047_WBGene00248534	OVOC11725_OVP00047_WBGene00248534;49	392	1584	49	105.67	119.29	90.58	104.82	132.75	122.11	109.41	92.92	119.22	80.17	103.25	74.7	71.55	66.21	1640.03	74.23	70.74	88.76	YHAPYIYHLGHWRGA	0	1	OVOC11725
OVOC11725_OVP00047_WBGene00248534	OVOC11725_OVP00047_WBGene00248534;55	367	1729	55	114.47	94.63	112.48	105.75	103.42	128.67	154.09	135.45	126.65	112.24	238.53	93.33	91.77	94.19	119.7	158.48	99.45	121.84	YHLGHWRGARKGALI	0	0	OVOC11725
OVOC11725_OVP00047_WBGene00248534	OVOC11725_OVP00047_WBGene00248534;61	69	189	61	129.38	117.64	172.78	116.19	82.72	164.41	123.85	160.68	99.6	223.06	111.63	98.73	82.91	84.45	109.6	100.84	97.37	146.15	RGARKGALIGAAIGL	0	0	OVOC11725
OVOC11725_OVP00047_WBGene00248534	OVOC11725_OVP00047_WBGene00248534;67	842	882	67	140.17	87.05	85.99	125.91	104.84	121.02	126.34	127.06	135.13	91.72	99.82	80.85	83.66	85.8	131.27	116.85	99.63	178.18	ALIGAAIGLLAGTFG	0	0	OVOC11725
OVOC11725_OVP00047_WBGene00248534	OVOC11725_OVP00047_WBGene00248534;73	565	1173	73	148.75	184.5	108.52	108.52	146.22	258.7	169.37	181.66	168.66	173.22	148.07	136.11	105.58	124.15	136.73	182.67	116.13	145.38	IGLLAGTFGKKK	0	0	OVOC11725
OVOC11846_OVP10695_WBGene00248655	OVOC11846_OVP10695_WBGene00248655;1	935	789	1	151.6	64.76	74.58	112.47	83.47	95.3	107.76	138.51	112.58	80.31	107.39	66.47	73.45	80.57	96.82	176.67	70.33	83.42	MKIEDDIIVFRISW	0	0	OVOC11846
OVOC11846_OVP10695_WBGene00248655	OVOC11846_OVP10695_WBGene00248655;7	726	1288	7	108.54	121.27	100.93	124.3	124.19	135.81	81.51	173.48	114.71	108.11	121.3	95.12	114.87	102.17	123.59	137.15	98.13	111.42	IIVFRISWYFRG	0	0	OVOC11846
OVOC11846_OVP10695_WBGene00248655	OVOC11846_OVP10695_WBGene00248655;13	1016	278	13	773.92	234.93	302.06	228.39	270.13	904.62	364.39	265.78	414.19	476.59	492.93	109.22	95.54	230.06	135.71	131.28	718.87	138.1	SWYFRGTGEATFEAV	0	0	OVOC11846
OVOC11846_OVP10695_WBGene00248655	OVOC11846_OVP10695_WBGene00248655;19	1014	1698	19	298.46	2467.02	329.86	197.1	254.54	686.82	257.76	122.31	701.38	311.61	379.79	90.46	60.45	66.93	223.8	206.31	83.38	120.14	TGEATFEAVVPDTIT	0	0	OVOC11846
OVOC11846_OVP10695_WBGene00248655	OVOC11846_OVP10695_WBGene00248655;25	682	352	25	111.14	161.74	111.94	105.35	185.83	500.22	110.91	131.76	1271.26	86.31	96.44	104.41	65.31	105.16	1241.73	67.24	126.28	150.59	EAVVPDTITSWVASA	0	1	OVOC11846
OVOC11846_OVP10695_WBGene00248655	OVOC11846_OVP10695_WBGene00248655;31	512	938	31	155.31	85.96	88.76	99.34	115.66	104.94	109.32	218.65	108.47	97.85	102.55	84.53	96.05	121.37	85.35	125.71	106.2	151.15	TITSWVASAFAISD	0	0	OVOC11846
OVOC11846_OVP10695_WBGene00248655	OVOC11846_OVP10695_WBGene00248655;37	640	1216	37	274.71	332.24	381.81	556.49	1379.25	863.58	1096.56	3120.88	583.65	352.12	2765.47	519.13	338	211.34	176.72	174.02	263.68	1354.95	ASAFAISDKTGLG	0	1	OVOC11846
OVOC11846_OVP10695_WBGene00248655	OVOC11846_OVP10695_WBGene00248655;43	244	878	43	544.85	251.57	807.2	121.07	382.33	848.22	1490.7	279.94	888.52	746.86	444.3	189.64	145.12	217.42	197.41	284.86	164.11	262.57	SDKTGLGVAPSTSKL	0	0	OVOC11846
OVOC11846_OVP10695_WBGene00248655	OVOC11846_OVP10695_WBGene00248655;49	362	1466	49	268.97	261.37	102.46	155.84	180.01	178.2	157.48	193.11	186.38	155.93	163.8	111.84	128.01	112.73	126.41	137.83	137.01	201.98	GVAPSTSKLTVFRPF	0	0	OVOC11846
OVOC11846_OVP10695_WBGene00248655	OVOC11846_OVP10695_WBGene00248655;55	267	1017	55	92.14	116.09	94.23	124.44	95.03	108.15	105.04	115.99	128.78	95.65	118.06	82.03	85.45	99.29	119.13	103.13	104.32	166.1	SKLTVFRPFFIRINL	0	0	OVOC11846
OVOC11846_OVP10695_WBGene00248655	OVOC11846_OVP10695_WBGene00248655;61	1021	1671	61	154.15	145.07	94.13	137.25	147.17	198.09	218.25	168.16	128	113.21	129.48	115.77	98.94	118.57	139.43	146.09	112.1	120.71	RPFFIRINLPYSVKR	0	0	OVOC11846
OVOC11846_OVP10695_WBGene00248655	OVOC11846_OVP10695_WBGene00248655;67	131	1419	67	152.02	163.09	192.06	136.67	152.66	199.45	355.15	173.67	296.89	155.14	180.97	127.82	141.09	141.65	180.12	160.43	122.08	153.36	INLPYSVKRGEKFA	0	0	OVOC11846
OVOC11846_OVP10695_WBGene00248655	OVOC11846_OVP10695_WBGene00248655;73	941	1715	73	90.63	95.94	74	124.2	119.86	335.83	110.65	268.11	111.64	146.2	105.08	60.3	97.45	92.36	121.67	112.98	77.52	149.36	VKRGEKFALQVLVFN	0	0	OVOC11846
OVOC11846_OVP10695_WBGene00248655	OVOC11846_OVP10695_WBGene00248655;79	135	805	79	131.8	140.85	95.5	168.07	101.58	160.22	136.18	151.03	191.64	970.23	121.17	94.36	168.81	99.51	112.25	141.84	111.21	120.98	FALQVLVFNYMDSEQ	0	0	OVOC11846
OVOC11846_OVP10695_WBGene00248655	OVOC11846_OVP10695_WBGene00248655;85	328	502	85	287.17	145.77	154.34	1085.87	1729.65	279.71	454.33	392.25	1001.76	101.42	177.04	90.91	8249.29	153.46	97.13	83.72	108.18	535.65	VFNYMDSEQDVTVTL	0	1	OVOC11846
OVOC11846_OVP10695_WBGene00248655	OVOC11846_OVP10695_WBGene00248655;91	558	1468	91	556.71	613.31	1501.87	409.72	4246.58	228.77	8039.13	5144.86	1646.97	312.12	2813.1	336.53	131.05	270.91	78.19	6880.37	1493.88	109.59	SEQDVTVTLKDGDDI	2	2	OVOC11846
OVOC11846_OVP10695_WBGene00248655	OVOC11846_OVP10695_WBGene00248655;97	365	1229	97	3002.81	3442.73	12026.5	224.07	7741.08	838	8416.02	20713.1	3134.01	965.62	2817.74	946.98	894.66	131.21	706.22	7578.34	1586.42	1723.87	VTLKDGDDIGYDFLQ	4	4	OVOC11846
OVOC11846_OVP10695_WBGene00248655	OVOC11846_OVP10695_WBGene00248655;103	669	193	103	1402.07	3438.12	737.61	4992.98	1862.67	63588.4	26254.8	8736.25	2429.65	2353.67	2358.51	239.41	2083.87	1063.81	593.83	1355.68	335.51	1541.53	DDIGYDFLQKDGT	4	4	OVOC11846
OVOC11846_OVP10695_WBGene00248655	OVOC11846_OVP10695_WBGene00248655;109	347	1023	109	182.12	219.54	1804.63	216.36	1348.47	291.74	323.04	5138.66	517.13	669.58	956.38	114.88	200.65	115.58	194.13	112.14	187.62	168.62	FLQKDGTTKKFISKN	1	0	OVOC11846
OVOC11846_OVP10695_WBGene00248655	OVOC11846_OVP10695_WBGene00248655;115	11	85	115	124.83	252.85	163.16	196.08	103.29	161.67	170.61	201.97	252.25	1139.05	136.14	161.87	134.02	147.93	834.62	127.52	125.9	163.26	TTKKFISKNVKSKKH	0	0	OVOC11846
OVOC11846_OVP10695_WBGene00248655	OVOC11846_OVP10695_WBGene00248655;121	530	588	121	107.24	186.86	125.73	152.65	139.49	315.61	236.87	344.9	228.59	486.84	129.06	192.8	115.67	170.71	244.6	156.24	169.5	197.99	SKNVKSKKHNVRLIS	0	0	OVOC11846
OVOC11846_OVP10695_WBGene00248655	OVOC11846_OVP10695_WBGene00248655;127	580	504	127	109.37	276.49	211.53	210.56	95.01	209.26	130.78	193.72	154.8	115.6	940.52	136.1	128.24	126.26	175.74	132.85	138.78	232.34	KKHNVRLISVPGGG	0	0	OVOC11846
OVOC11846_OVP10695_WBGene00248655	OVOC11846_OVP10695_WBGene00248655;133	895	155	133	142.05	166.4	114.53	116.89	135.58	184.38	138.42	166.97	141.64	105.7	138.86	106.78	93.84	85.91	120.24	97.25	108.04	125.84	LISVPGGGISKAVYF	0	0	OVOC11846
OVOC11846_OVP10695_WBGene00248655	OVOC11846_OVP10695_WBGene00248655;139	344	1274	139	193.41	122.88	116.23	171.77	156.17	182.11	200.13	163.24	162.01	157.39	143.56	207.02	109.78	87.47	174.49	140.55	162.5	198.38	GGISKAVYFPIVPTK	0	0	OVOC11846
OVOC11846_OVP10695_WBGene00248655	OVOC11846_OVP10695_WBGene00248655;145	468	254	145	175.88	210.47	180.46	333.41	132.52	443.38	1599.85	448.63	125.31	90.66	293.35	97.38	94.51	103.96	106.38	185.32	240.4	92.96	VYFPIVPTKVGDVML	0	0	OVOC11846
OVOC11846_OVP10695_WBGene00248655	OVOC11846_OVP10695_WBGene00248655;151	986	428	151	199.14	125.75	95.24	195.41	2470.01	182.27	309.75	190.59	181.3	371.01	641.84	89.19	304.51	365.13	97.51	152.58	110.66	102.11	PTKVGDVMLSVTAQS	0	0	OVOC11846
OVOC11846_OVP10695_WBGene00248655	OVOC11846_OVP10695_WBGene00248655;157	202	4	157	305.77	567.74	1157.37	4954.1	14040.2	126.36	482.43	2193.21	815.43	1148.94	486.33	529.84	103.76	1358.54	379.5	216.97	296.63	562.24	VMLSVTAQSAKAGDA	2	1	OVOC11846
OVOC11846_OVP10695_WBGene00248655	OVOC11846_OVP10695_WBGene00248655;163	776	1046	163	256.52	362.04	222.37	360.04	6659.07	636.57	242.77	6102.99	2373.66	185.58	1961.61	200.35	79.32	128.01	126.82	123.78	287.88	94.18	AQSAKAGDAVEQVL	2	0	OVOC11846
OVOC11846_OVP10695_WBGene00248655	OVOC11846_OVP10695_WBGene00248655;169	984	470	169	1191.93	108.48	69.95	96.99	76.66	161.7	306.92	122.98	157.75	304.78	188.43	162.28	9077.67	76.84	76.03	85.13	731.62	173.91	GDAVEQVLKVEPEG	0	1	OVOC11846
OVOC11846_OVP10695_WBGene00248655	OVOC11846_OVP10695_WBGene00248655;175	1037	1053	175	1702.74	1334.89	1245.13	5877.58	279.96	572.9	5335.6	448.64	1688.45	280.99	411.03	119.29	237.31	116.92	99.43	116.42	122.96	1620.92	VLKVEPEGYRVDRN	2	1	OVOC11846
OVOC11846_OVP10695_WBGene00248655	OVOC11846_OVP10695_WBGene00248655;181	722	1108	181	239.52	109.53	117.25	179.9	496.76	238.96	134.94	274.67	462.73	182.6	163.11	125.39	94.26	355.4	95.36	120.61	115.96	121.59	EGYRVDRNTLVMIDL	0	0	OVOC11846
OVOC11846_OVP10695_WBGene00248655	OVOC11846_OVP10695_WBGene00248655;187	583	401	187	216.65	173.26	2286.79	224.27	217.64	267.98	170.88	341.3	208.64	271.4	394.7	156.66	135.75	222.63	335.72	144.27	162.93	241.74	RNTLVMIDLTQKNG	0	0	OVOC11846
OVOC11846_OVP10695_WBGene00248655	OVOC11846_OVP10695_WBGene00248655;193	329	1023	193	594.88	2813.29	4836.91	7866.68	378.95	6100.61	799.8	3752.7	1838.2	3477.29	1289.53	632.33	431.53	120.4	115.36	280.01	119.07	8657.93	IDLTQKNGSAEMK	2	1	OVOC11846
OVOC11846_OVP10695_WBGene00248655	OVOC11846_OVP10695_WBGene00248655;199	676	1590	199	23511.8	636.54	381.12	611.62	188.62	3610.65	636.93	1430.95	183.13	431.29	489.51	111.1	648.24	140.29	107.68	146.01	153.15	840.49	NGSAEMKKQIDMQ	1	1	OVOC11846
OVOC11846_OVP10695_WBGene00248655	OVOC11846_OVP10695_WBGene00248655;205	972	1182	205	230.56	244.35	557.4	121.59	116.94	302.19	264.55	1131.08	169.98	434.21	115.39	170.62	142.59	112.62	383.35	108.04	117.4	226.84	KKQIDMQFPMDAVEG	0	0	OVOC11846
OVOC11846_OVP10695_WBGene00248655	OVOC11846_OVP10695_WBGene00248655;211	32	516	211	674.09	153.82	119.64	200.37	480.08	293.09	282.92	238.3	238.7	203.46	197.41	133.79	110.96	93.21	179.28	198.8	226.3	151.54	QFPMDAVEGSRRAR	0	0	OVOC11846
OVOC11846_OVP10695_WBGene00248655	OVOC11846_OVP10695_WBGene00248655;217	947	751	217	783.98	170.43	119.21	1538.68	238.84	193.63	159.56	296.27	507.71	131.91	165.34	120.71	107.26	185.28	146.83	125.11	146.21	153.61	VEGSRRARFDVIGDL	0	0	OVOC11846
OVOC11846_OVP10695_WBGene00248655	OVOC11846_OVP10695_WBGene00248655;223	54	660	223	121.36	153.06	156.58	600.63	4930.74	332.7	151.17	141.1	184.14	187.06	769.32	111.87	588.48	1842.22	187.93	186.23	7828.19	953.25	ARFDVIGDLLGSALA	1	3	OVOC11846
OVOC11846_OVP10695_WBGene00248655	OVOC11846_OVP10695_WBGene00248655;229	844	772	229	811.15	181.75	138.22	345.67	1242.64	448.05	140.1	152.27	133.27	405.14	194.64	166.22	363.62	78.36	87.18	189.58	80.32	96.89	GDLLGSALANIDSLI	0	0	OVOC11846
OVOC11846_OVP10695_WBGene00248655	OVOC11846_OVP10695_WBGene00248655;235	903	789	235	185.07	110.17	176.45	1157.74	973.35	236.44	161.25	191.25	621.21	156.8	145.3	105.04	141.11	241.6	159.29	114.68	98.17	183.34	ALANIDSLIRMPYGC	0	0	OVOC11846
OVOC11846_OVP10695_WBGene00248655	OVOC11846_OVP10695_WBGene00248655;241	109	923	241	181.32	870.58	280.52	649.47	611.5	1272.17	163.91	1581.26	326.52	127.95	404.66	128.8	123.79	125.46	119.92	136.44	1587.63	231.2	SLIRMPYGCGEQNMI	0	1	OVOC11846
OVOC11846_OVP10695_WBGene00248655	OVOC11846_OVP10695_WBGene00248655;247	940	824	247	7924.02	1261.35	1033.85	589.46	11741.5	3542.82	1256.25	9046.69	510.81	293.93	3205.8	492.23	203.93	1223.82	139.58	3555.22	823.04	1017.13	YGCGEQNMINFVPNI	3	3	OVOC11846
OVOC11846_OVP10695_WBGene00248655	OVOC11846_OVP10695_WBGene00248655;253	1013	1345	253	124.98	408.42	102.04	158.77	102.32	133.46	102.62	151.78	153.47	84.34	91.96	78.44	87.12	97.54	129.71	141.69	77.88	81.89	NMINFVPNIAILRYL	0	0	OVOC11846
OVOC11846_OVP10695_WBGene00248655	OVOC11846_OVP10695_WBGene00248655;259	595	995	259	118.87	109.48	88.21	134.33	118.3	225.75	113.99	168.39	197.72	136.98	138.09	136.22	94.85	80.88	134.93	140.07	113.38	151.93	PNIAILRYLKITKRA	0	0	OVOC11846
OVOC11846_OVP10695_WBGene00248655	OVOC11846_OVP10695_WBGene00248655;265	45	1333	265	268.12	142.71	473.66	168.42	144.51	476.75	178.57	4994.61	191.44	256.28	170.03	137.54	133.26	118.03	194.4	187.37	123.73	131.38	RYLKITKRAGTQIEN	1	0	OVOC11846
OVOC11846_OVP10695_WBGene00248655	OVOC11846_OVP10695_WBGene00248655;271	761	1387	271	220.05	201.27	472.06	141.12	151.15	343.98	194.05	10680.6	458.43	220.35	212.85	191.83	107.83	135.03	167.15	266.28	163.97	337.75	KRAGTQIENKAKKYM	1	0	OVOC11846
OVOC11846_OVP10695_WBGene00248655	OVOC11846_OVP10695_WBGene00248655;277	348	1646	277	1075.9	290.92	117.89	170.51	576.65	334.48	173.73	176.97	296.47	1137.15	273.96	603.46	145.81	133.77	159.66	415.1	124.34	171.86	IENKAKKYMESGYQR	0	0	OVOC11846
OVOC11846_OVP10695_WBGene00248655	OVOC11846_OVP10695_WBGene00248655;283	18	1446	283	203.57	234.21	167.13	491.59	224.61	457.59	175.04	237.12	236.4	214.85	1595.1	172.77	235.18	226.26	205.73	223.7	189.37	268.98	KYMESGYQRELTYR	0	0	OVOC11846
OVOC11846_OVP10695_WBGene00248655	OVOC11846_OVP10695_WBGene00248655;289	323	43	289	197	196.49	213.47	318.65	278.8	467.95	251.94	502.49	294.96	179.81	448.72	190.58	306.26	158.61	186.76	174.78	172.35	167.56	YQRELTYRRDD	0	0	OVOC11846
OVOC11846_OVP10695_WBGene00248655	OVOC11846_OVP10695_WBGene00248655;295	984	556	295	457.78	496.58	1051.2	262.98	387.48	650.14	15479.8	4942.2	476.18	375.13	397.17	206.16	229.19	211.75	779.12	231.77	432.81	419.16	YRRDDHSFSAFGQ	2	0	OVOC11846
OVOC11846_OVP10695_WBGene00248655	OVOC11846_OVP10695_WBGene00248655;301	64	342	301	1339.93	7162.32	452.13	2428.08	850.69	4694.26	5801.43	1821.84	721.88	280.89	2492.66	205.36	164.19	2881.75	311.18	265.13	597.36	207.98	SFSAFGQGDKHGSTW	2	1	OVOC11846
OVOC11846_OVP10695_WBGene00248655	OVOC11846_OVP10695_WBGene00248655;307	617	139	307	258.07	7778.24	189.88	403.62	767.28	1223.89	247.35	523	1209.42	120.14	392.93	116.08	560.28	69.66	744.13	100.36	187.2	152.04	QGDKHGSTWLTAF	1	0	OVOC11846
OVOC11846_OVP10695_WBGene00248655	OVOC11846_OVP10695_WBGene00248655;313	380	870	313	116.75	138.87	120.6	147.87	129.03	177.05	134.86	265.98	137.29	133.92	281.47	94.5	104.81	126.75	158.32	124.85	99.14	138.38	STWLTAFVVRSFKQA	0	0	OVOC11846
OVOC11846_OVP10695_WBGene00248655	OVOC11846_OVP10695_WBGene00248655;319	640	624	319	191.61	195.89	132.13	204.4	145.92	229.15	181.85	267.91	168.16	180.94	221.85	132.08	152.86	145.54	191.85	264.08	165.88	203.55	FVVRSFKQAQQFIF	0	0	OVOC11846
OVOC11846_OVP10695_WBGene00248655	OVOC11846_OVP10695_WBGene00248655;325	904	932	325	214.26	122.36	104.3	287.11	209.47	277.24	721.1	229.08	275.11	119.95	144.38	116.69	134.3	123.17	118.96	180.24	114.2	98.37	KQAQQFIFVDEH	0	0	OVOC11846
OVOC11846_OVP10695_WBGene00248655	OVOC11846_OVP10695_WBGene00248655;331	320	902	331	132.48	125.16	207.08	207.87	247.95	201.44	265.22	328.57	159.97	191.43	275.99	112.64	177.36	141.97	220.46	156.95	235.65	186.45	IFVDEHILQK	0	0	OVOC11846
OVOC11846_OVP10695_WBGene00248655	OVOC11846_OVP10695_WBGene00248655;337	107	1727	337	162.47	216.3	109.78	123.82	146.94	428.45	169.29	194.32	172.26	170.93	8444.87	127.04	114.48	138.33	170.37	150.41	150.36	183.68	ILQKSIAFLNAQQQ	1	0	OVOC11846
OVOC11846_OVP10695_WBGene00248655	OVOC11846_OVP10695_WBGene00248655;343	273	1689	343	7319.82	28983.4	15509.5	1178.85	7414.19	15133	21517.7	63660.6	7659.69	19609.2	1201.79	6259.57	540.28	1373.71	486.56	555.35	194.17	823.4	AFLNAQQQQENGAFA	10	1	OVOC11846
OVOC11846_OVP10695_WBGene00248655	OVOC11846_OVP10695_WBGene00248655;349	553	1411	349	4781.88	17468.1	11747.6	241.74	756.59	7908.84	26859.4	55016.4	1079.49	469.97	682.74	26896.5	292.98	735.47	167.57	755.55	293.79	192.32	QQQENGAFAERGEVH	6	0	OVOC11846
OVOC11846_OVP10695_WBGene00248655	OVOC11846_OVP10695_WBGene00248655;355	923	949	355	166.62	198.95	149.86	363.2	7070.95	435.36	5879.17	194.53	728.16	130.62	205	90.81	108.22	212.52	143.54	155.11	127.61	135.73	AFAERGEVHHKAMQ	2	0	OVOC11846
OVOC11846_OVP10695_WBGene00248655	OVOC11846_OVP10695_WBGene00248655;361	279	115	361	154.28	428.05	163.47	6765.87	2161.5	18358.8	21093.2	315.87	2184.1	2179.77	318.9	18690	139.49	99.12	223.24	2579.44	145.8	22385.9	EVHHKAMQGGAA	4	2	OVOC11846
OVOC11846_OVP10695_WBGene00248655	OVOC11846_OVP10695_WBGene00248655;367	443	1225	367	490.11	1177.52	504.48	604.65	157.33	182.07	320.9	657.36	4024.59	2804.43	13610.7	57540.9	78.68	68.97	143.62	201.06	82.09	109.84	MQGGAAEGGVPL	2	0	OVOC11846
OVOC11846_OVP10695_WBGene00248655	OVOC11846_OVP10695_WBGene00248655;373	908	372	373	73.35	155.16	64.96	91.31	71.84	14382.2	87.99	139.39	129.18	71.74	309.46	294.5	73.95	99.28	88.19	80.76	78.38	83.7	EGGVPLTAYVYAA	1	0	OVOC11846
OVOC11846_OVP10695_WBGene00248655	OVOC11846_OVP10695_WBGene00248655;379	749	617	379	341.48	1373.08	275.78	3287.41	116.6	641.18	247.23	223.78	406.36	145.11	136.24	1071.19	186.76	147.21	110.86	101.85	148.53	107.11	TAYVYAALLENGVTD	0	0	OVOC11846
OVOC11846_OVP10695_WBGene00248655	OVOC11846_OVP10695_WBGene00248655;385	270	1718	385	987.55	180.38	1617.18	492.78	289.35	25983.5	1614.41	209.26	1633.24	333.82	22864.7	167.24	4038.29	697.7	99.6	102.28	124.31	116.28	ALLENGVTDEKAQ	2	1	OVOC11846
OVOC11846_OVP10695_WBGene00248655	OVOC11846_OVP10695_WBGene00248655;391	699	1027	391	773.93	851.87	347.4	291.67	330.31	541.18	3298.37	896.36	3593.81	113.31	1860.51	79.69	202.33	115.27	350.7	232.11	250.54	154.44	VTDEKAQHYLEQH	0	0	OVOC11846
OVOC11846_OVP10695_WBGene00248655	OVOC11846_OVP10695_WBGene00248655;397	636	1266	397	167.81	112.99	1200.38	3698.05	76.74	379.46	121.61	119.29	249.26	172.31	429.46	90.46	138.6	195.44	173.46	141.96	419.69	198.22	QHYLEQHLPEI	0	0	OVOC11846
OVOC11846_OVP10695_WBGene00248655	OVOC11846_OVP10695_WBGene00248655;403	26	366	403	348.24	196.25	266.98	184.1	173.18	363.63	255.69	1135.81	201.59	178.43	192.92	19366.7	771.72	75.32	129.02	132.44	134.81	268.16	HLPEIKDDPYA	1	0	OVOC11846
OVOC11846_OVP10695_WBGene00248655	OVOC11846_OVP10695_WBGene00248655;409	596	1210	409	75.95	161.58	72.53	94.04	85.38	110.28	70.66	106.83	93.67	79.97	114.97	62.37	61.7	61.46	64.59	86.81	91.21	102.06	DDPYALAIVTY	0	0	OVOC11846
OVOC11846_OVP10695_WBGene00248655	OVOC11846_OVP10695_WBGene00248655;415	828	364	415	92.67	103.62	66.73	94.86	79.29	107.79	84.5	180.99	118.13	88.04	116.3	60.16	82.28	68.17	80.51	75.87	99.66	91.03	AIVTYVFHLANS	0	0	OVOC11846
OVOC11846_OVP10695_WBGene00248655	OVOC11846_OVP10695_WBGene00248655;421	425	1335	421	169.03	233.74	918.36	533.98	189.55	580.38	1451.85	5284.13	225.45	3294.89	1089.12	175.71	143.89	123.92	837.37	176.3	153.93	121.52	FHLANSSKKEEALR	1	1	OVOC11846
OVOC11846_OVP10695_WBGene00248655	OVOC11846_OVP10695_WBGene00248655;427	130	382	427	161.93	163.91	162.85	197.23	167.18	260.12	438.73	321.55	243.42	150.69	307.81	163.1	188.88	146.46	439.7	476.02	170.86	478.67	SKKEEALRMLESHKK	0	0	OVOC11846
OVOC11846_OVP10695_WBGene00248655	OVOC11846_OVP10695_WBGene00248655;433	421	671	433	552.06	103.86	335.44	418.2	1089.62	226.41	641.17	1837.42	145.19	253.84	172.41	72.41	66.15	96.08	76.74	105.34	84.09	98.08	LRMLESHKKETADG	0	0	OVOC11846
OVOC11846_OVP10695_WBGene00248655	OVOC11846_OVP10695_WBGene00248655;439	863	295	439	147.22	290.16	312.39	374.64	131.69	1127.27	221.45	196.3	236.44	130.89	146.19	162.12	119.02	106.86	151.95	142.84	110.64	206.9	HKKETADGIHWSMK	0	0	OVOC11846
OVOC11846_OVP10695_WBGene00248655	OVOC11846_OVP10695_WBGene00248655;445	793	865	445	357.49	2109.74	282.82	1782.46	1880.24	338.29	2086.96	311.74	374.29	3970.08	390.61	149.77	164.33	555.39	204.07	183.53	153.81	128.83	DGIHWSMKVGQEKPK	0	0	OVOC11846
OVOC11846_OVP10695_WBGene00248655	OVOC11846_OVP10695_WBGene00248655;451	728	670	451	4481.84	203.96	138.15	137.23	5310.5	304.37	4573.93	2076.61	217.07	718.76	223.38	126.11	350.12	162.02	202.46	125.23	127.71	199.06	MKVGQEKPKDTQHYF	1	0	OVOC11846
OVOC11846_OVP10695_WBGene00248655	OVOC11846_OVP10695_WBGene00248655;457	848	1592	457	138.18	133.86	130.9	164.53	122.02	288.1	254.72	289.13	213.4	149.77	183.79	108.15	133.6	132.61	144.96	179.88	127.78	282.15	KPKDTQHYFYQPRP	0	0	OVOC11846
OVOC11846_OVP10695_WBGene00248655	OVOC11846_OVP10695_WBGene00248655;463	1078	396	463	564.78	106.96	325.01	267.63	143.72	510.96	206.13	184.29	3690.87	148.27	116.35	184.14	108.95	87.22	138.03	80.8	451.82	692.78	HYFYQPRPVDVEM	0	0	OVOC11846
OVOC11846_OVP10695_WBGene00248655	OVOC11846_OVP10695_WBGene00248655;469	792	332	469	86.62	85.43	78.94	178.65	158.52	116.04	94.52	145.41	1697.86	73.15	275.46	106.51	279.38	94.45	80.83	88.73	156.84	88.63	RPVDVEMTAYVL	0	0	OVOC11846
OVOC11846_OVP10695_WBGene00248655	OVOC11846_OVP10695_WBGene00248655;475	871	1259	475	90.78	83.8	89.76	107.94	98.63	127.29	123.07	132.83	130.66	105.57	128.16	74.48	87.32	74.72	99	143.16	635.5	111.66	MTAYVLLTYMIRD	0	0	OVOC11846
OVOC11846_OVP10695_WBGene00248655	OVOC11846_OVP10695_WBGene00248655;481	547	1095	481	682.9	658.3	191.26	878.22	249.55	1450.62	421.36	1092.72	3159.89	593.43	7099.27	579.79	121.71	109.06	205.5	164.55	3789.49	187.87	LTYMIRDDTDKAL	1	1	OVOC11846
OVOC11846_OVP10695_WBGene00248655	OVOC11846_OVP10695_WBGene00248655;487	201	1617	487	78.18	154.1	89.92	287.16	83.13	124.12	285.47	120.67	4049.16	107.11	4380.79	201.67	66.38	1227.74	67.98	88.34	127	101.02	DDTDKALPLVRWL	0	1	OVOC11846
OVOC11846_OVP10695_WBGene00248655	OVOC11846_OVP10695_WBGene00248655;493	1002	1296	493	104.37	113.92	78.74	116.6	130.22	147.27	109.9	147.56	167.39	131.99	211.84	138.6	103.9	115.91	157.96	145.32	108.73	110.53	LPLVRWLTSQRNAFG	0	0	OVOC11846
OVOC11846_OVP10695_WBGene00248655	OVOC11846_OVP10695_WBGene00248655;499	394	786	499	337.79	211.79	221.42	232.85	247.83	584.43	209.84	2806.08	708.91	189.13	296.77	171.26	219.67	263.67	392.78	198.83	250.63	316.71	LTSQRNAFGGFSS	0	0	OVOC11846
OVOC11846_OVP10695_WBGene00248655	OVOC11846_OVP10695_WBGene00248655;505	614	1244	505	696.48	1399.62	600.88	271.27	200.06	1338.66	255.78	5298.18	374.19	9787.29	1265.66	447.15	324.28	118.72	183.77	252.56	156.51	159.63	AFGGFSSTQDT	2	0	OVOC11846
OVOC11846_OVP10695_WBGene00248655	OVOC11846_OVP10695_WBGene00248655;511	984	302	511	487.72	124.39	88.13	98.45	109.56	580.34	959.02	134.86	135.94	791.96	102.48	88.82	79.81	88.38	99.32	74.02	88.03	78.41	STQDTVMALQALAAY	0	0	OVOC11846
OVOC11846_OVP10695_WBGene00248655	OVOC11846_OVP10695_WBGene00248655;517	952	1022	517	107.83	91.2	85.14	94.14	97.29	120.49	101.58	132.61	146.26	112.63	121.58	103.87	114.65	108.14	109.04	97.79	110.21	134.15	MALQALAAYAAKIYS	0	0	OVOC11846
OVOC11846_OVP10695_WBGene00248655	OVOC11846_OVP10695_WBGene00248655;523	514	1362	523	151.12	1039.35	166.45	246.39	358.92	2094.5	433.38	467.36	3165.24	428.1	258.99	160.23	150.24	163.11	125.9	1547.3	146.58	379.03	AAYAAKIYSPQLNVS	0	1	OVOC11846
OVOC11846_OVP10695_WBGene00248655	OVOC11846_OVP10695_WBGene00248655;529	767	525	529	416.32	722.63	206.17	225.69	315.62	313.24	821.91	291.69	219.82	192.03	208.15	268.29	202.81	159.4	192.12	196.85	197.9	224.26	IYSPQLNVSIMITNG	0	0	OVOC11846
OVOC11846_OVP10695_WBGene00248655	OVOC11846_OVP10695_WBGene00248655;535	549	1555	535	492.69	682.89	375.58	2095.62	2477.21	1322.85	4284.21	2458.64	468.87	291.54	531.62	177.51	204.53	190.46	205.42	221.93	224.49	275.92	NVSIMITNGADKQNF	0	0	OVOC11846
OVOC11846_OVP10695_WBGene00248655	OVOC11846_OVP10695_WBGene00248655;541	906	1612	541	2520.94	1022.82	1512.3	2808.33	779.44	8986.07	5656.5	13190.6	1155.35	987.81	364.15	185.21	119.32	1785.7	99.26	106.26	88.48	264.23	TNGADKQNFEVTADN	3	1	OVOC11846
OVOC11846_OVP10695_WBGene00248655	OVOC11846_OVP10695_WBGene00248655;547	230	838	547	1602.07	5040.61	147.18	1476.92	367.66	618.53	15374.2	2634	215.84	685.67	401.76	70.92	112.75	1986.47	112.56	112.12	202.66	115.38	QNFEVTADNSMVLQS	2	1	OVOC11846
OVOC11846_OVP10695_WBGene00248655	OVOC11846_OVP10695_WBGene00248655;553	875	385	553	142.59	276.51	99.06	294.06	93.41	201.6	843.03	643.98	1843.42	229.26	841.06	74.67	126.25	80.8	109.88	108.3	104.39	102.69	ADNSMVLQSYQLSN	0	0	OVOC11846
OVOC11846_OVP10695_WBGene00248655	OVOC11846_OVP10695_WBGene00248655;559	781	1407	559	47675.1	65515.8	7069.27	24231.3	65076.8	65535	21365.1	61983.8	19160.4	20868.3	61260	64929.9	196.35	126.78	876.3	157.64	168.39	3120.06	LQSYQLSNLDEKLD	12	2	OVOC11846
OVOC11846_OVP10695_WBGene00248655	OVOC11846_OVP10695_WBGene00248655;565	1070	184	565	3591.34	1703.48	7972.9	115.92	789.58	4142.46	695.76	961.48	889.05	507.19	11576.5	1209.52	89.7	118.51	85.87	456.05	404.21	10379.5	SNLDEKLDLEAQGNG	2	1	OVOC11846
OVOC11846_OVP10695_WBGene00248655	OVOC11846_OVP10695_WBGene00248655;571	921	1351	571	268.84	124.22	84.91	161.8	1647.81	522.73	9172.67	946.84	213.26	151.07	2072.62	95.15	101.58	102.64	84.92	371.13	112.34	155.72	LDLEAQGNGIVIAQ	1	0	OVOC11846
OVOC11846_OVP10695_WBGene00248655	OVOC11846_OVP10695_WBGene00248655;577	217	671	577	184.4	101.24	123.64	158.25	119.9	191.62	175.18	201.23	156.75	140.82	212.97	124.21	114.49	127.49	131.77	169.73	127.69	131.36	GNGIVIAQLQYSYHR	0	0	OVOC11846
OVOC11846_OVP10695_WBGene00248655	OVOC11846_OVP10695_WBGene00248655;583	706	1174	583	184.99	220.5	173.3	208.53	200.34	286.78	578.88	232.79	1843.67	152.06	223.41	158.18	144.73	154.47	190.96	244.75	218.95	216.67	AQLQYSYHRTTMRD	0	0	OVOC11846
OVOC11846_OVP10695_WBGene00248655	OVOC11846_OVP10695_WBGene00248655;589	858	1270	589	469.08	3184.69	868.69	767.84	335.79	1865.93	893.56	6155.53	689.7	180.28	636.22	131.57	448.95	216.56	326.31	640.27	259.14	515.19	YHRTTMRDDLPFYC	1	0	OVOC11846
OVOC11846_OVP10695_WBGene00248655	OVOC11846_OVP10695_WBGene00248655;595	32	64	595	17412.8	165.31	315.33	373.02	4425.06	5655.76	107.28	267.81	470.38	131.73	246.92	132.61	187.7	129.85	2401.04	110.29	183.13	134.03	RDDLPFYCTKEVR	2	1	OVOC11846
OVOC11846_OVP10695_WBGene00248655	OVOC11846_OVP10695_WBGene00248655;601	247	841	601	2199.11	150.24	176.47	153.5	1561.62	308.74	234.97	950.39	303.21	255.79	245.67	121.27	235.66	121.16	814.78	162.58	1396.38	157.28	YCTKEVRELHSGNRL	0	1	OVOC11846
OVOC11846_OVP10695_WBGene00248655	OVOC11846_OVP10695_WBGene00248655;607	1073	1361	607	617.54	1575.89	293.54	28176.3	881.55	532.74	234.96	480.88	352.36	208	316.3	143.84	282.07	337.73	596.76	139.94	1682.54	1151.59	RELHSGNRLQLDLCC	1	2	OVOC11846
OVOC11846_OVP10695_WBGene00248655	OVOC11846_OVP10695_WBGene00248655;613	415	447	613	181.5	656.64	306.95	648.99	304.15	378.05	364.83	3691.28	302.59	200.45	433.64	133.52	137.81	173.47	212.91	137.42	156.95	180.5	NRLQLDLCCNYTKPN	0	0	OVOC11846
OVOC11846_OVP10695_WBGene00248655	OVOC11846_OVP10695_WBGene00248655;619	222	1164	619	167.96	4364.09	262.71	491.06	172.36	304.13	173.51	4699.65	344.63	2861.86	538.75	148.27	129.64	148.13	261.35	171.39	185.05	157.25	LCCNYTKPNSRSNMA	0	0	OVOC11846
OVOC11846_OVP10695_WBGene00248655	OVOC11846_OVP10695_WBGene00248655;625	924	738	625	524.46	7889.07	128.74	582.21	1368.78	279.72	168.29	455.6	397.23	402.09	1616.04	87.54	92.52	76.31	89.63	235.37	713.77	106.13	KPNSRSNMAVAEVDA	1	0	OVOC11846
OVOC11846_OVP10695_WBGene00248655	OVOC11846_OVP10695_WBGene00248655;631	910	140	631	180.34	83.61	140.12	333.93	99.94	297.6	96.06	150.78	311.14	4249.06	323.56	112.49	152.98	177.03	132.25	414.25	130.44	102.41	NMAVAEVDALSGFR	0	0	OVOC11846
OVOC11846_OVP10695_WBGene00248655	OVOC11846_OVP10695_WBGene00248655;637	428	406	637	488.31	312.46	313.59	519.68	393.06	310.44	411.29	401.92	690.92	395.83	3044.35	1629.21	277.92	138.99	203.74	147.84	272.4	386.78	VDALSGFRFDGDQL	0	0	OVOC11846
OVOC11846_OVP10695_WBGene00248655	OVOC11846_OVP10695_WBGene00248655;643	325	875	643	1495.81	343.86	2066.29	1287.47	677.32	1174.29	11509.7	1166.6	2049.91	1030.42	2014.25	345.55	448.34	140.02	182.79	323.55	266.89	214.47	FRFDGDQLSGLMD	1	0	OVOC11846
OVOC11846_OVP10695_WBGene00248655	OVOC11846_OVP10695_WBGene00248655;649	174	1776	649	158.57	115.77	107.46	150.49	75.39	321.71	9393.93	244.13	516.32	1410.77	182.64	78.37	226.61	228.31	119.09	643.48	86.51	131.08	QLSGLMDISDLQRA	1	0	OVOC11846
OVOC11846_OVP10695_WBGene00248655	OVOC11846_OVP10695_WBGene00248655;655	940	134	655	251.76	116.85	546.94	265.76	1582.83	1180.91	474.74	11245.5	379.85	532.91	200.38	79.92	179.63	179.08	96.94	359.87	147.04	188.88	DISDLQRAELDKEDT	1	0	OVOC11846
OVOC11846_OVP10695_WBGene00248655	OVOC11846_OVP10695_WBGene00248655;661	290	224	661	3570.93	228.79	99.72	115.26	936	3347.56	761.66	13269.7	293.9	1290.61	138.89	77.49	254.69	102.06	107.71	219.09	242.89	439.43	RAELDKEDTRMNLYF	1	0	OVOC11846
OVOC11846_OVP10695_WBGene00248655	OVOC11846_OVP10695_WBGene00248655;667	755	885	667	207.95	142.07	269.15	379.36	273.93	432.61	413.26	302.05	426.42	156.47	516.93	135.83	210.08	213.93	357.86	212.86	357.25	1011.42	EDTRMNLYFNPIGSK	0	1	OVOC11846
OVOC11846_OVP10695_WBGene00248655	OVOC11846_OVP10695_WBGene00248655;673	388	1724	673	95.56	84.72	98.25	152.48	147.27	119.1	132.63	107.91	146.46	132.91	110	81.01	81.98	101.15	118.87	134	107.3	188.77	LYFNPIGSKPVCLSL	0	0	OVOC11846
OVOC11846_OVP10695_WBGene00248655	OVOC11846_OVP10695_WBGene00248655;679	557	1667	679	176.21	93.02	78.99	203.19	120.41	168.52	163.73	133.12	201.16	115.12	144.51	100.86	99.18	103.42	88.45	143.19	197.46	123.77	GSKPVCLSLYSDM	0	0	OVOC11846
OVOC11846_OVP10695_WBGene00248655	OVOC11846_OVP10695_WBGene00248655;685	642	1396	685	177.75	284.73	211.34	861.26	195.59	260.79	266.67	278.92	501.37	217.75	167.34	325.85	120.09	149.25	125.63	407.47	1238.9	162.38	LSLYSDMVYQISEQ	0	1	OVOC11846
OVOC11846_OVP10695_WBGene00248655	OVOC11846_OVP10695_WBGene00248655;691	832	800	691	223.22	141.31	1806.78	178.12	183.63	254.21	3069.91	1490.35	384.72	245.71	1021.74	105.07	255.04	173.99	2545.5	3504.95	361.6	1386.46	MVYQISEQKPAQ	0	3	OVOC11846
OVOC11846_OVP10695_WBGene00248655	OVOC11846_OVP10695_WBGene00248655;697	424	16	697	130.4	107.87	83.19	132.12	185.07	928.96	429.15	262.21	93.73	112.35	106.81	101.07	736.12	139.4	77.8	87.87	166.98	1156.88	EQKPAQVVLFD	0	1	OVOC11846
OVOC11846_OVP10695_WBGene00248655	OVOC11846_OVP10695_WBGene00248655;703	338	1512	703	311.41	143.64	106.16	142.51	239.27	192.39	165.19	177.89	294.02	116.31	225.29	110.33	272.11	1556.9	96.1	150.09	139.57	351.05	VVLFDYYDPEQQ	0	1	OVOC11846
OVOC11846_OVP10695_WBGene00248655	OVOC11846_OVP10695_WBGene00248655;709	881	665	709	363.91	6602.4	482.66	671.71	1127.69	910.99	1116.05	269.14	365.42	177.42	608.6	126.84	185.97	388.49	198.86	178.07	260.22	170.11	YDPEQQVKTTYA	1	0	OVOC11846
OVOC11846_OVP10695_WBGene00248655	OVOC11846_OVP10695_WBGene00248655;715	233	423	715	169.59	194.17	133.22	157.16	130.01	209.55	428.07	272.9	147.09	141.19	149.17	123.61	137.15	158.62	131.45	226	112.12	130.2	VKTTYAAKQMRSL	0	0	OVOC11846
OVOC11846_OVP10695_WBGene00248655	OVOC11846_OVP10695_WBGene00248655;721	993	501	721	161.54	106.8	204.8	6248.19	360.68	242.24	393.64	212.4	562.68	174.1	161.8	89.24	148.2	151.7	95.98	157.92	227.4	298.57	AKQMRSLKDACPECW	1	0	OVOC11846
OVOC11846_OVP10695_WBGene00248655	OVOC11846_OVP10695_WBGene00248655;727	772	132	727	801.46	4810.2	472.67	18576.2	1000.8	533.29	7141.34	2164.28	1661.46	4080.84	2583.72	1933.23	232.91	154.11	104.97	593.98	156.32	3267.62	LKDACPECWQTEEPN	2	1	OVOC11846
OVOC11846_OVP10695_WBGene00248655	OVOC11846_OVP10695_WBGene00248655;733	688	410	733	778.77	8672.57	286.28	2280.06	415.03	2146.09	8843.1	1152.31	975.11	5113.25	393.95	626.4	128.24	170.17	341.34	495.25	115.66	3531.97	ECWQTEEPNEISA	3	1	OVOC11846
OVOC11846_OVP10695_WBGene00248655	OVOC11846_OVP10695_WBGene00248655;739	121	37	739	161.25	216.22	116.31	118.33	2179.88	430.51	96.31	1798.16	85.43	722.39	311.36	67.32	61.77	162.91	73.13	82.73	112.73	942.74	EPNEISAGIQSA	0	1	OVOC11846
OVOC11846_OVP10695_WBGene00248655	OVOC11846_OVP10695_WBGene00248655;745	969	191	745	918.8	170.8	256.04	227.77	574.1	24509.6	267.5	179.03	290.25	137.13	248.22	127.58	147.03	153.09	168.88	159.66	142.25	667.2	AGIQSARGAAA	1	0	OVOC11846
OVOC11846_OVP10695_WBGene00248655	OVOC11846_OVP10695_WBGene00248655;751	25	881	751	99.27	154.72	66.66	112.91	97.49	98.65	93.6	123.47	122.7	92.4	94.77	83.42	84.25	69.28	193.95	126.96	102.08	95.22	RGAAAALIHIPI	0	0	OVOC11846
OVOC11846_OVP10695_WBGene00248655	OVOC11846_OVP10695_WBGene00248655;757	601	983	757	96.7	91.79	100.57	114.34	88.07	104.74	69.76	122.06	95.76	80.38	102.84	70.2	80.55	74.23	114.31	70.04	65.52	91.91	LIHIPIKLHVIIMFA	0	0	OVOC11846
OVOC11846_OVP10695_WBGene00248655	OVOC11846_OVP10695_WBGene00248655;763	710	1128	763	113.33	76.08	80.08	107.98	90.5	99.18	84.23	99.46	123.27	95.76	134.7	79.33	82.13	84.77	77.81	90.01	90.57	86.15	KLHVIIMFALHNLIS	0	0	OVOC11846
OVOC11846_OVP10695_WBGene00248655	OVOC11846_OVP10695_WBGene00248655;769	1079	387	769	97.68	122.14	84.64	94.06	98.17	138.39	93.64	116.9	101.94	117.73	98.52	91.14	83.6	111.07	121.57	121.84	107.71	136.71	MFALHNLISRL	0	0	OVOC11846
OVOC11881_OVP00594_WBGene00248690	OVOC11881_OVP00594_WBGene00248690;1	274	1408	1	987.93	160.38	151.95	223.48	113.86	1031.05	160.85	249.48	213.18	124.28	216.29	672.84	101	107.73	105.5	130.77	131.36	145.35	MRKKLFSNTCIENQ	0	0	OVOC11881
OVOC11881_OVP00594_WBGene00248690	OVOC11881_OVP00594_WBGene00248690;7	116	454	7	5545.27	1361.64	1092.77	1374.71	719	14857.1	598.45	2066.96	2866.81	2992.1	23908.9	689.02	236.95	294.52	341.15	398.58	962.22	332.34	SNTCIENQWKCDDTP	3	1	OVOC11881
OVOC11881_OVP00594_WBGene00248690	OVOC11881_OVP00594_WBGene00248690;13	827	109	13	214.22	708.36	1355.52	347.47	445.18	4376.73	3262.84	269.94	563.97	225.33	251.87	96.35	159.11	464.88	90.58	137.87	114.69	1609.4	NQWKCDDTPCLISED	0	1	OVOC11881
OVOC11881_OVP00594_WBGene00248690	OVOC11881_OVP00594_WBGene00248690;19	650	352	19	3700.96	305.6	821.26	102.21	78.81	186.14	88.25	661.49	228.19	102.81	5554.31	6906.52	826.59	114.59	108.53	102.3	86.44	241.97	DTPCLISEDLLAEIQ	2	0	OVOC11881
OVOC11881_OVP00594_WBGene00248690	OVOC11881_OVP00594_WBGene00248690;25	684	1544	25	309.03	163.14	7010.69	253.81	345.52	673.42	272.12	172.38	164.69	112.86	178.44	4381.13	936.35	228.02	141.65	271.13	100.25	130.67	SEDLLAEIQHGRYTW	1	1	OVOC11881
OVOC11881_OVP00594_WBGene00248690	OVOC11881_OVP00594_WBGene00248690;31	35	549	31	165.98	138.97	134.62	160.77	154.57	230.79	176.7	202.98	178.28	153.12	279.78	140.87	122.23	166.78	211.38	170.15	186.69	152.88	EIQHGRYTWIAKNYS	0	0	OVOC11881
OVOC11881_OVP00594_WBGene00248690	OVOC11881_OVP00594_WBGene00248690;37	758	1674	37	162.37	182.62	166.8	194.67	199.27	220.48	148.1	242.35	189.01	182.72	213.32	143.64	141.06	148.39	176.21	180.55	185.85	210.23	YTWIAKNYSQFWGRT	0	0	OVOC11881
OVOC11881_OVP00594_WBGene00248690	OVOC11881_OVP00594_WBGene00248690;43	130	1062	43	216.18	804.8	198.32	227.87	178.71	480.48	395.47	244.96	252.96	195.75	493.42	318.95	166.09	185.13	166.35	195.11	218.56	178.21	NYSQFWGRTLKDGI	0	0	OVOC11881
OVOC11881_OVP00594_WBGene00248690	OVOC11881_OVP00594_WBGene00248690;49	244	106	49	91.63	353.34	74.63	134.69	75.64	707.11	350.6	92.23	100.82	145.3	103.47	134.62	78.09	88.83	75.37	86.62	105.63	114.86	GRTLKDGILHRLGTL	0	0	OVOC11881
OVOC11881_OVP00594_WBGene00248690	OVOC11881_OVP00594_WBGene00248690;55	767	667	55	98.93	79.34	85.96	114.84	77.33	119.55	101.02	110.01	120.3	90.09	97.91	83.72	56.75	100.45	111.51	102.44	112.52	94.48	GILHRLGTLFPEQ	0	0	OVOC11881
OVOC11881_OVP00594_WBGene00248690	OVOC11881_OVP00594_WBGene00248690;61	167	449	61	162.43	1544.27	74.04	482.22	126.62	1578.42	260.82	609.52	1088.15	1041.98	141.54	74.41	107.6	213.42	74.71	440.52	80.56	89.73	GTLFPEQSVQNMN	0	0	OVOC11881
OVOC11881_OVP00594_WBGene00248690	OVOC11881_OVP00594_WBGene00248690;67	785	517	67	269.09	250.73	1518.64	190.36	264.59	4044.61	385.82	913.72	213.77	156.23	566.87	109.32	94.55	147.99	320.07	138.53	104.96	185.87	QSVQNMNEIVVK	0	0	OVOC11881
OVOC11881_OVP00594_WBGene00248690	OVOC11881_OVP00594_WBGene00248690;73	685	175	73	139.88	131.89	349.18	161.82	562.11	483.71	315.12	151.69	446.47	81.86	167.26	94.08	256.65	129.91	80.03	91.17	94.29	106.21	NEIVVKPREL	0	0	OVOC11881
OVOC11881_OVP00594_WBGene00248690	OVOC11881_OVP00594_WBGene00248690;79	599	323	79	144.88	13025.5	169.76	472.32	284.62	1483.53	6148.57	663.7	275.8	373.9	163.98	182.42	115.7	339.58	451.54	1690.99	226.51	466.79	PRELPISFDARQK	2	1	OVOC11881
OVOC11881_OVP00594_WBGene00248690	OVOC11881_OVP00594_WBGene00248690;85	929	731	85	126.16	2703.45	248.62	243.86	128.14	187.12	2517.49	218.58	171.83	121.71	168.41	137.09	159.17	144.6	122.55	128.13	123.92	264.37	SFDARQKWPNFIHPI	0	0	OVOC11881
OVOC11881_OVP00594_WBGene00248690	OVOC11881_OVP00594_WBGene00248690;91	690	366	91	368.83	6618.46	146.48	4409.76	270.44	1925.75	221.04	322.71	1545.79	271.3	178.16	201.2	658.83	7434.75	149.06	641.79	312.67	133.32	KWPNFIHPIQDQGDC	1	1	OVOC11881
OVOC11881_OVP00594_WBGene00248690	OVOC11881_OVP00594_WBGene00248690;97	714	1366	97	301.83	4958.06	207.59	551.49	168.81	1053.37	417.64	559.9	766.98	283.55	237.15	199.02	238.33	9130.91	144.67	237.73	118.67	130.31	HPIQDQGDCASSWA	1	1	OVOC11881
OVOC11881_OVP00594_WBGene00248690	OVOC11881_OVP00594_WBGene00248690;103	729	1261	103	122.17	804.93	419.3	349.87	335.08	6406.92	402.54	796.68	382.52	741.29	197.65	150.66	546.9	139.29	152.15	145.68	235.45	132.11	GDCASSWAQST	1	0	OVOC11881
OVOC11881_OVP00594_WBGene00248690	OVOC11881_OVP00594_WBGene00248690;109	455	849	109	4200.08	796.78	154.34	161.14	185.17	650.04	522.55	1637.42	266.1	340.56	177.42	95.99	96.89	181.52	156.76	126.17	120.06	264.41	WAQSTVATSADRLA	0	0	OVOC11881
OVOC11881_OVP00594_WBGene00248690	OVOC11881_OVP00594_WBGene00248690;115	668	1200	115	946.87	184.74	149.97	136.13	277.48	210.25	4314.01	275.89	240.15	143.73	136.55	86.97	154.44	111.79	136.71	124.3	95.81	106.57	ATSADRLALITDGRQ	0	0	OVOC11881
OVOC11881_OVP00594_WBGene00248690	OVOC11881_OVP00594_WBGene00248690;121	243	1761	121	123.95	343.61	210.28	178.07	113.73	1429.46	159.46	204.01	147.37	209.69	253.13	111.07	91.5	100.08	84.34	131.67	75.42	128.13	LALITDGRQNVELSA	0	0	OVOC11881
OVOC11881_OVP00594_WBGene00248690	OVOC11881_OVP00594_WBGene00248690;127	541	85	127	107.46	364.39	93.09	128.25	1857.85	157.47	115.4	658.49	165.58	249.67	113.16	255.04	79.42	82.01	83.67	110.43	516.13	95.45	GRQNVELSAQQVL	0	0	OVOC11881
OVOC11881_OVP00594_WBGene00248690	OVOC11881_OVP00594_WBGene00248690;133	175	793	133	172.98	131.67	142.54	163	206.28	197.67	186.68	679.33	153.2	162.28	203.94	94.11	100.9	97.08	144.06	195.38	145.47	154.28	LSAQQVLSCNQHR	0	0	OVOC11881
OVOC11881_OVP00594_WBGene00248690	OVOC11881_OVP00594_WBGene00248690;139	690	554	139	825.24	54608.4	113.42	721.7	157.76	244.75	857.99	8234.09	348.35	250.65	568.88	132.84	97.84	97.6	112.71	111.83	217.49	139.47	LSCNQHRQKGCEG	2	0	OVOC11881
OVOC11881_OVP00594_WBGene00248690	OVOC11881_OVP00594_WBGene00248690;145	93	921	145	11612.3	26920.9	1011.48	5606.06	4873.8	1090.57	662.88	25141.4	9220.64	813.48	3032.57	721.94	1443.63	547.99	25811.2	236.15	1247.71	1163.42	RQKGCEGGYLDRAW	6	4	OVOC11881
OVOC11881_OVP00594_WBGene00248690	OVOC11881_OVP00594_WBGene00248690;151	904	1146	151	113.03	121.91	125.85	122.72	135.33	183.39	160.82	203.43	134.35	91.82	142.27	116.48	88.52	110.41	165.91	102.95	99.37	102.41	GGYLDRAWWYIRKFG	0	0	OVOC11881
OVOC11881_OVP00594_WBGene00248690	OVOC11881_OVP00594_WBGene00248690;157	669	1221	157	101.33	98.17	83.05	120	145.31	163.18	128.45	109.31	122.25	95.54	101.21	100.19	77.67	96.37	117.73	102.55	108.43	112.97	AWWYIRKFGVVSE	0	0	OVOC11881
OVOC11881_OVP00594_WBGene00248690	OVOC11881_OVP00594_WBGene00248690;163	908	364	163	473.45	207.91	201.57	216.25	518.46	230.94	683.73	649.65	1248.08	81.35	826.95	96.65	480.62	522.01	141.19	109.54	752.85	137.74	KFGVVSEECYPYVSG	0	0	OVOC11881
OVOC11881_OVP00594_WBGene00248690	OVOC11881_OVP00594_WBGene00248690;169	669	1247	169	159.52	229.51	232.47	825.34	1190.59	511.48	157.06	212.94	341.93	157.68	239.96	144.26	133.09	131.86	259.41	173.02	142.23	5378.16	EECYPYVSGKTRN	0	1	OVOC11881
OVOC11881_OVP00594_WBGene00248690	OVOC11881_OVP00594_WBGene00248690;175	703	1101	175	117.91	156.52	89.24	342.14	709.99	291.62	198.87	13501	414.68	142.97	357	103.22	109.57	100.62	114.65	116.96	220.04	724.23	VSGKTRNPEICQIQ	1	0	OVOC11881
OVOC11881_OVP00594_WBGene00248690	OVOC11881_OVP00594_WBGene00248690;181	1077	1481	181	139.33	998.75	121.76	2970.16	123.52	319.68	5467.98	140.26	274.16	1442.62	668.75	75.5	88.27	89.38	214.08	92.36	63.89	143.77	NPEICQIQKSEHN	1	0	OVOC11881
OVOC11881_OVP00594_WBGene00248690	OVOC11881_OVP00594_WBGene00248690;187	900	38	187	303.48	148.84	1406.07	153.12	540.33	503.28	194.1	390.55	191.57	110.02	3288.72	120.62	277.97	310.25	146.16	385.35	145.51	148.54	IQKSEHNNRRKCP	0	0	OVOC11881
OVOC11881_OVP00594_WBGene00248690	OVOC11881_OVP00594_WBGene00248690;193	684	1558	193	171.4	191.84	122.15	492.66	111.91	231.53	247.34	167.39	293.89	173.09	200.56	108.64	120.15	132.86	157.11	1438.61	222.76	142.01	NNRRKCPSGHPN	0	1	OVOC11881
OVOC11881_OVP00594_WBGene00248690	OVOC11881_OVP00594_WBGene00248690;199	371	295	199	116.7	137.52	118.49	303.03	114.36	152.88	179.35	217.51	174.14	176.96	150.08	166.44	124.08	105	109.31	141.07	115.4	138.11	PSGHPNSRIYRT	0	0	OVOC11881
OVOC11881_OVP00594_WBGene00248690	OVOC11881_OVP00594_WBGene00248690;205	34	858	205	113.83	128.89	121.47	123.11	110.91	160.7	96.92	126.84	136.71	103.32	132.67	94.95	108.54	90.75	120.39	116.88	165.49	109.38	SRIYRTTPSYRVS	0	0	OVOC11881
OVOC11881_OVP00594_WBGene00248690	OVOC11881_OVP00594_WBGene00248690;211	136	1342	211	400.43	203.36	160.05	196.95	1644.8	2280.68	174.68	406.56	217.9	212.06	206.09	128.15	175.43	132.55	154.81	179.09	434.57	146.85	TPSYRVSSREKDI	0	0	OVOC11881
OVOC11881_OVP00594_WBGene00248690	OVOC11881_OVP00594_WBGene00248690;217	889	1409	217	139.87	120.51	76.6	265.86	1954.98	278.75	244.23	4178.84	143	209.69	207.59	5605.77	70.42	91.23	103.94	211.02	92.97	128.96	SSREKDIMSEI	1	0	OVOC11881
OVOC11881_OVP00594_WBGene00248690	OVOC11881_OVP00594_WBGene00248690;223	426	144	223	217.31	199.55	207.67	191.77	181.21	571.02	154.73	254.61	4116.84	217.35	135.86	98.11	141.81	165.91	165.65	148.14	173.48	198.8	IMSEILTNGP	0	0	OVOC11881
OVOC11881_OVP00594_WBGene00248690	OVOC11881_OVP00594_WBGene00248690;229	582	770	229	132.32	105.69	107.09	115.25	133.22	175.37	125.38	269.15	162.19	122.57	112.8	73.58	73.63	88.37	119.91	95.48	104.11	152.45	TNGPVQATFLVHGDF	0	0	OVOC11881
OVOC11881_OVP00594_WBGene00248690	OVOC11881_OVP00594_WBGene00248690;235	358	1182	235	182.61	102.24	94.41	165.5	143.29	180.55	127.33	411.35	144.95	169.03	153.94	97.04	99	110.71	163.82	111.39	135.54	135.97	ATFLVHGDFFMYSAG	0	0	OVOC11881
OVOC11881_OVP00594_WBGene00248690	OVOC11881_OVP00594_WBGene00248690;241	372	1038	241	132.42	175.69	172.84	829.81	184.93	271.63	205.4	347.22	224.42	986.7	170.9	152.62	126.67	144.3	143.5	143.36	150.29	183.86	GDFFMYSAGVYKHIP	0	0	OVOC11881
OVOC11881_OVP00594_WBGene00248690	OVOC11881_OVP00594_WBGene00248690;247	896	1274	247	221.41	944.36	92.85	386.99	1271.47	505.56	1217.08	495.93	641.48	3247.28	692.67	667.07	224.26	106.36	114.12	88.45	279.65	96.77	SAGVYKHIPTTGETA	0	0	OVOC11881
OVOC11881_OVP00594_WBGene00248690	OVOC11881_OVP00594_WBGene00248690;253	385	1715	253	119.23	641.42	82.46	399.86	471.68	200.81	2851.64	662.93	653.66	2802.39	496.49	354.76	79.21	78.53	1346.59	98.92	104.75	92.78	HIPTTGETAEG	0	1	OVOC11881
OVOC11881_OVP00594_WBGene00248690	OVOC11881_OVP00594_WBGene00248690;259	843	19	259	90.9	667.22	189.25	5285.54	139.44	208.44	146.12	1105.72	188.98	107.23	128.98	4105.41	103.36	153.46	84.75	125.38	102.32	271.92	ETAEGYHSVRL	1	0	OVOC11881
OVOC11881_OVP00594_WBGene00248690	OVOC11881_OVP00594_WBGene00248690;265	744	1398	265	508.61	147.65	113.43	137.8	389.82	235.54	127.33	1036.35	207.32	146.37	197.42	105.8	123.22	132.09	170.18	115.94	107.01	146.99	HSVRLLGWGEDYSTG	0	0	OVOC11881
OVOC11881_OVP00594_WBGene00248690	OVOC11881_OVP00594_WBGene00248690;271	974	138	271	17516.6	17722.5	17282.2	12915.7	2942.36	18372.6	8116.5	18283.3	6413.6	16467	6257.5	11715.4	13913.2	7188	18459.3	6776.91	5721.03	11008.6	GWGEDYSTGSPMKYW	11	6	OVOC11881
OVOC11881_OVP00594_WBGene00248690	OVOC11881_OVP00594_WBGene00248690;277	233	901	277	197.64	148.11	96.94	178.53	112.33	152.29	121.83	169.89	183.16	204.81	1098.71	81.66	138.32	106.27	97.25	102.39	117.13	121.32	STGSPMKYWIAANSW	0	0	OVOC11881
OVOC11881_OVP00594_WBGene00248690	OVOC11881_OVP00594_WBGene00248690;283	294	1158	283	352.85	1869.09	459.26	295.06	146.25	614.82	749.64	647.16	357.38	209.31	389.62	125.1	147.54	157.11	204.92	12174.6	195.49	162.12	KYWIAANSWGTDWGE	0	1	OVOC11881
OVOC11881_OVP00594_WBGene00248690	OVOC11881_OVP00594_WBGene00248690;289	789	371	289	547.25	7596.64	821.28	5525.76	4919.01	5430.64	2853.25	815.87	889.96	910.77	859.8	125.26	169.12	270.64	213.81	218.06	199.87	718.07	NSWGTDWGENGTFRI	4	0	OVOC11881
OVOC11881_OVP00594_WBGene00248690	OVOC11881_OVP00594_WBGene00248690;295	818	800	295	1854.06	2096.43	112.95	1429.5	244.79	857.29	1254.08	174.5	327.7	200.86	671.49	121.37	164.62	143.38	125.24	137	192.31	163.94	WGENGTFRILRGENH	0	0	OVOC11881
OVOC11881_OVP00594_WBGene00248690	OVOC11881_OVP00594_WBGene00248690;301	702	132	301	4329.83	206.61	119.94	300.24	140.11	1701.3	1851.69	298.47	903.88	109.37	370.02	103.04	158.32	105.4	155.06	96.71	129.38	1929.09	FRILRGENHCEIESF	0	1	OVOC11881
OVOC11881_OVP00594_WBGene00248690	OVOC11881_OVP00594_WBGene00248690;307	33	521	307	174.81	107.33	162.74	136.16	193.23	487.06	122.69	95.06	124.1	83.23	258.28	88.46	97.13	224.87	124.85	109.17	102.16	579.35	ENHCEIESFVIGAWG	0	0	OVOC11881
OVOC11881_OVP00594_WBGene00248690	OVOC11881_OVP00594_WBGene00248690;313	9	1269	313	147.68	165.33	155.57	122.19	144.65	169.54	160.51	185.46	346.8	181.57	143.96	158.77	185.4	122.24	192.35	297.56	137.04	145.65	ESFVIGAWGKEFKKR	0	0	OVOC11881
OVOC11881_OVP00594_WBGene00248690	OVOC11881_OVP00594_WBGene00248690;319	1033	1445	319	139.79	191.7	172.26	197.1	102.08	199.64	192.29	159.18	176.02	339.56	211.44	138.79	153.98	135.31	236.14	201.63	123.02	220.11	AWGKEFKKRRRLR	0	0	OVOC11881
OVOC11881_OVP00594_WBGene00248690	OVOC11881_OVP00594_WBGene00248690;325	890	1280	325	105.01	117.47	104.9	114.88	106.26	174.9	181.89	129.15	138.09	119.37	141.08	210.24	109.35	101.67	177.21	215.39	112.71	144.62	KKRRRLRKIRRQ	0	0	OVOC11881
OVOC11881_OVP00594_WBGene00248690	OVOC11881_OVP00594_WBGene00248690;331	499	1757	331	106.63	99.43	91.21	149.28	156.82	125.28	101.37	142.94	170.65	199.54	122.87	95.41	90.11	81.49	107.37	217.5	99.98	126.01	RKIRRQLFFIND	0	0	OVOC11881
OVOC1193_OVP09050_WBGene00238002	OVOC1193_OVP09050_WBGene00238002;1	561	1277	1	4883.28	5158.75	459.54	9769.15	563.62	142.36	191.72	1419.52	332.4	406.18	133.43	34233.7	464.42	430.05	473.94	150.69	149.72	212.42		4	0	OVOC1193
OVOC1193_OVP09050_WBGene00238002	OVOC1193_OVP09050_WBGene00238002;7	225	1179	7	240.28	83.87	205.22	200.24	531.87	189.6	261.11	246.59	389.99	222.52	168.15	639.97	109.37	175.22	122.67	76.06	112.56	162.21		0	0	OVOC1193
OVOC1193_OVP09050_WBGene00238002	OVOC1193_OVP09050_WBGene00238002;13	630	316	13	124.85	68.7	435.53	151.15	103.21	102.99	369.81	262.8	110.12	783.07	105.29	389.66	130.71	77.32	111.34	83.72	123.54	181.21		0	0	OVOC1193
OVOC1193_OVP09050_WBGene00238002	OVOC1193_OVP09050_WBGene00238002;19	809	545	19	1268.14	65.18	880.43	202.84	814.26	125.88	303.56	1138.34	1985.89	671.82	1062.58	215.59	161.65	122.91	106.98	113.68	918.82	302.61		0	1	OVOC1193
OVOC1193_OVP09050_WBGene00238002	OVOC1193_OVP09050_WBGene00238002;25	11	1565	25	171.68	348.62	553.27	159.81	1188.87	236.27	234.41	1535.22	1821.78	545.65	8454.42	1997.93	106.94	138.97	79.55	141.88	106.94	1221.49		1	1	OVOC1193
OVOC1193_OVP09050_WBGene00238002	OVOC1193_OVP09050_WBGene00238002;31	150	1074	31	135.66	3453.91	12479.5	191.97	508	297.42	206.66	3470.83	11386.3	29859.2	3440.99	463.62	144.81	143.12	165.16	201.71	162.58	4865.61		3	1	OVOC1193
OVOC1193_OVP09050_WBGene00238002	OVOC1193_OVP09050_WBGene00238002;37	765	939	37	180.47	151.34	4897.26	10736.2	1142.64	316.93	212.17	233.41	15646.7	96.58	753.27	1510.76	97.23	136.41	108.53	149.59	135.48	195.31		3	0	OVOC1193
OVOC1193_OVP09050_WBGene00238002	OVOC1193_OVP09050_WBGene00238002;43	1078	820	43	3166.2	118.65	791.64	2373.44	2360.8	223.31	210.85	470.3	4227.43	1613.77	1181.79	38236.2	97.11	261.28	1863.94	482.02	102.2	78.89		1	1	OVOC1193
OVOC1193_OVP09050_WBGene00238002	OVOC1193_OVP09050_WBGene00238002;49	978	504	49	176.75	65.91	233.4	264.42	118.74	6076.47	22911.9	1074.68	302.09	3499.47	948.79	313.85	78.22	109.83	84.65	115.61	135.43	74.04		2	0	OVOC1193
OVOC1193_OVP09050_WBGene00238002	OVOC1193_OVP09050_WBGene00238002;55	460	1128	55	1243.21	598.7	373.83	5799.99	476.42	206.21	2133.95	572.87	7739.56	16578.1	342.36	481.68	180.04	449.21	274.84	643.13	408.01	4304.91		3	1	OVOC1193
OVOC1193_OVP09050_WBGene00238002	OVOC1193_OVP09050_WBGene00238002;61	903	699	61	114.24	249.52	320.96	867.64	555.49	238.21	262.05	176.19	16273.4	443.96	779.88	288.47	354.91	98.16	120.07	502.22	325.54	181.25		1	0	OVOC1193
OVOC12100_OVP02295_WBGene00248909	OVOC12100_OVP02295_WBGene00248909;1	945	483	1	290.05	177.37	178.09	190.9	166.27	5470.61	494.79	425.41	622.48	196.87	326.99	135.67	112.23	159.99	649.77	216.38	188.98	184.6	MIQLFSTTTASML	1	0	OVOC12100
OVOC12100_OVP02295_WBGene00248909	OVOC12100_OVP02295_WBGene00248909;7	377	1243	7	93.71	82.23	67.18	80.07	111.78	148.85	94.29	118.8	110.16	83.55	97	61.67	63.86	65.5	86.89	100.41	62.99	76.77	TTTASMLPIYLIILG	0	0	OVOC12100
OVOC12100_OVP02295_WBGene00248909	OVOC12100_OVP02295_WBGene00248909;13	660	182	13	70.54	73.72	61.96	88.97	92.45	100.41	81.63	96.27	87.88	68.22	87.55	68.04	74.33	79.07	78.05	71.67	74.84	73.46	LPIYLIILGAFTGL	0	0	OVOC12100
OVOC12100_OVP02295_WBGene00248909	OVOC12100_OVP02295_WBGene00248909;19	238	1656	19	132.82	107.96	114.83	206.31	116.05	174.12	230.22	147.4	140.04	193.38	163.36	99.22	124.2	159.92	130.69	161.94	115	156.91	ILGAFTGLKGFKTC	0	0	OVOC12100
OVOC12100_OVP02295_WBGene00248909	OVOC12100_OVP02295_WBGene00248909;25	895	1179	25	518.86	176.99	339.34	357.92	190.84	329.7	725.21	352.75	6454.69	150.98	360.8	166.5	175.08	167.18	577.79	923.89	101.06	145.86	GLKGFKTCVDQFC	1	1	OVOC12100
OVOC12100_OVP02295_WBGene00248909	OVOC12100_OVP02295_WBGene00248909;31	177	1351	31	555.75	985.11	182.54	393.58	198.59	1318.8	167.35	2006.04	777.66	556.12	945.5	464.09	180.25	256.54	160.19	162.21	625.06	308.36	TCVDQFCPLGTYCE	0	0	OVOC12100
OVOC12100_OVP02295_WBGene00248909	OVOC12100_OVP02295_WBGene00248909;37	285	1111	37	1234.7	1772.32	302.26	1002.83	973.09	541.25	194.88	1379.76	1088.76	12342	6392.5	549.87	170.55	211.66	126.26	556.14	862.98	1277.93	CPLGTYCEERDI	2	2	OVOC12100
OVOC12100_OVP02295_WBGene00248909	OVOC12100_OVP02295_WBGene00248909;43	639	1253	43	175.79	149.71	245.77	245.06	1285.37	379.05	256.69	161.26	306.93	118.25	218.48	104.17	132.98	99.29	212.24	818.3	149.5	207.49	CEERDIVKCKSP	0	0	OVOC12100
OVOC12100_OVP02295_WBGene00248909	OVOC12100_OVP02295_WBGene00248909;49	325	1715	49	127.02	1078.81	129.15	248.65	94.25	159.83	109.25	133.83	213.14	102.32	138.88	92.21	114.95	85.18	90.25	142.5	115.4	115.5	VKCKSPPCQPILAC	0	0	OVOC12100
OVOC12100_OVP02295_WBGene00248909	OVOC12100_OVP02295_WBGene00248909;55	419	467	55	12084.3	1045.74	4130.29	713.11	191.02	1783.09	290.99	275.56	863.98	160.84	2114.73	1577.05	835.77	2115.92	176.65	503.39	757.95	640.42	PCQPILACMPDNTKG	1	1	OVOC12100
OVOC12100_OVP02295_WBGene00248909	OVOC12100_OVP02295_WBGene00248909;61	468	1616	61	5882.07	244.83	1804.23	186.05	132.8	507.91	282.41	282.83	426.02	168.22	21645.1	191.6	163.43	461.74	157.96	267.92	273.47	210.67	ACMPDNTKGCKSHP	2	0	OVOC12100
OVOC12100_OVP02295_WBGene00248909	OVOC12100_OVP02295_WBGene00248909;67	46	400	67	134.11	187.8	127.54	230.55	168.08	272.59	157.36	202.17	221.1	235.45	210.04	189.48	137.25	137.52	217.69	128.69	162.36	316.5	TKGCKSHPPCPAGQV	0	0	OVOC12100
OVOC12100_OVP02295_WBGene00248909	OVOC12100_OVP02295_WBGene00248909;73	435	523	73	122.33	168.96	95.78	132.78	96.11	204.71	260.18	287.89	277.19	109.96	133.37	78.4	75.17	109.45	159.81	72.26	188.83	108.31	HPPCPAGQVCAEKL	0	0	OVOC12100
OVOC12100_OVP02295_WBGene00248909	OVOC12100_OVP02295_WBGene00248909;79	74	1608	79	153.8	141.22	187.74	149.82	122.46	159.03	153.79	4018.5	346.52	117.6	163.89	1114.32	123.11	123.24	132	170.8	117.99	132.48	GQVCAEKLVSCIGRS	0	0	OVOC12100
OVOC12100_OVP02295_WBGene00248909	OVOC12100_OVP02295_WBGene00248909;85	295	959	85	183.3	178.76	285.69	219.64	118.01	194.76	231.29	186.89	207.26	124.15	152.38	265.57	105.1	105.03	258.73	146.65	116.58	118.73	KLVSCIGRSCRKIAK	0	0	OVOC12100
OVOC12100_OVP02295_WBGene00248909	OVOC12100_OVP02295_WBGene00248909;91	872	1276	91	103.15	103.28	82.13	115.49	103.56	150.25	132.01	130.54	161.96	104.18	177.7	132.65	92.7	110.78	329.95	220.91	131.84	182.14	GRSCRKIAKCVLPGT	0	0	OVOC12100
OVOC12100_OVP02295_WBGene00248909	OVOC12100_OVP02295_WBGene00248909;97	431	1701	97	153.35	147.29	97.74	475.65	114.81	264.93	223.73	371.33	347.87	420.75	443.19	93.59	133.45	86.61	87.04	168.92	99.2	185.04	IAKCVLPGTCEAMEC	0	0	OVOC12100
OVOC12100_OVP02295_WBGene00248909	OVOC12100_OVP02295_WBGene00248909;103	428	666	103	391.65	294.55	199.82	321.95	153.7	862.47	226.73	162.21	700.65	115.04	181.78	129.31	110.84	90.16	131.95	121	193.43	141.88	PGTCEAMECPPSHKC	0	0	OVOC12100
OVOC12100_OVP02295_WBGene00248909	OVOC12100_OVP02295_WBGene00248909;109	446	36	109	358.56	245.73	121.56	242.43	166.92	623.33	211.03	171.12	315.62	100.9	669.82	81.97	219.26	242.37	132.89	126.5	188.55	153.75	MECPPSHKCMMNPG	0	0	OVOC12100
OVOC12100_OVP02295_WBGene00248909	OVOC12100_OVP02295_WBGene00248909;115	816	192	115	269.01	146.04	124.85	184.27	138.75	294.71	152.89	189.06	202.41	105.97	292.79	170.83	119.55	133.24	139.91	121.1	150.64	197.01	HKCMMNPGPTCVK	0	0	OVOC12100
OVOC12100_OVP02295_WBGene00248909	OVOC12100_OVP02295_WBGene00248909;121	191	1273	121	105.28	401.43	216.22	128.94	470.08	2491.87	429.5	411.97	160.71	263.06	125.66	94.47	74.59	76.81	286.83	113.2	148.01	120.05	PGPTCVKTILSAED	0	0	OVOC12100
OVOC12100_OVP02295_WBGene00248909	OVOC12100_OVP02295_WBGene00248909;127	732	956	127	12899.3	35971.1	152.46	167.03	260.66	1303.89	1922.01	157.55	741.53	3606.06	143.04	2529.35	290.4	2245.01	12449.1	174.22	308.71	224.15	KTILSAEDIVKMN	2	2	OVOC12100
OVOC12100_OVP02295_WBGene00248909	OVOC12100_OVP02295_WBGene00248909;133	766	570	133	106.93	76.22	1149.33	152.59	340.78	2104.28	208.79	260.5	171.4	105.34	213.97	60.57	523.6	463.31	1134.73	1090.81	74.48	342.81	EDIVKMNQH	0	2	OVOC12100
OVOC12359_OVP12615_WBGene00249168	OVOC12359_OVP12615_WBGene00249168;1	155	33	1	113.98	135.16	98.98	267.06	134.28	169.37	161.25	200.45	972.46	155.01	146.86	104.94	96.16	118.18	118.26	137.56	150.89	135.12	MQSKKFCCLPMNPF	0	0	OVOC12359
OVOC12359_OVP12615_WBGene00249168	OVOC12359_OVP12615_WBGene00249168;7	48	56	7	81.25	93.09	79.24	84.56	71.87	91.89	119.66	99.1	117.06	88.35	81.46	70.5	69.87	73.41	65.83	81.71	85.3	86.31	CCLPMNPFFIFITA	0	0	OVOC12359
OVOC12359_OVP12615_WBGene00249168	OVOC12359_OVP12615_WBGene00249168;13	255	805	13	84.71	81.93	66.15	84.92	78.34	130.08	67.1	104.24	103.01	73.93	79.95	66.87	85.36	102.29	83.91	76.51	63.71	87.53	PFFIFITAFVVLF	0	0	OVOC12359
OVOC12359_OVP12615_WBGene00249168	OVOC12359_OVP12615_WBGene00249168;19	516	222	19	75.96	79.37	69.08	113.4	74.5	133.04	97.94	91.48	105.26	71.75	87.12	63.06	57.69	70.15	94.67	89.41	86.52	74.54	TAFVVLFTYVDA	0	0	OVOC12359
OVOC12359_OVP12615_WBGene00249168	OVOC12359_OVP12615_WBGene00249168;25	4	1176	25	128.07	135.9	142.62	192.6	135.17	289.39	198.29	25966.3	324.34	127.95	351.06	123.53	118.72	115.07	147.44	150.61	181.99	155.59	FTYVDADQRKHKC	1	0	OVOC12359
OVOC12359_OVP12615_WBGene00249168	OVOC12359_OVP12615_WBGene00249168;31	782	1712	31	395.89	756	835.05	392.36	161.31	468.55	116.59	18277.2	504.47	1833.66	2638.29	530.55	81.98	1089.95	106.17	179.59	102.02	2986.58	DQRKHKCKRPEIWED	1	2	OVOC12359
OVOC12359_OVP12615_WBGene00249168	OVOC12359_OVP12615_WBGene00249168;37	732	822	37	1594.12	7676.73	3508.36	28392.4	351.45	4480.98	360.5	4281.96	2178.89	529.51	5567.22	250.61	2759.61	363.67	2286.76	1320.09	1201.77	3043.47	CKRPEIWEDCGGC	3	5	OVOC12359
OVOC12359_OVP12615_WBGene00249168	OVOC12359_OVP12615_WBGene00249168;43	488	122	43	863.76	566.11	572.32	2410.05	257.2	658.53	881.79	1297.84	850.8	1838.67	2154.52	165.7	386.34	444.21	130.07	464.95	469.68	1991.83	WEDCGGCELKCGQ	0	1	OVOC12359
OVOC12359_OVP12615_WBGene00249168	OVOC12359_OVP12615_WBGene00249168;49	987	1757	49	189.53	160.41	1072.69	462.46	229.33	685.37	155.89	380.47	464.48	128.98	213.03	201.68	204.38	117.97	280.04	206.11	115.13	202.06	CELKCGQSDFAPCA	0	0	OVOC12359
OVOC12359_OVP12615_WBGene00249168	OVOC12359_OVP12615_WBGene00249168;55	895	311	55	1217.18	786.58	399.84	925.67	2404.17	210.86	153.01	214.53	523.06	108.49	148.95	124.84	3231.82	127.77	148.54	399.29	125.46	142.69	QSDFAPCALRCNPPG	0	1	OVOC12359
OVOC12359_OVP12615_WBGene00249168	OVOC12359_OVP12615_WBGene00249168;61	885	893	61	430.53	1142.71	325.65	615.88	700.46	730.49	102.58	341.92	437.06	172.32	218.14	128.52	225.44	171.52	226.16	231.77	181.45	263.5	CALRCNPPGCYCSPF	0	0	OVOC12359
OVOC12359_OVP12615_WBGene00249168	OVOC12359_OVP12615_WBGene00249168;67	685	583	67	159.6	94.9	101.2	148.65	165.18	159.74	128.92	169.7	309.6	105.47	139	77.08	103.43	97.51	154.55	147.53	102.72	118.66	PPGCYCSPFYGLRRD	0	0	OVOC12359
OVOC12359_OVP12615_WBGene00249168	OVOC12359_OVP12615_WBGene00249168;73	97	491	73	134.25	151.32	108.43	172.71	195.75	229.73	150.05	164.72	301.21	185.31	167.01	255.81	162.53	149.16	309.83	202.58	130.34	143.82	SPFYGLRRDSSGKC	0	0	OVOC12359
OVOC12359_OVP12615_WBGene00249168	OVOC12359_OVP12615_WBGene00249168;79	96	1196	79	98.93	453.42	98.8	128.27	109.86	105.39	321.47	131.82	169.75	157.88	184.8	113.28	107.29	94.55	151.67	160.03	111.41	145.79	RRDSSGKCISKHQC	0	0	OVOC12359
OVOC12359_OVP12615_WBGene00249168	OVOC12359_OVP12615_WBGene00249168;85	179	603	85	103.15	121.07	103.48	138.93	116.4	281.21	1720.19	234.64	476.42	123.26	181.18	129.94	102.69	118.07	142.88	152.55	124.01	188.58	KCISKHQCPTRKHLN	0	0	OVOC12359
OVOC12359_OVP12615_WBGene00249168	OVOC12359_OVP12615_WBGene00249168;91	246	512	91	4654.29	8140.01	237.58	696.16	1542.18	342.3	17658.2	11107.3	4035.17	17908.8	56968.2	185.51	409.76	177.81	105.72	840.51	2295.65	1135.68	QCPTRKHLNAPEDFI	5	3	OVOC12359
OVOC12359_OVP12615_WBGene00249168	OVOC12359_OVP12615_WBGene00249168;97	755	1131	97	4084.58	7445.83	511.4	340.51	1253.06	864.62	680.1	443.01	1444.29	483.63	61127.4	185.35	387.31	105.18	115.7	220.82	108.58	95.81	HLNAPEDFILETDSV	2	0	OVOC12359
OVOC12359_OVP12615_WBGene00249168	OVOC12359_OVP12615_WBGene00249168;103	1016	1444	103	223.66	401.39	127.09	203.91	179.46	5856.13	219.01	269.03	272.84	204.52	327.38	230.52	181.37	155.19	189.98	235.66	221.4	340.29	DFILETDSVTYRN	1	0	OVOC12359
OVOC12359_OVP12615_WBGene00249168	OVOC12359_OVP12615_WBGene00249168;109	19	1595	109	137.51	402.76	105.36	6462.92	358.27	734.66	511.32	748.08	170.54	314.59	4420.77	891.13	611.41	179.12	103.77	133.68	112.72	967.44	DSVTYRNISEDSMK	1	1	OVOC12359
OVOC12359_OVP12615_WBGene00249168	OVOC12359_OVP12615_WBGene00249168;115	592	264	115	194.12	404.06	12272	20635.9	472.73	301.65	376.6	1736.08	386.08	107.88	4886.5	80.74	248.98	889.25	578.69	135.63	326.3	471.71	NISEDSMKFRNITS	3	1	OVOC12359
OVOC12359_OVP12615_WBGene00249168	OVOC12359_OVP12615_WBGene00249168;121	728	276	121	105.87	126.65	1731.31	158.41	168.46	126.81	145.83	151.3	163.07	132.34	130.78	122.63	183.01	121.84	223.19	142.74	123.01	220.88	MKFRNITS	0	0	OVOC12359
OVOC12569_OVP02156_WBGene00249378	OVOC12569_OVP02156_WBGene00249378;1	735	895	1	88.95	95.64	331.56	2957.53	175.95	633.58	535.08	64664.4	438.45	185.91	283.34	170.73	100.66	141.59	110.3	96.29	95.14	158.53	MYSRVTKLKENDPEM	1	0	OVOC12569
OVOC12569_OVP02156_WBGene00249378	OVOC12569_OVP02156_WBGene00249378;7	43	1107	7	797.71	113.89	355.38	174.04	276.16	5945.39	1949.09	64852.1	190.7	413.1	1305.03	135.25	151.32	127.98	124.2	156.48	122.16	124.58	KLKENDPEMKILLS	2	0	OVOC12569
OVOC12569_OVP02156_WBGene00249378	OVOC12569_OVP02156_WBGene00249378;13	285	373	13	122.61	100.89	163.71	213.77	207.88	141.02	158.47	249.66	182.42	243.25	168.01	189.97	111.65	358.2	217.81	140.88	207.73	145.26	PEMKILLSYGGYN	0	0	OVOC12569
OVOC12569_OVP02156_WBGene00249378	OVOC12569_OVP02156_WBGene00249378;19	733	1583	19	7633.22	278.35	283.29	358.32	356.35	372.87	327.58	615	1378.44	623.03	384.78	605.21	253.69	261.88	484.54	210.01	335.63	330.89	LSYGGYNFGSS	1	0	OVOC12569
OVOC12569_OVP02156_WBGene00249378	OVOC12569_OVP02156_WBGene00249378;25	684	454	25	198.6	159.21	174.84	184.33	263.75	173.8	155.1	231.94	172.83	249.51	215.67	275.97	177.75	195.86	214.94	126.32	181.67	163.28	NFGSSTFTAIAK	0	0	OVOC12569
OVOC12569_OVP02156_WBGene00249378	OVOC12569_OVP02156_WBGene00249378;31	330	242	31	149.48	88.46	117.26	131.58	7658.62	122.42	329.95	180.84	103.05	125.46	2623.9	307.08	103.41	187.37	126.65	154.7	124.86	146	FTAIAKSAEKRKH	1	0	OVOC12569
OVOC12569_OVP02156_WBGene00249378	OVOC12569_OVP02156_WBGene00249378;37	605	691	37	106.58	174.96	130.07	106.4	160.52	110.03	236.06	150.59	121.75	79.35	586.34	258.07	148.62	216.19	215.92	143.57	100.43	132.86	SAEKRKHFIKSAIA	0	0	OVOC12569
OVOC12569_OVP02156_WBGene00249378	OVOC12569_OVP02156_WBGene00249378;43	724	474	43	86.25	114.44	129.86	131.82	167.82	98.12	99.91	122.71	147.34	104.73	116.01	140.07	89.81	139.4	163.36	86.17	121.41	182.42	HFIKSAIAFLRKNK	0	0	OVOC12569
OVOC12569_OVP02156_WBGene00249378	OVOC12569_OVP02156_WBGene00249378;49	751	235	49	198.87	125	1599.25	323.77	734.68	1223.98	2743.74	329.02	213.46	198.56	269.88	332.64	1800.32	328.4	138.52	187.51	11075.1	269.33	IAFLRKNKFDGFDFD	0	2	OVOC12569
OVOC12569_OVP02156_WBGene00249378	OVOC12569_OVP02156_WBGene00249378;55	877	699	55	2288.24	1287.55	14098.4	10997.2	18371.6	5767.61	30443.3	11272.7	3074.45	2076.76	2640.79	5574.05	10834.9	6008.12	2272.81	2052.59	5774.15	4654.58	NKFDGFDFDWEYPIG	7	6	OVOC12569
OVOC12569_OVP02156_WBGene00249378	OVOC12569_OVP02156_WBGene00249378;61	236	756	61	6214.95	3379.75	16726.1	5704.07	14891.7	6408.24	2135.02	5724.11	2347.83	7722.06	5418.31	4046.32	1573.99	2250.94	6401.72	4678.12	3609.68	9039.61	DFDWEYPIGMAQEYA	8	6	OVOC12569
OVOC12569_OVP02156_WBGene00249378	OVOC12569_OVP02156_WBGene00249378;67	210	1446	67	860.87	446.53	636.97	151.2	1737.77	1115.16	812.14	9119.51	474.89	385.82	523.55	894.12	754.93	4030.69	88.5	325.04	114.68	247.86	PIGMAQEYAKLVNEM	1	1	OVOC12569
OVOC12569_OVP02156_WBGene00249378	OVOC12569_OVP02156_WBGene00249378;73	442	800	73	183.05	231.19	335.62	327.67	17003.8	271.92	242.14	341.67	964.32	4575.66	4129.48	10051.1	1010.62	293.67	224.87	468.84	166.21	175.45	EYAKLVNEMKKAF	2	1	OVOC12569
OVOC12569_OVP02156_WBGene00249378	OVOC12569_OVP02156_WBGene00249378;79	281	1767	79	254.86	106.2	655.4	123.65	1055.81	433.31	2046.64	157.76	216.72	3834.47	328.49	364.02	90.17	204.16	387.36	107.1	141.67	120.52	NEMKKAFTEEAK	0	0	OVOC12569
OVOC12569_OVP02156_WBGene00249378	OVOC12569_OVP02156_WBGene00249378;85	6	1296	85	3952.45	1595.12	326.11	179.06	1099.66	1523.58	1513.09	1146.6	3290.6	1412.47	28741.2	5695.43	250.9	196.8	184.13	78.64	133.69	103.13	FTEEAKKSGSEQ	2	0	OVOC12569
OVOC12569_OVP02156_WBGene00249378	OVOC12569_OVP02156_WBGene00249378;91	846	934	91	407.87	667.9	112.68	133.29	1156.03	311.41	133.83	649.91	3937.12	424.86	17220.9	2371.4	969.8	255.76	910.92	92.91	95.07	97.79	KSGSEQLLLTA	1	2	OVOC12569
OVOC12569_OVP02156_WBGene00249378	OVOC12569_OVP02156_WBGene00249378;97	210	1616	97	113.65	74.05	109.74	98.63	111.22	82.14	106.21	121.1	98.97	86.99	91.66	120.32	67.44	134.13	71.71	83.67	88.88	93.75	LLLTAAVSPRIYH	0	0	OVOC12569
OVOC12569_OVP02156_WBGene00249378	OVOC12569_OVP02156_WBGene00249378;103	424	600	103	101.99	93.1	139.41	95.08	204.52	91.46	113.96	139.51	253.13	114.51	176.45	197.94	170.17	130.37	264.32	146.19	111.46	122.9	VSPRIYHIDGSYNVR	0	0	OVOC12569
OVOC12569_OVP02156_WBGene00249378	OVOC12569_OVP02156_WBGene00249378;109	284	1440	109	237.96	11078.9	495.05	1727.88	675.99	303.98	328.92	5237.35	3319.25	2007.62	899.5	1515.03	312.03	141.5	503.35	330.21	521.92	252.45	HIDGSYNVRSLGENF	2	0	OVOC12569
OVOC12569_OVP02156_WBGene00249378	OVOC12569_OVP02156_WBGene00249378;115	582	784	115	219.01	110.9	160.83	129.53	174.38	85.86	175.43	237.99	105.79	442.81	144.1	195.34	115.64	109.7	156.32	124.32	137.51	113.45	NVRSLGENFDLLFLM	0	0	OVOC12569
OVOC12569_OVP02156_WBGene00249378	OVOC12569_OVP02156_WBGene00249378;121	986	704	121	110.3	95.38	121.89	108.3	154.5	94.88	140.58	138.43	157.98	215.8	174.11	155.2	83.03	210.86	84.26	533.39	155.38	119.84	ENFDLLFLMSYD	0	0	OVOC12569
OVOC12569_OVP02156_WBGene00249378	OVOC12569_OVP02156_WBGene00249378;127	725	1177	127	205.4	135.24	325.2	235.32	259.03	362.21	222.31	342.45	176.53	220.19	274.16	353.04	141.73	650.37	193.56	6750.52	233.08	211.59	FLMSYDFHGSWEMN	0	1	OVOC12569
OVOC12569_OVP02156_WBGene00249378	OVOC12569_OVP02156_WBGene00249378;133	674	134	133	219.63	1214.14	603.08	409.72	746.11	407.86	360.84	348.37	694.55	467.51	341.97	1013.65	575.87	258.34	341.76	164.72	2709.21	282.73	FHGSWEMNVDLHAKL	0	1	OVOC12569
OVOC12569_OVP02156_WBGene00249378	OVOC12569_OVP02156_WBGene00249378;139	553	411	139	181.6	750.7	203.92	1091.35	249.05	110.73	597.75	155.42	309.28	114.8	249.03	239.8	192.69	199.46	114.15	91.04	87.61	84.47	MNVDLHAKLHPTKGE	0	0	OVOC12569
OVOC12569_OVP02156_WBGene00249378	OVOC12569_OVP02156_WBGene00249378;145	286	686	145	835.38	112.8	11625.9	2027.95	637.33	342.05	7336.83	812.82	14302	1297.52	3428.04	1170.41	115.37	111.65	110.3	97.27	101.74	124.11	AKLHPTKGETSGTGI	3	0	OVOC12569
OVOC12569_OVP02156_WBGene00249378	OVOC12569_OVP02156_WBGene00249378;151	776	468	151	857.96	1924.97	8963.04	8094.46	780.58	301.96	6929.3	1308.4	34913.3	1413.46	8271.82	2730.7	5527.27	102.38	131.52	170.22	125.59	380.85	KGETSGTGIFNTEFA	5	1	OVOC12569
OVOC12569_OVP02156_WBGene00249378	OVOC12569_OVP02156_WBGene00249378;157	806	1258	157	183.87	5737.1	134.01	112.28	171.23	141.61	298.46	264.54	3174.09	216.67	192.27	303.57	1279.37	153.82	135.75	149.84	136.43	151.75	TGIFNTEFAANYWL	1	1	OVOC12569
OVOC12569_OVP02156_WBGene00249378	OVOC12569_OVP02156_WBGene00249378;163	279	369	163	237.37	215.51	291.3	250.53	415.1	228.13	256.79	484.84	285.32	964.53	279.97	349.65	234.89	369.42	297.31	274.96	273.24	249.07	EFAANYWLSKGMPKQ	0	0	OVOC12569
OVOC12569_OVP02156_WBGene00249378	OVOC12569_OVP02156_WBGene00249378;169	1001	465	169	110.92	90.98	120.94	177.51	231.19	90.16	127.97	132.76	165.23	131.77	129.93	182.05	80.83	118.47	108.96	105.1	121.03	310.04	WLSKGMPKQKIIIGI	0	0	OVOC12569
OVOC12569_OVP02156_WBGene00249378	OVOC12569_OVP02156_WBGene00249378;175	513	19	175	130.56	149.71	154.59	125.1	122.74	107.7	149.69	139.46	117.8	125.36	133.01	533.61	117.67	133.74	161.96	114.05	105.8	147.03	PKQKIIIGIPTYGR	0	0	OVOC12569
OVOC12569_OVP02156_WBGene00249378	OVOC12569_OVP02156_WBGene00249378;181	628	454	181	109.07	119.59	122.92	98.51	218.05	93	133.41	159.54	144.24	137.6	162.1	147.97	97.48	87.05	125.4	116.78	121.36	114.79	IGIPTYGRGWTLRD	0	0	OVOC12569
OVOC12569_OVP02156_WBGene00249378	OVOC12569_OVP02156_WBGene00249378;187	579	1377	187	214.78	3231	290.79	285.62	258.3	9491.46	1889.05	9037.73	1926.48	287.3	257.58	236.74	168.08	972.6	198.43	283.58	173.77	526	GRGWTLRDSSKTTIG	2	1	OVOC12569
OVOC12569_OVP02156_WBGene00249378	OVOC12569_OVP02156_WBGene00249378;193	63	1351	193	277.89	9662.16	147.79	432.96	6296.23	34749.3	2729.73	25874.3	1370.61	981.93	233.44	310.42	84.45	1644.46	83.07	192.95	71.43	100.24	RDSSKTTIGAEG	4	1	OVOC12569
OVOC12569_OVP02156_WBGene00249378	OVOC12569_OVP02156_WBGene00249378;199	248	158	199	90.11	74.75	144.55	203.89	92.85	314.49	1763.41	164.86	123.63	77.91	1001.27	190.28	97.37	61.69	80.44	188.29	103.94	94.12	TIGAEGISPSSPS	0	0	OVOC12569
OVOC12569_OVP02156_WBGene00249378	OVOC12569_OVP02156_WBGene00249378;205	424	1384	205	843.86	64928.2	159.6	1780.45	1573.02	422.72	286.36	655.32	412.13	63706.1	366.55	1807.29	978.96	160.06	102.61	87.72	104.7	366.6	ISPSSPSTTNPA	2	1	OVOC12569
OVOC12569_OVP02156_WBGene00249378	OVOC12569_OVP02156_WBGene00249378;211	590	496	211	116.27	98.69	486.83	104.51	352.03	1265.43	263.05	1216.67	510.88	150.14	689.03	14135.5	363.7	102.03	138.84	132.65	120.59	176.2	STTNPAGGTAA	1	0	OVOC12569
OVOC12569_OVP02156_WBGene00249378	OVOC12569_OVP02156_WBGene00249378;217	53	847	217	151.57	141.6	189.56	139.05	174.07	98	129.38	483.94	100.59	143.85	383.1	174.96	87.02	180.25	97.14	235.41	107.81	91.33	GGTAAYWEICKYL	0	0	OVOC12569
OVOC12569_OVP02156_WBGene00249378	OVOC12569_OVP02156_WBGene00249378;223	711	261	223	2344.88	78.93	221.34	2471.41	447.97	205.74	482.26	14810.6	2532.71	251.64	49244.2	296.48	104.85	261.86	277.59	104.39	143.51	106.99	WEICKYLKEGGKE	2	0	OVOC12569
OVOC12569_OVP02156_WBGene00249378	OVOC12569_OVP02156_WBGene00249378;229	395	1435	229	2940.62	78.01	101.13	10943.2	737.1	112.06	322.5	10583.8	253.59	1443.15	160.66	248.95	201.19	97.75	71.45	71.76	82.49	144.26	LKEGGKETIDEQ	2	0	OVOC12569
OVOC12569_OVP02156_WBGene00249378	OVOC12569_OVP02156_WBGene00249378;235	2	724	235	131.92	1094.45	144.99	5186.04	173.37	111.1	121.41	300.2	325.11	382.74	439.34	5126.81	106.02	195.02	64.99	99.67	159.01	129.74	ETIDEQGVGACM	2	0	OVOC12569
OVOC12569_OVP02156_WBGene00249378	OVOC12569_OVP02156_WBGene00249378;241	90	916	241	286.12	576.73	309.2	3440.37	230.09	270.82	876.14	812.88	247.83	1114.8	5508.17	392.71	200.29	205.53	234.87	151.97	180.23	505.68	GVGACMVKGNQWYG	1	0	OVOC12569
OVOC12569_OVP02156_WBGene00249378	OVOC12569_OVP02156_WBGene00249378;247	130	1664	247	12991.9	2960.9	13515.2	19795.8	9935.55	3415.75	5838.81	22361.7	63053.7	6177.96	4439.31	5915.86	955.56	3806.65	2442.3	5134.89	1107.55	1854.85	VKGNQWYGYDNEETI	9	6	OVOC12569
OVOC12569_OVP02156_WBGene00249378	OVOC12569_OVP02156_WBGene00249378;253	318	1228	253	680.5	1424.76	4197.44	9883.15	23728.9	2473.79	3452.79	17617.1	45458.3	5582.28	2362.72	8719.53	6191.08	8998.11	6306.17	2739.08	15960.4	2650.59	YGYDNEETIRMKMRW	6	6	OVOC12569
OVOC12569_OVP02156_WBGene00249378	OVOC12569_OVP02156_WBGene00249378;259	1028	324	259	147.14	203.66	136.8	121.15	340.19	100.64	142.64	4507.52	155.4	236.87	215.65	146.51	134.88	162.08	130.78	668.34	129.02	158.62	ETIRMKMRWLKEKGY	0	0	OVOC12569
OVOC12569_OVP02156_WBGene00249378	OVOC12569_OVP02156_WBGene00249378;265	1065	1571	265	198.3	284.65	1183.72	122.48	589.97	97.1	111.55	878.19	138.84	103.49	123.92	172.43	78.16	133.48	142.17	86.37	140.49	111.46	MRWLKEKGYGGAFIW	0	0	OVOC12569
OVOC12569_OVP02156_WBGene00249378	OVOC12569_OVP02156_WBGene00249378;271	375	1461	271	94.23	112.18	124.53	116.49	466.91	189.42	186.79	138.94	99.78	109.91	150.62	261.96	80.65	136.44	95.3	120.51	531	104.51	KGYGGAFIWTLDFDD	0	0	OVOC12569
OVOC12569_OVP02156_WBGene00249378	OVOC12569_OVP02156_WBGene00249378;277	106	600	277	1397.8	6068.12	691.86	254.48	255.53	283.05	692.86	342.99	210.53	323.83	327.22	394.06	181.42	140.14	234.57	176.26	189.68	218.7	FIWTLDFDDFKGTSC	1	0	OVOC12569
OVOC12569_OVP02156_WBGene00249378	OVOC12569_OVP02156_WBGene00249378;283	476	1630	283	318.81	60783.8	508.32	8195.36	1132.58	1646.65	764.57	594.09	777.15	2777.19	725.83	369.62	443.32	546.79	679.89	274.02	616.47	261.33	FDDFKGTSCGKGPYP	2	0	OVOC12569
OVOC12569_OVP02156_WBGene00249378	OVOC12569_OVP02156_WBGene00249378;289	649	729	289	106.07	112.45	189.62	164.19	267.9	127.02	120.29	374.32	250.52	148.42	271.74	248.17	111.13	156.07	174.2	86.93	146.33	154.06	TSCGKGPYPLLSAIN	0	0	OVOC12569
OVOC12569_OVP02156_WBGene00249378	OVOC12569_OVP02156_WBGene00249378;295	965	1577	295	163.01	5411.58	315.43	442.43	687.02	90.98	270.85	8795.15	403.88	244.97	3645.59	718.76	213.39	673.44	388.58	141.07	195.45	125.32	PYPLLSAINHELEGE	2	0	OVOC12569
OVOC12569_OVP02156_WBGene00249378	OVOC12569_OVP02156_WBGene00249378;301	170	1036	301	118.73	262.47	541.95	292.07	746.89	108.98	207.1	210.46	494.44	120.22	11473.2	555.73	104.92	147.43	87.14	78.5	81.38	85.68	AINHELEGEATATTR	1	0	OVOC12569
OVOC12569_OVP02156_WBGene00249378	OVOC12569_OVP02156_WBGene00249378;307	711	1557	307	121.59	148.68	1764.76	126.4	270.89	154.73	251.45	211.12	260.02	1723.47	553.6	181.16	120.32	125.33	116	97.31	152.89	101.67	EGEATATTRSLRTTI	0	0	OVOC12569
OVOC12569_OVP02156_WBGene00249378	OVOC12569_OVP02156_WBGene00249378;313	618	1326	313	117.04	103.13	124.46	123.82	130.05	89.92	133.96	142.69	148.27	133.26	178.3	151.51	127.44	117.91	142.14	113.83	144.65	140.96	TTRSLRTTITQSS	0	0	OVOC12569
OVOC12569_OVP02156_WBGene00249378	OVOC12569_OVP02156_WBGene00249378;319	921	1289	319	279.23	3072.73	335.65	2972.24	603.72	265.47	280.15	3653.18	708.72	238.91	645.84	5098.91	233.6	469.6	252.73	272.71	232.15	410.92	TTITQSSTIGSTK	1	0	OVOC12569
OVOC12569_OVP02156_WBGene00249378	OVOC12569_OVP02156_WBGene00249378;325	953	703	325	163.87	515.26	234.43	5211.87	552.21	736.52	318.05	468.33	755.76	186.34	1815.64	1665.93	110.25	220.36	251.05	220.74	99.3	204.59	STIGSTKFETTT	1	0	OVOC12569
OVOC12569_OVP02156_WBGene00249378	OVOC12569_OVP02156_WBGene00249378;331	1073	1513	331	1172.16	75.57	388.17	1172.89	6964.9	598.45	4946.99	790.19	59000.8	367.96	1774.14	14701.7	182.69	1204.84	297.28	2569	104.66	1795.63	KFETTTTASEI	4	3	OVOC12569
OVOC12569_OVP02156_WBGene00249378	OVOC12569_OVP02156_WBGene00249378;337	185	437	337	228	344.15	204.22	186.71	393.78	127.99	188.23	634.74	2502.56	127.43	340.66	270.11	173.95	317.8	155.69	268.02	242.31	839.18	TASEITKNNKIKT	0	1	OVOC12569
OVOC12569_OVP02156_WBGene00249378	OVOC12569_OVP02156_WBGene00249378;343	942	1296	343	177.62	107.35	322.33	1624.43	1080.71	134.91	3165.97	114.07	763.41	478.07	804.31	8355.95	2197.64	1272.55	222.7	118.54	149.95	115.37	KNNKIKTTTIAVE	1	2	OVOC12569
OVOC12569_OVP02156_WBGene00249378	OVOC12569_OVP02156_WBGene00249378;349	1078	908	349	76.38	76.64	152.5	267.71	144.25	1909.35	2273.95	299.09	48253	358.36	2719.75	1373.81	91.34	77.41	72.25	184.55	103.17	2136.68	TTTIAVEPTGESSD	1	1	OVOC12569
OVOC12569_OVP02156_WBGene00249378	OVOC12569_OVP02156_WBGene00249378;355	689	1357	355	3201.51	86.13	213	20361.9	4613.75	165.24	238.98	189.66	20524.8	173.78	333.47	344.17	88.77	15309.4	75.01	68.08	78.22	702.08	EPTGESSDIKCPE	2	1	OVOC12569
OVOC12569_OVP02156_WBGene00249378	OVOC12569_OVP02156_WBGene00249378;361	467	1645	361	203.33	82.63	154.34	191.52	131.77	127.18	131.5	150.75	94.21	137.75	339.78	151.13	86.64	2491.73	80.75	84.99	95.81	206.37	SDIKCPESFGLFRH	0	1	OVOC12569
OVOC12569_OVP02156_WBGene00249378	OVOC12569_OVP02156_WBGene00249378;367	252	548	367	168.88	156.38	346.98	288.21	220.8	176.43	165.94	958.75	176.62	337.63	364.66	817.24	239.94	737.27	264.69	180.99	537.24	207.99	ESFGLFRHPNDCR	0	0	OVOC12569
OVOC12569_OVP02156_WBGene00249378	OVOC12569_OVP02156_WBGene00249378;373	741	1723	373	99.13	73.45	159.5	112.57	184.84	81.91	149.31	481.83	124.13	231.24	905.14	188.79	123.47	123.91	101.08	82.09	150.6	152.08	RHPNDCRLFIHCAHD	0	0	OVOC12569
OVOC12569_OVP02156_WBGene00249378	OVOC12569_OVP02156_WBGene00249378;379	76	1536	379	99.57	88.7	148.8	123.1	109.23	94.97	147.99	131.16	148.74	132.05	115.34	119.52	64.6	118.87	109.2	75.51	79.78	154.4	RLFIHCAHDHPYVKL	0	0	OVOC12569
OVOC12569_OVP02156_WBGene00249378	OVOC12569_OVP02156_WBGene00249378;385	954	1188	385	116.38	785.16	217.49	2551.78	456.63	92.91	127.95	204.86	492.83	123.06	327.97	691.87	87.64	115.2	132.99	1220.52	84.54	132.16	AHDHPYVKLCPPN	0	1	OVOC12569
OVOC12569_OVP02156_WBGene00249378	OVOC12569_OVP02156_WBGene00249378;391	597	1445	391	284.14	518.75	944.62	296.98	208.13	175.26	1087.96	348.49	383.2	239	354.38	865.11	253.86	917.11	174.32	285.74	182.76	224.17	VKLCPPNTFFNDKIK	0	1	OVOC12569
OVOC12569_OVP02156_WBGene00249378	OVOC12569_OVP02156_WBGene00249378;397	168	316	397	506.98	306.24	296.23	1465.71	253.28	197.68	5558.79	262.49	1392.48	1714.3	563.88	257.11	210.86	200.94	2049.36	608.81	1522.57	193.96	NTFFNDKIKVCDH	1	2	OVOC12569
OVOC12569_OVP02156_WBGene00249378	OVOC12569_OVP02156_WBGene00249378;403	438	792	403	99.92	142.01	509.59	176.2	629.33	123.35	133.31	249.12	193.11	149.64	798.34	237.4	118.4	122.74	116.93	110.76	121.27	133.42	KIKVCDHFGECDE	0	0	OVOC12569
OVOC12769_OVP09029_WBGene00249578	OVOC12769_OVP09029_WBGene00249578;1	860	328	1	122.98	84.95	101.23	107.29	114.82	117.06	119.24	103.37	87.21	92.4	99.76	75.97	78.98	68.48	100.35	115.48	70.57	101.96	MTTKFLIAFGLVIL	0	0	OVOC12769
OVOC12769_OVP09029_WBGene00249578	OVOC12769_OVP09029_WBGene00249578;7	955	231	7	75.05	77.45	71.75	91.07	75.83	118.78	83.53	99.96	116.18	85.91	80.87	70.56	100.97	67.28	73.74	81.1	83.48	95.11	IAFGLVILLSIPHCA	0	0	OVOC12769
OVOC12769_OVP09029_WBGene00249578	OVOC12769_OVP09029_WBGene00249578;13	151	705	13	216.44	68.83	82.99	553	118.15	136.27	67.55	105.67	131.76	104.25	76.89	73.57	56.95	70.1	64.34	89.7	84.65	73.19	ILLSIPHCAAEED	0	0	OVOC12769
OVOC12769_OVP09029_WBGene00249578	OVOC12769_OVP09029_WBGene00249578;19	824	1594	19	446.44	158.01	14208.5	452.42	805.7	223.24	237.37	4186	4436.74	8218.31	3392.35	110.08	93.88	75.88	104.26	210.14	108.92	105.78	HCAAEEDFEEEGE	2	0	OVOC12769
OVOC12769_OVP09029_WBGene00249578	OVOC12769_OVP09029_WBGene00249578;25	236	1096	25	1223.36	192.75	15130.9	1339.77	283.22	551.49	409.68	1115.54	608.63	680.73	502.67	92.37	103.05	190.52	950.26	2775.97	121.45	307.63	DFEEEGEGEEM	1	2	OVOC12769
OVOC12769_OVP09029_WBGene00249578	OVOC12769_OVP09029_WBGene00249578;31	813	599	31	161.63	2421.44	860.53	188.34	1033.02	442.65	1372.08	107.76	359.72	3143.45	13028.6	67.45	105.97	140.57	104.25	97.68	146.71	123.57	EGEEMPEDNDGGD	1	0	OVOC12769
OVOC12769_OVP09029_WBGene00249578	OVOC12769_OVP09029_WBGene00249578;37	650	102	37	361.14	756.88	3012.6	206.14	4120.98	2223.71	762.71	611.62	5353.72	858.89	22952	668.04	85.43	105.73	107.23	180.37	146.29	613.6	EDNDGGDEEGGN	2	0	OVOC12769
OVOC12769_OVP09029_WBGene00249578	OVOC12769_OVP09029_WBGene00249578;43	286	1042	43	24968.9	2119.55	1707.01	3374.49	257.41	551.41	767.62	591.73	96.18	586.53	2641.95	227.88	105.17	1567.04	206.62	310.65	129.41	90.71	DEEGGNDENED	1	1	OVOC12769
OVOC12769_OVP09029_WBGene00249578	OVOC12769_OVP09029_WBGene00249578;49	735	401	49	10246	260.45	162.72	649.92	349.4	1237.16	6949.99	415.54	173.95	324.08	400.33	72.25	94.15	1057.43	83.8	88.52	75.09	124.02	DENEDVPRGSFVNSM	2	1	OVOC12769
OVOC12769_OVP09029_WBGene00249578	OVOC12769_OVP09029_WBGene00249578;55	622	1430	55	189.74	205.05	154.38	301.3	6323.56	512.44	430.07	230.93	204.68	219.36	160.42	121.82	189.87	115.33	146.4	224.72	123.2	180.6	PRGSFVNSMGTKKQC	1	0	OVOC12769
OVOC12769_OVP09029_WBGene00249578	OVOC12769_OVP09029_WBGene00249578;61	1034	124	61	115.76	174.45	113.34	597.11	92.72	883.37	218.94	595.38	295.02	462.64	189.11	104.83	127.04	118.72	88.12	301.49	84.23	105.4	NSMGTKKQCKEHPDC	0	0	OVOC12769
OVOC12769_OVP09029_WBGene00249578	OVOC12769_OVP09029_WBGene00249578;67	333	607	67	747.9	2093.53	554.42	20478.5	1963.36	1103.84	713.56	12374.1	734.68	603.84	4508.35	301.58	186.88	137.12	1852.44	732.54	1003.86	2287.14	KQCKEHPDCYDQRE	2	3	OVOC12769
OVOC12769_OVP09029_WBGene00249578	OVOC12769_OVP09029_WBGene00249578;73	817	879	73	2465.09	1794.09	4742.44	3509.87	825.88	5084.4	567.16	3085.28	2263.35	268.13	1531.01	2179.09	623.58	954.4	245.88	17408.9	2258.05	4460.41	PDCYDQREPGDWCI	1	4	OVOC12769
OVOC12769_OVP09029_WBGene00249578	OVOC12769_OVP09029_WBGene00249578;79	354	798	79	194.9	304.1	266.11	330.16	96.68	301.95	100.04	109.83	221.62	96.48	173.99	136.54	111.83	105.02	99.19	140.2	99.4	698.65	REPGDWCILKPD	0	0	OVOC12769
OVOC12769_OVP09029_WBGene00249578	OVOC12769_OVP09029_WBGene00249578;85	1049	53	85	384.31	762.6	560.04	587.92	502.54	280.66	190.98	884.13	394.94	731.56	478.5	185.98	163.17	156.21	656.55	153.78	195.76	164.27	CILKPDEKWTNR	0	0	OVOC12769
OVOC12769_OVP09029_WBGene00249578	OVOC12769_OVP09029_WBGene00249578;91	590	1442	91	838.68	801.43	302.74	543.87	24086.5	297.63	1500.87	186.55	4441.5	571.95	220.21	560.11	129.45	105.78	121.97	137.83	175.89	180.69	EKWTNRGCFCSSKGE	1	0	OVOC12769
OVOC12769_OVP09029_WBGene00249578	OVOC12769_OVP09029_WBGene00249578;97	571	211	97	905	269.73	162.68	491.65	21194.4	567.6	3007.92	346.66	9621.58	6705.25	419.4	113.93	184.22	155.03	235.39	220.17	679.35	110.02	GCFCSSKGECTIERQ	3	0	OVOC12769
OVOC12769_OVP09029_WBGene00249578	OVOC12769_OVP09029_WBGene00249578;103	502	624	103	9705.55	1026.57	1110.31	541.41	500.11	2345.07	636.33	235.3	4294.04	4304.33	1265.73	70.26	4266.14	96.82	130.77	134.62	189.32	110.17	KGECTIERQKGDGFE	1	1	OVOC12769
OVOC12769_OVP09029_WBGene00249578	OVOC12769_OVP09029_WBGene00249578;109	15	529	109	3549.33	789.15	279.4	679.51	1834.22	592.46	1007.82	4045.31	2677.32	356.86	1351.21	91.91	4028.82	1185.45	926.78	578.49	602.73	387.87	ERQKGDGFEHTYC	0	3	OVOC12769
OVOC12769_OVP09029_WBGene00249578	OVOC12769_OVP09029_WBGene00249578;115	566	1634	115	9614.57	5911.64	3064.7	3219.38	1569.55	4547.43	632.58	966.96	2913.28	356.92	3993.54	533.3	2684.23	545.51	208.79	1257.95	2468.64	1589.3	GFEHTYCSPDENWTC	2	4	OVOC12769
OVOC12769_OVP09029_WBGene00249578	OVOC12769_OVP09029_WBGene00249578;121	148	968	121	1976.3	25094.9	5515.93	4596	3141.01	2948.25	4113.07	20681.7	2858.93	2505.58	5704.05	335.97	2193.59	3035.84	2380.88	5697.3	3367.23	2698.24	CSPDENWTCKYD	4	6	OVOC12769
OVOC12779_OVP09396_WBGene00249588	OVOC12779_OVP09396_WBGene00249588;1	149	371	1	84.23	74.78	73.42	95.54	72.09	81.02	76.87	80.44	78.01	89.88	100.21	78.64	81.18	79.6	195.46	90.96	110.89	75.42	MTTKFLIAFGLVIL	0	0	OVOC12779
OVOC12779_OVP09396_WBGene00249588	OVOC12779_OVP09396_WBGene00249588;7	992	1128	7	97.81	64.24	64.22	102.22	76.38	130.17	75.5	93.82	105.71	138.5	112.82	70.75	78.28	71.83	277.06	84.65	86.94	93.23	IAFGLVILLSIPHCA	0	0	OVOC12779
OVOC12779_OVP09396_WBGene00249588	OVOC12779_OVP09396_WBGene00249588;13	968	1686	13	97.3	81.49	81.52	124.28	95.48	127.28	88.61	83.66	137.97	77.07	113.24	69.58	69.48	85.78	82.43	91.11	68.63	102.18	ILLSIPHCAAEED	0	0	OVOC12779
OVOC12779_OVP09396_WBGene00249588	OVOC12779_OVP09396_WBGene00249588;19	1014	1114	19	474.05	166.2	15570.9	462.69	1679.67	166.42	175.34	2098.82	3977.81	7945.29	4972.48	111.84	105.4	82.42	170.75	152.14	129.2	114.79	HCAAEEDFEEEGE	3	0	OVOC12779
OVOC12779_OVP09396_WBGene00249588	OVOC12779_OVP09396_WBGene00249588;25	512	1096	25	920.57	181.51	15199.6	1321.79	273.36	661.04	330.76	890.67	667.53	336.56	551.97	118.42	110.03	102.58	966.73	175.01	96.8	264.62	DFEEEGEGEEM	1	1	OVOC12779
OVOC12779_OVP09396_WBGene00249588	OVOC12779_OVP09396_WBGene00249588;31	38	1220	31	107.76	5223.91	17188.2	199.24	803.86	119.7	120.38	179.23	122.96	139.66	887.72	85.52	89.58	63.31	75.08	77.37	69.79	129.04	EGEEMPEDIDGGD	2	0	OVOC12779
OVOC12779_OVP09396_WBGene00249588	OVOC12779_OVP09396_WBGene00249588;37	252	1552	37	517.05	381.18	580.33	155.92	280.86	1381.82	312.84	288.9	6020.21	105.83	1877.04	90.22	97.79	85.85	161.16	1941.5	76.95	508.63	EDIDGGDEEGGN	1	1	OVOC12779
OVOC12779_OVP09396_WBGene00249588	OVOC12779_OVP09396_WBGene00249588;43	1035	91	43	23058.7	1146.08	1705.91	2573.97	206.87	547.29	662.42	1355.06	91.62	431.3	1730.72	195.19	104.1	2207.88	119.25	140.63	141.57	143.17	DEEGGNDENED	1	1	OVOC12779
OVOC12779_OVP09396_WBGene00249588	OVOC12779_OVP09396_WBGene00249588;49	116	130	49	9169.89	389.26	155.7	576.98	818.44	999.27	7640.29	454.32	136.22	207.34	443.78	83.35	72	355.04	82.59	78.99	81.37	69.18	DENEDVPRGSFVNSM	2	0	OVOC12779
OVOC12779_OVP09396_WBGene00249588	OVOC12779_OVP09396_WBGene00249588;55	619	89	55	167.56	236.18	235.14	333.65	10240.5	320.36	536.6	272.95	266.88	189.59	170.16	126.99	251.73	120.8	161.19	136.52	114.37	139.39	PRGSFVNSMGTKKQC	1	0	OVOC12779
OVOC12779_OVP09396_WBGene00249588	OVOC12779_OVP09396_WBGene00249588;61	623	855	61	223.83	214.41	147.12	603.29	158.25	1095.32	282.54	310.98	359.9	425.6	267.13	162.83	124.82	104.72	177.97	493.48	112.42	170.32	NSMGTKKQCKEHPDC	0	0	OVOC12779
OVOC12779_OVP09396_WBGene00249588	OVOC12779_OVP09396_WBGene00249588;67	384	1182	67	794.38	4929.61	337.49	890	1671.21	865.27	348.89	17277.8	562.82	447.4	2743.08	218.29	1025.91	116.88	171.77	1856.85	2182.67	768.03	KQCKEHPDCYDQRE	2	3	OVOC12779
OVOC12779_OVP09396_WBGene00249588	OVOC12779_OVP09396_WBGene00249588;73	221	957	73	2214.9	9215.36	1543.63	3816.68	1802.57	10240.4	1151.23	5794.23	2840.92	524.08	14619	3175.79	360.75	662.33	313.72	21087	2947.11	4087.4	PDCYDQREPGDWCI	4	3	OVOC12779
OVOC12779_OVP09396_WBGene00249588	OVOC12779_OVP09396_WBGene00249588;79	830	674	79	158.42	93.16	165.88	228.55	94.57	228.3	104.19	122.02	331.55	104.57	174.39	96.99	98.92	95.68	86.22	131.56	113.91	653.72	REPGDWCILKPD	0	0	OVOC12779
OVOC12779_OVP09396_WBGene00249588	OVOC12779_OVP09396_WBGene00249588;85	897	1305	85	392.49	235.96	535.65	178.24	252.87	235.8	479.47	2147.25	482.37	1056.4	803.98	79.34	156.35	296.29	787.95	249.58	145.84	209.91	CILKPDEKWT	0	0	OVOC12779
OVOC1808_OVP09998_WBGene00238617	OVOC1808_OVP09998_WBGene00238617;1	527	187	1	75.45	62.32	86.65	80.75	71.41	72.26	72.35	95.28	78.23	77.56	77.5	71.02	71.16	77.75	86.54	74.22	82.92	84.3	MRVDWIILLLSL	0	0	OVOC1808
OVOC1808_OVP09998_WBGene00238617	OVOC1808_OVP09998_WBGene00238617;7	398	12	7	78.57	70.99	67.08	87.86	70.99	1901.13	82.44	81.26	116.85	87.86	92.75	64.2	77.05	75.4	72.59	69.12	105.83	75.79	ILLLSLMLPVMIA	0	0	OVOC1808
OVOC1808_OVP09998_WBGene00238617	OVOC1808_OVP09998_WBGene00238617;13	654	530	13	9902.89	3560.43	1182.34	362	3584.37	6435.81	5067.8	15455.6	670.9	1294.73	1147.69	1979.53	114.19	219.71	141.4	245.31	1095.51	406.16	MLPVMIANNSNLDI	4	1	OVOC1808
OVOC1808_OVP09998_WBGene00238617	OVOC1808_OVP09998_WBGene00238617;19	795	759	19	13915.2	5696.88	2040.32	1084.93	7027.33	11692	14592.5	14800.8	1087.26	717.59	3275.96	185.51	151.57	134.04	227.14	443.44	722.9	543.1	ANNSNLDISMRE	6	0	OVOC1808
OVOC1808_OVP09998_WBGene00238617	OVOC1808_OVP09998_WBGene00238617;25	655	45	25	566.13	1335.73	140.29	5474.39	639.13	776.85	225.67	387.95	248.14	2841.77	496.16	135.77	589.7	1251.6	132.11	206.82	264.12	123.56	DISMREKNAVNAIEK	1	1	OVOC1808
OVOC1808_OVP09998_WBGene00238617	OVOC1808_OVP09998_WBGene00238617;31	839	675	31	1510.58	605.35	156.22	6896.25	321.63	560.48	233.12	1899.13	279.95	5105.79	6744.23	179.58	374.2	162.19	128.7	850.87	216.32	400.71	KNAVNAIEKQDLPRS	3	1	OVOC1808
OVOC1808_OVP09998_WBGene00238617	OVOC1808_OVP09998_WBGene00238617;37	584	160	37	270.99	123.11	139.98	151.33	127.15	253.73	145.86	246.74	204.43	130.95	120.24	148.73	89.89	117.01	123.61	104.33	95.43	185.5	IEKQDLPRSHRFKRQ	0	0	OVOC1808
OVOC1808_OVP09998_WBGene00238617	OVOC1808_OVP09998_WBGene00238617;43	724	914	43	148.59	100	103.15	206.66	137.17	160.11	141.41	457.37	274.22	119.8	303.05	119.46	86.87	124.35	118.78	120.65	113.24	183.59	PRSHRFKRQYSCGQC	0	0	OVOC1808
OVOC1808_OVP09998_WBGene00238617	OVOC1808_OVP09998_WBGene00238617;49	1006	328	49	7787.03	863.44	5474.44	369.78	154.86	1851.79	398.87	224.67	987.27	1339.05	42849.4	165.44	205.05	157.47	159.8	51953.7	2242.49	64582.2	KRQYSCGQCGGGG	3	3	OVOC1808
OVOC1808_OVP09998_WBGene00238617	OVOC1808_OVP09998_WBGene00238617;55	68	850	55	11160.3	2430.22	298.98	270.68	846.57	2530.4	668.2	1092.38	674.16	178.84	2326.74	169.54	135.7	180.83	400.82	6986.48	253.27	708.66	GQCGGGGGPP	1	1	OVOC1808
OVOC1808_OVP09998_WBGene00238617	OVOC1808_OVP09998_WBGene00238617;61	61	683	61	112.04	88.58	81.52	166.54	79.58	143.5	96.35	122.27	447.98	96.74	278.55	88.28	84.64	91.96	124.23	77.05	359.53	112.36	GGPPVVVSPCQ	0	0	OVOC1808
OVOC1808_OVP09998_WBGene00238617	OVOC1808_OVP09998_WBGene00238617;67	475	739	67	2878.62	715.29	1197.7	1443.62	417.02	2546.74	891.96	1709.21	750.69	1756.64	2042.3	1011.67	403.89	207.55	305.17	210.78	150.45	446.02	VSPCQQCKGGGAGVS	0	0	OVOC1808
OVOC1808_OVP09998_WBGene00238617	OVOC1808_OVP09998_WBGene00238617;73	789	951	73	4953.29	1156.99	317.65	931.92	343.97	468.21	1390.87	1434.95	569.19	1045.5	1977.58	167.18	395.16	211.01	463.97	799.99	1218.02	6346.36	CKGGGAGVSAIGGA	1	2	OVOC1808
OVOC1808_OVP09998_WBGene00238617	OVOC1808_OVP09998_WBGene00238617;79	285	1565	79	13262.4	210.11	193.78	432.01	152.8	359.12	2059.8	324.54	11644.6	155.49	1235.72	123.03	208.6	102.81	102.02	168.35	979.74	517.68	GVSAIGGAGGISA	2	1	OVOC1808
OVOC1808_OVP09998_WBGene00238617	OVOC1808_OVP09998_WBGene00238617;85	958	498	85	1073.73	1528.14	123.78	410.04	628.85	616.6	2118.21	272.42	2188.54	103.31	17611.7	922.18	115.47	85.35	108.79	210.1	6268.62	2389.48	GAGGISAIGGG	1	2	OVOC1808
OVOC1808_OVP09998_WBGene00238617	OVOC1808_OVP09998_WBGene00238617;91	371	831	91	6664.56	1928.8	633.36	132.04	161.47	785.81	2019.13	1682.42	620.4	119.1	18805.2	598.2	270.37	100.86	126.63	215.12	9128.67	2413.09	AIGGGVSAIGGG	2	2	OVOC1808
OVOC1808_OVP09998_WBGene00238617	OVOC1808_OVP09998_WBGene00238617;97	302	992	97	16395.8	3555.99	8336.28	499.71	255.13	2628.42	6298.53	713.06	2978.41	6428.28	65515.1	915.96	2586.01	1142.17	321.27	64877.3	10041.8	65525.4	SAIGGGFGGGG	5	5	OVOC1808
OVOC1808_OVP09998_WBGene00238617	OVOC1808_OVP09998_WBGene00238617;103	734	286	103	5424.38	23779	48002.5	15360.1	98.72	2548.63	231.61	8812.4	11187.2	537.64	5620.17	83.28	97.51	115.7	321.61	417.31	74.51	154.08	FGGGGGDTVAV	7	0	OVOC1808
OVOC1808_OVP09998_WBGene00238617	OVOC1808_OVP09998_WBGene00238617;109	742	174	109	251.55	497.8	421.27	200.97	148.92	424.56	98.68	131.17	256.46	61.95	142.83	185.42	84.3	89.57	93.81	66.34	92.19	97.18	DTVAVVCCGATG	0	0	OVOC1808
OVOC1808_OVP09998_WBGene00238617	OVOC1808_OVP09998_WBGene00238617;115	766	1548	115	201.4	307.28	202.99	249.76	215.35	390.99	2534.62	306.35	276.7	446.89	773.12	155.93	169.9	147.86	165.21	162.02	156.33	199.45	CCGATGLKGMFR	0	0	OVOC1808
OVOC1808_OVP09998_WBGene00238617	OVOC1808_OVP09998_WBGene00238617;121	252	1684	121	132.43	93.93	107.11	84.4	80.48	136.61	121.18	167.84	94.53	101.39	884.36	104.57	97.08	92.21	88.14	131.94	118.14	90.84	LKGMFRNWWLHI	0	0	OVOC1808
OVOC1808_OVP09998_WBGene00238617	OVOC1808_OVP09998_WBGene00238617;127	805	1521	127	80.28	59.57	70.62	93.26	87.81	92.12	95.88	87.53	72.29	71.56	85.33	48.27	73.7	70.5	58.58	102.57	199.21	93.46	NWWLHIPLLLL	0	0	OVOC1808
OVOC1808_OVP09998_WBGene00238617	OVOC1808_OVP09998_WBGene00238617;133	709	957	133	74.4	65.86	74.72	99.67	91.69	136.1	72.68	119.59	123.13	117.72	179.11	70.91	101.47	86.5	80.09	77.7	109.53	105.1	PLLLLPMSMSWI	0	0	OVOC1808
OVOC1808_OVP09998_WBGene00238617	OVOC1808_OVP09998_WBGene00238617;139	275	1049	139	115.94	108.56	94.57	108.85	119.5	182.32	144.21	129.85	117.8	111.89	210.27	108.39	104.84	83.84	79.38	129.23	114.56	117.38	MSMSWIKALFL	0	0	OVOC1808
OVOC1821_OVP03821_WBGene00238630	OVOC1821_OVP03821_WBGene00238630;1	637	1161	1	115.31	113.52	127.23	100.36	128.28	148.81	97.22	135.83	113.38	100.09	179.69	91.53	105.81	88.2	150.26	166.49	100.21	139.05	MLLRNVKNFDILRML	0	0	OVOC1821
OVOC1821_OVP03821_WBGene00238630	OVOC1821_OVP03821_WBGene00238630;7	708	1600	7	140.09	115.92	122.15	141.04	139.29	174.11	149.7	145.92	129.61	151.75	162.3	124.5	108.49	117.07	121.37	240.9	119.71	182.96	KNFDILRMLKLQIFM	0	0	OVOC1821
OVOC1821_OVP03821_WBGene00238630	OVOC1821_OVP03821_WBGene00238630;13	492	996	13	148.7	139.23	129.31	155.66	147.69	195.12	150.04	174.89	216.12	154.25	165.68	134.06	109.37	102.32	149.75	157.36	120.38	183.89	RMLKLQIFMSCNRFK	0	0	OVOC1821
OVOC1821_OVP03821_WBGene00238630	OVOC1821_OVP03821_WBGene00238630;19	406	1440	19	175.85	136.67	109.86	421.44	151.08	231.23	515.37	1060.48	143.72	152.18	158.16	109.21	104.12	116.56	197.69	125.14	107.29	121.69	IFMSCNRFKFVTFGG	0	0	OVOC1821
OVOC1821_OVP03821_WBGene00238630	OVOC1821_OVP03821_WBGene00238630;25	82	880	25	1147.52	1030.8	174.76	4564.21	205.38	279.83	390.95	9571.57	195.59	179.52	230.46	255.51	144.16	187.61	201.21	240.15	208.59	238.44	RFKFVTFGGSQNIFD	1	0	OVOC1821
OVOC1821_OVP03821_WBGene00238630	OVOC1821_OVP03821_WBGene00238630;31	526	1246	31	509.53	1330.6	183.09	1267.73	938.94	1936.92	13121.8	1039.72	2594.21	753.92	354.71	164.76	601.28	1599.77	328.4	332.63	1816.36	275.19	FGGSQNIFDSYLTER	1	2	OVOC1821
OVOC1821_OVP03821_WBGene00238630	OVOC1821_OVP03821_WBGene00238630;37	687	105	37	129.31	148.32	124.57	179.15	133.57	159.04	146.49	163.62	326.85	151.17	128.97	94.43	91.97	139.93	129.47	128.16	132.24	146.38	IFDSYLTERIYKSFI	0	0	OVOC1821
OVOC1821_OVP03821_WBGene00238630	OVOC1821_OVP03821_WBGene00238630;43	705	849	43	153.97	165.86	129.8	203.77	141.71	239.64	140.71	226.91	201	168.23	146.43	151.01	141.61	160.27	191.65	175.14	154.39	196.83	TERIYKSFITLSQNS	0	0	OVOC1821
OVOC1821_OVP03821_WBGene00238630	OVOC1821_OVP03821_WBGene00238630;49	131	1621	49	259.41	479.87	247.69	337.44	240.2	1801.09	1078	764.06	260.11	419.87	694.52	422.55	251.16	187.3	543.44	310.31	219.99	204.95	SFITLSQNSSPEVKN	0	0	OVOC1821
OVOC1821_OVP03821_WBGene00238630	OVOC1821_OVP03821_WBGene00238630;55	724	1690	55	422.38	6698.63	307.59	1979.73	8554.17	5466.84	415.69	499.3	687.5	311.47	769.14	369.72	261.66	124.13	3304.47	299.84	488.24	15829.8	QNSSPEVKNRTGNGC	3	2	OVOC1821
OVOC1821_OVP03821_WBGene00238630	OVOC1821_OVP03821_WBGene00238630;61	1022	914	61	191.68	7833.88	370.19	591.2	13384.2	1765.08	389.22	374.37	727.01	112.32	600.73	79.46	157.02	100.1	4410.71	83.8	867.76	9762.25	VKNRTGNGCPETNIQ	2	3	OVOC1821
OVOC1821_OVP03821_WBGene00238630	OVOC1821_OVP03821_WBGene00238630;67	360	282	67	611.98	5675.29	425.13	428.22	198.84	525.15	21072.8	6077.27	726.52	4623.37	270.49	95.82	101.36	100.81	94.34	91.08	244.31	117.32	NGCPETNIQQQYPN	3	0	OVOC1821
OVOC1821_OVP03821_WBGene00238630	OVOC1821_OVP03821_WBGene00238630;73	273	1093	73	200.74	5680.71	830.44	862.17	808.37	18831.7	53213.3	18478.1	288.79	8474.79	1173.4	100.96	87.98	89.9	239.94	1392.91	2620.67	675.64	NIQQQYPNINEAMLQ	5	2	OVOC1821
OVOC1821_OVP03821_WBGene00238630	OVOC1821_OVP03821_WBGene00238630;79	13	1355	79	847.75	7182.09	161.54	182.16	175.59	428.61	2137.49	2693.66	2739.23	260.67	528.68	86.19	82.77	156.25	108.23	5118.7	123.88	359.65	PNINEAMLQSQLMIT	1	1	OVOC1821
OVOC1821_OVP03821_WBGene00238630	OVOC1821_OVP03821_WBGene00238630;85	512	1738	85	226.7	283.35	138.88	215.14	238.69	681.04	255.28	263.27	316.36	216.86	18100.1	167.61	162.63	217.58	263.89	214.28	193.51	238.92	MLQSQLMITYEKGK	1	0	OVOC1821
OVOC1821_OVP03821_WBGene00238630	OVOC1821_OVP03821_WBGene00238630;91	672	408	91	198.5	209.91	236.62	187.02	1471.11	439.12	1448.41	266.15	326.03	205.63	37913.4	154.55	165.47	143.36	343.5	276.41	144.52	190.17	MITYEKGKV	1	0	OVOC1821
OVOC1823_OVP09186_WBGene00238632	OVOC1823_OVP09186_WBGene00238632;1	407	883	1	463.4	4350.51	231.63	377.64	1014.46	995.26	586.09	6122.94	913.64	715.74	3908.34	394.52	117.26	154.82	167.06	146.99	139.89	505.73	MRPQLDDDASNYKKR	1	0	OVOC1823
OVOC1823_OVP09186_WBGene00238632	OVOC1823_OVP09186_WBGene00238632;7	830	864	7	1782.33	11923.6	5624.2	1448.6	4875.13	4273.39	34192.2	63197.8	1042.73	962.95	14218.3	5213	172.39	124.31	96.77	164.9	175.76	93.8	DDASNYKKRQQEAEN	7	0	OVOC1823
OVOC1823_OVP09186_WBGene00238632	OVOC1823_OVP09186_WBGene00238632;13	500	1576	13	253.27	683.9	116.85	261.91	141.5	3758.26	8286.47	2712.82	173.7	151.94	229.04	178.8	147.53	233.79	171.49	232.33	152.13	242.32	KKRQQEAENLRRVA	1	0	OVOC1823
OVOC1823_OVP09186_WBGene00238632	OVOC1823_OVP09186_WBGene00238632;19	863	1109	19	100.92	107.42	97.88	125.5	142.34	9891.67	130.37	153.38	181.94	142.62	145.26	109.75	144.69	109.56	118.35	148.39	96.81	139.18	AENLRRVAFYGVA	1	0	OVOC1823
OVOC1823_OVP09186_WBGene00238632	OVOC1823_OVP09186_WBGene00238632;25	846	148	25	89.65	85.24	87.74	111.24	124.17	148.9	88.47	82.35	104.59	87.43	127.5	82.27	81.24	88.08	75.63	102.21	107.04	98.22	VAFYGVALSTIASLI	0	0	OVOC1823
OVOC1823_OVP09186_WBGene00238632	OVOC1823_OVP09186_WBGene00238632;31	238	1256	31	121.07	67.96	93.19	97.47	90.63	2817.86	80.24	99.86	192.02	127.52	92.17	86.9	76.25	89.68	89.76	104.03	75.32	124.58	ALSTIASLICALSVP	0	0	OVOC1823
OVOC1823_OVP09186_WBGene00238632	OVOC1823_OVP09186_WBGene00238632;37	112	796	37	95.7	96.37	76.61	93.64	92.82	120.22	69.49	100.3	135.38	136.02	92.98	72.8	86.7	85.28	79.82	2000.85	96.53	84.57	SLICALSVPMFYNYL	0	1	OVOC1823
OVOC1823_OVP09186_WBGene00238632	OVOC1823_OVP09186_WBGene00238632;43	464	866	43	145.65	283.4	116.36	178.68	156.65	1023.62	137.78	258.33	211.65	123.35	168.81	115.96	179.75	163.56	151.89	160.3	176.54	229.25	SVPMFYNYLQHVQS	0	0	OVOC1823
OVOC1823_OVP09186_WBGene00238632	OVOC1823_OVP09186_WBGene00238632;49	51	1211	49	138.17	1028.29	535.44	2630.72	121.95	4336.45	167.77	489.79	747.17	439.4	295.26	116.94	1181.3	3559.87	101.2	203.49	1916.8	562.16	NYLQHVQSVMQSEVD	0	3	OVOC1823
OVOC1823_OVP09186_WBGene00238632	OVOC1823_OVP09186_WBGene00238632;55	682	886	55	156.67	317.3	145.27	262.75	191.75	215.38	141.57	1475.41	317.45	181.42	249.59	197.46	153.1	117.12	188.4	220.43	155.17	163.09	QSVMQSEVDFCKSR	0	0	OVOC1823
OVOC1823_OVP09186_WBGene00238632	OVOC1823_OVP09186_WBGene00238632;61	910	786	61	172.9	549.17	190.07	208.05	3176.54	541.52	468.17	385.78	398.92	447.22	530.51	419.22	199.28	156.81	223.97	173.14	232.45	200.69	EVDFCKSRSSNI	0	0	OVOC1823
OVOC1823_OVP09186_WBGene00238632	OVOC1823_OVP09186_WBGene00238632;67	1038	1480	67	222.33	203.38	174.59	229.42	215.26	253.6	163.51	1018.74	246.53	248.97	420.56	147.87	172.89	192.35	328.55	225.01	334.77	255.37	SRSSNIWREVTRTQ	0	0	OVOC1823
OVOC1823_OVP09186_WBGene00238632	OVOC1823_OVP09186_WBGene00238632;73	306	1380	73	254.69	297.07	190.95	334.15	215.02	491.66	335.65	277.46	259.59	228.99	302.89	148.41	169.69	191.32	152.85	237.47	184.4	267.98	WREVTRTQVLSKVNG	0	0	OVOC1823
OVOC1823_OVP09186_WBGene00238632	OVOC1823_OVP09186_WBGene00238632;79	491	1657	79	155.32	354.82	237.53	291.73	203.76	461.81	1725.92	1332.8	225.86	230.89	167.83	156.2	136.65	141.34	156.36	216.56	136.7	183.53	TQVLSKVNGDVRYPR	0	0	OVOC1823
OVOC1823_OVP09186_WBGene00238632	OVOC1823_OVP09186_WBGene00238632;85	637	1321	85	1498.17	1407.23	3624.76	963.79	488.21	1032.3	428	1481.67	962.07	582.66	582.44	279.28	669.3	1997.62	999.99	2418.97	1812.16	1269.69	VNGDVRYPRQAGYDG	0	5	OVOC1823
OVOC1823_OVP09186_WBGene00238632	OVOC1823_OVP09186_WBGene00238632;91	352	8	91	8983.87	5245.67	12024.2	4939.43	11098.5	4406.67	1749.76	10191.3	6255.93	11585	11867.3	5400.16	11808.7	11007.6	11120.4	2884.18	3461.77	13360.1	YPRQAGYDGYAEER	10	6	OVOC1823
OVOC1823_OVP09186_WBGene00238632	OVOC1823_OVP09186_WBGene00238632;97	602	752	97	21387	24729	14897.5	10377.2	23932.8	27820.2	7882.13	35261.9	15776.5	11018.2	40069	14047.2	37379.9	10829.7	32332	9997.34	16317.8	16824.3	YDGYAEERGRGYG	12	6	OVOC1823
OVOC1823_OVP09186_WBGene00238632	OVOC1823_OVP09186_WBGene00238632;103	224	1162	103	2543.3	4621.95	794.77	408.79	212.48	1421.23	3525.57	4360.64	1139.46	196.86	2843.33	375.13	652.16	165.04	1938.53	198.8	184.89	688.5	ERGRGYGGSSGG	0	1	OVOC1823
OVOC1823_OVP09186_WBGene00238632	OVOC1823_OVP09186_WBGene00238632;109	612	562	109	350.24	1692.08	223.13	583.62	334.16	413.47	11311.2	2215.78	534.94	1136.65	478.64	562	154.86	146.89	242.01	217.74	162.48	244.83	GGSSGGYTAERGR	1	0	OVOC1823
OVOC1823_OVP09186_WBGene00238632	OVOC1823_OVP09186_WBGene00238632;115	485	661	115	5434.53	9504.21	2146.46	26738.5	5835.9	6446.11	3313.42	20497.6	5946.2	3687.73	21212.8	2230.95	4145.62	2792.9	11691	1967.08	1910.67	9442.2	YTAERGRGYGGDSGY	8	6	OVOC1823
OVOC1823_OVP09186_WBGene00238632	OVOC1823_OVP09186_WBGene00238632;121	127	189	121	7029.19	7802.77	3784.63	1877.85	965.61	13390.6	2533.14	6357.02	49528.4	1061.7	20265	3648.55	6507.4	4240.34	8364.09	2305.54	4464.14	30778.7	RGYGGDSGYGGG	6	6	OVOC1823
OVOC1823_OVP09186_WBGene00238632	OVOC1823_OVP09186_WBGene00238632;127	13	675	127	17344.9	23394.8	6064.49	7060.76	5014.05	65349.7	19758.1	13528.4	7454.01	17850.5	12368.5	2722.93	1657.26	6780.56	19588.3	58343.8	6265.45	65535	SGYGGGSGGGAA	11	6	OVOC1823
OVOC1823_OVP09186_WBGene00238632	OVOC1823_OVP09186_WBGene00238632;133	50	1624	133	231.82	219.4	139.79	215.78	134.33	208.2	1733.97	1716.43	574.21	120.02	272.82	146.1	143.4	150.23	148.61	169.12	167.66	184.05	SGGGAALTSSFVTR	0	0	OVOC1823
OVOC1823_OVP09186_WBGene00238632	OVOC1823_OVP09186_WBGene00238632;139	285	97	139	285.58	209.5	148.73	162.51	240.74	296.94	191.41	337.74	242.99	202.14	258.43	757.26	148.21	186.66	202.01	159.21	199.02	245.85	LTSSFVTRFGGGVTG	0	0	OVOC1823
OVOC1823_OVP09186_WBGene00238632	OVOC1823_OVP09186_WBGene00238632;145	158	1418	145	1203.02	1946.61	253.89	328.81	220.95	616.73	487.71	4106.31	317.25	203.34	258.35	3757.38	385.2	165.41	209.95	191.37	158.16	338.66	TRFGGGVTGAPSAPG	0	0	OVOC1823
OVOC1823_OVP09186_WBGene00238632	OVOC1823_OVP09186_WBGene00238632;151	468	660	151	342.21	513.88	160.56	30115.3	183.33	301.62	252.51	1894.97	625.66	157.92	262.79	129.4	281.37	268.09	174.87	157.98	148.64	566.59	VTGAPSAPGGGCCGC	1	0	OVOC1823
OVOC1823_OVP09186_WBGene00238632	OVOC1823_OVP09186_WBGene00238632;157	53	669	157	241.53	761.9	143.17	5379.7	104.78	859.76	162.87	236.02	423.43	1445.59	200.94	102.18	129.98	113.06	133.98	102.32	119.27	119.07	APGGGCCGCGVSP	1	0	OVOC1823
OVOC1823_OVP09186_WBGene00238632	OVOC1823_OVP09186_WBGene00238632;163	146	8	163	2761.31	221.56	308.16	358.36	340.57	2411	1219.98	1582.08	1233.97	206.28	1442.73	180.55	1672.57	125.99	111.03	109.86	135.69	7169.2	CGCGVSPPGPPGSPG	0	2	OVOC1823
OVOC1823_OVP09186_WBGene00238632	OVOC1823_OVP09186_WBGene00238632;169	804	784	169	612.63	646.11	595.52	191.9	3683.44	2793.54	1416.73	703.08	2267.7	647.96	1448.89	201.23	85.48	91.45	157.37	303.92	60.98	96.67	PPGPPGSPGPDGKD	0	0	OVOC1823
OVOC1823_OVP09186_WBGene00238632	OVOC1823_OVP09186_WBGene00238632;175	434	668	175	1842.76	9803.46	920.34	528.37	2317.64	448.29	2157.35	799.13	2107.53	385.96	811.62	2021.7	115.81	80.46	79.01	186.22	618.88	82.6	SPGPDGKDGPDGEQ	1	0	OVOC1823
OVOC1823_OVP09186_WBGene00238632	OVOC1823_OVP09186_WBGene00238632;181	1072	322	181	4276.45	26927.1	1282.74	585.97	247.42	288.13	762.86	21007.9	801.28	3842.67	6046.07	1341.04	70.32	82.31	85.49	89.42	70.78	93.34	KDGPDGEQGPPGR	3	0	OVOC1823
OVOC1823_OVP09186_WBGene00238632	OVOC1823_OVP09186_WBGene00238632;187	1027	1273	187	263.49	916.43	136.33	1215.55	4046.46	420.71	2005.13	179.68	5076.46	120.72	2109.07	2166.5	79.19	121.69	129.62	105.26	67.77	130.64	EQGPPGRDGQDAPQ	1	0	OVOC1823
OVOC1823_OVP09186_WBGene00238632	OVOC1823_OVP09186_WBGene00238632;193	474	418	193	463.64	4764.36	413.51	162.65	145.09	13657.6	1344.72	21268.6	576.96	568.56	1699.8	2044.06	87.03	379.94	88.06	132.29	122.41	106.9	RDGQDAPQTPPTQPQ	2	0	OVOC1823
OVOC1823_OVP09186_WBGene00238632	OVOC1823_OVP09186_WBGene00238632;199	446	1620	199	325.49	3829.4	595.23	300.51	325.07	4850.34	197.37	13694	496.48	1019.43	772.27	119.36	190.65	116.33	116.04	158.76	116.08	124.66	PQTPPTQPQIEWCFE	2	0	OVOC1823
OVOC1823_OVP09186_WBGene00238632	OVOC1823_OVP09186_WBGene00238632;205	930	1672	205	152.46	216.6	675.98	2320.09	123.85	517.45	220.14	219.77	310.66	411.76	799.87	105.29	115.94	202.32	98.83	225.47	118.6	897.34	QPQIEWCFECPDAPA	0	1	OVOC1823
OVOC1823_OVP09186_WBGene00238632	OVOC1823_OVP09186_WBGene00238632;211	1020	1230	211	506.7	2388.14	400.02	346.7	512.55	1428.18	4387.37	6419.52	1268.46	577.69	10003.8	108.81	154.85	125.79	303.04	213.27	1153.18	346.55	CFECPDAPAGPPGK	2	1	OVOC1823
OVOC1823_OVP09186_WBGene00238632	OVOC1823_OVP09186_WBGene00238632;217	251	293	217	447.2	532.13	262.17	275.41	1124.94	822.02	530.38	866.48	670.46	126.47	11924	170.09	130.55	1760.93	110.9	158.73	130.84	154.52	APAGPPGKPGPKG	1	1	OVOC1823
OVOC1823_OVP09186_WBGene00238632	OVOC1823_OVP09186_WBGene00238632;223	849	1599	223	242.4	231.83	126.78	604.8	167.11	10075	321.13	324.96	263.4	246.74	288.11	147.1	300.25	132.12	137.06	1212.58	138.12	233.23	GKPGPKGPKGKPGP	1	1	OVOC1823
OVOC1823_OVP09186_WBGene00238632	OVOC1823_OVP09186_WBGene00238632;229	16	1662	229	745.01	630.5	2095	2476.94	210.34	858.69	14720	6353.23	514.54	36636.9	2071.82	1431.74	88.65	223.2	105.48	739.77	3955.83	121.73	GPKGKPGPPGQDADG	3	1	OVOC1823
OVOC1823_OVP09186_WBGene00238632	OVOC1823_OVP09186_WBGene00238632;235	459	949	235	3432.05	531.42	654.24	258.67	505.4	2025.69	26417.5	880.72	523.63	32582.1	1750.81	3435.77	80.5	713.98	98.02	83.27	89.25	205.83	GPPGQDADGGNRGP	2	0	OVOC1823
OVOC1823_OVP09186_WBGene00238632	OVOC1823_OVP09186_WBGene00238632;241	599	75	241	3621.99	1645.3	588.67	300.61	151.4	1691.42	7277.92	337.91	2234.81	333.74	442.43	179.86	105.23	486.39	142.52	91.46	204.97	97.61	ADGGNRGPSGP	1	0	OVOC1823
OVOC1823_OVP09186_WBGene00238632	OVOC1823_OVP09186_WBGene00238632;247	892	1042	247	498.78	592.02	207.65	384.01	408.92	1390.8	2487.72	652.97	394.62	263.53	921.95	171.95	174.94	172.02	486.44	252.56	186.62	196.62	GPSGPPGPQGPKG	0	0	OVOC1823
OVOC1823_OVP09186_WBGene00238632	OVOC1823_OVP09186_WBGene00238632;253	954	1700	253	216.01	2505.97	185.92	286.86	402.56	445.79	5079.93	449.3	220.4	327.39	300.32	1736.95	242.9	190.8	170.77	192.55	118.83	206.33	GPQGPKGPRGPAG	1	0	OVOC1823
OVOC1823_OVP09186_WBGene00238632	OVOC1823_OVP09186_WBGene00238632;259	492	1696	259	235.66	1338.47	4560.15	182.68	514.78	771.1	1439.85	229.28	189.72	172.76	442.85	149.48	293.82	120.68	679.34	207.01	4069.21	190.3	GPRGPAGPKGPPG	0	1	OVOC1823
OVOC1823_OVP09186_WBGene00238632	OVOC1823_OVP09186_WBGene00238632;265	90	1724	265	581.15	1127.82	965.32	686.37	319.29	611.1	1116.42	645.36	245.64	260.49	10844.9	173.93	148.16	142.54	231.8	1090.27	2440.33	203.84	GPKGPPGPPGNVIEK	1	2	OVOC1823
OVOC1823_OVP09186_WBGene00238632	OVOC1823_OVP09186_WBGene00238632;271	978	734	271	147.36	542.57	104	216.01	182.96	1223.39	126.56	224.86	289.41	141.28	321.08	83.63	238.96	177.65	273.57	125.25	84.79	96.4	GPPGNVIEKAMPPG	0	0	OVOC1823
OVOC1823_OVP09186_WBGene00238632	OVOC1823_OVP09186_WBGene00238632;277	1063	29	277	150.31	173.21	102.68	145.08	96.42	977.62	255.87	170.27	271.7	242.41	461.65	74.6	99.6	86.95	122.43	77.28	79.55	107.82	IEKAMPPGPPGP	0	0	OVOC1823
OVOC1823_OVP09186_WBGene00238632	OVOC1823_OVP09186_WBGene00238632;283	483	595	283	248.95	203.27	112.61	192.53	170.59	276.78	395.88	399.93	185.44	86.39	356.94	141.47	104.16	92.08	90.79	109.86	123.67	183.33	PGPPGPVGPPGP	0	0	OVOC1823
OVOC1823_OVP09186_WBGene00238632	OVOC1823_OVP09186_WBGene00238632;289	534	714	289	1651.41	144.37	419.6	284.12	216.13	762.07	222.62	498.65	523.12	117.99	350.66	92.84	89.88	81.94	131.37	95.5	107.06	141.96	VGPPGPPGEQGP	0	0	OVOC1823
OVOC1823_OVP09186_WBGene00238632	OVOC1823_OVP09186_WBGene00238632;295	964	1024	295	315.84	182.41	687.35	174.48	1012.03	2753.57	412.55	3769.97	371.72	294.93	612.28	372.13	114.92	77.56	538.41	143.92	289.16	187.11	PGEQGPPGPPGNPGQ	0	0	OVOC1823
OVOC1823_OVP09186_WBGene00238632	OVOC1823_OVP09186_WBGene00238632;301	1044	562	301	283.91	1696.06	516.44	232.95	749.89	2423.53	2775.48	11421	1186.64	2524.13	284.67	201.62	122.29	121.69	110.62	114.43	113.31	100.03	PGPPGNPGQDGRQGP	1	0	OVOC1823
OVOC1823_OVP09186_WBGene00238632	OVOC1823_OVP09186_WBGene00238632;307	213	1469	307	351.06	10003.9	14376.1	9577.73	14391.9	4198.8	4346.03	4721.67	7267.79	3890.95	1898.63	257.66	33289.2	248.59	132.64	191.23	188.41	457	PGQDGRQGPQGDPGK	5	1	OVOC1823
OVOC1823_OVP09186_WBGene00238632	OVOC1823_OVP09186_WBGene00238632;313	435	243	313	564.88	60632.5	2760.23	3252.33	10569.1	1050.35	2219.1	5200.32	235.64	204.5	2179	204.02	58530.2	135.68	132.77	325.63	309.35	407.18	QGPQGDPGKDGL	3	1	OVOC1823
OVOC1823_OVP09186_WBGene00238632	OVOC1823_OVP09186_WBGene00238632;319	888	952	319	65248.1	3789.46	15627.2	11792.9	5749.44	65106.7	5915.81	29548.4	5347.51	4624.29	32213.5	64204	13547.6	3255.91	287.14	24522	65329.2	1087	PGKDGLPGKPGID	10	5	OVOC1823
OVOC1823_OVP09186_WBGene00238632	OVOC1823_OVP09186_WBGene00238632;325	273	1371	325	157.47	1105.56	1657.18	172.44	30085.6	1850.62	6150.49	1274.32	426.27	511.78	1188.67	5081.71	454.63	160.81	328.93	119.96	374.4	3843.85	PGKPGIDGTTGPQ	3	1	OVOC1823
OVOC1823_OVP09186_WBGene00238632	OVOC1823_OVP09186_WBGene00238632;331	802	1736	331	1635.54	4919.7	8702.83	187.3	706.59	6193.04	58560.5	20415.7	281.45	23727.4	706.68	1762.19	2368.29	162.58	83.05	119.83	3074.56	145.48	DGTTGPQGERGP	6	2	OVOC1823
OVOC1823_OVP09186_WBGene00238632	OVOC1823_OVP09186_WBGene00238632;337	10	800	337	415.19	974.07	509.82	536.26	296.95	444.68	183.96	685.22	351.67	293.84	590.81	109.55	170.36	95.08	124.24	114.14	111.31	358.22	QGERGPSGSCDHCP	0	0	OVOC1823
OVOC1823_OVP09186_WBGene00238632	OVOC1823_OVP09186_WBGene00238632;343	330	586	343	939.87	1238.07	222.91	1095.91	207.32	4066.85	334.66	465.95	1105.87	1807.77	494.26	180.12	704.72	116.98	150.48	242.13	177.66	273.93	SGSCDHCPPPRTAPG	0	0	OVOC1823
OVOC1823_OVP09186_WBGene00238632	OVOC1823_OVP09186_WBGene00238632;349	815	1373	349	476.29	974.19	170	617.48	176.41	3077.24	2162.98	317.64	1366.4	2061.33	207.85	149.33	157.19	167.41	204.05	224.13	240.86	223.07	CPPPRTAPGY	0	0	OVOC1823
OVOC1952_OVP05118_WBGene00238761	OVOC1952_OVP05118_WBGene00238761;1	244	1680	1	341.55	200.25	131.59	523.84	663.82	191.24	214.87	4110.96	469.47	139.77	177.76	135.01	291.31	916.95	144.95	135.95	101.72	193.5	MSSNPVAKRQPN	0	1	OVOC1952
OVOC1952_OVP05118_WBGene00238761	OVOC1952_OVP05118_WBGene00238761;7	35	175	7	99.48	73.37	171.1	103.38	67.11	185.17	123.84	79.49	84.96	94.87	106.9	61.25	80.18	76.44	97.75	96.11	79.36	93.55	AKRQPNIYFLIFSI	0	0	OVOC1952
OVOC1952_OVP05118_WBGene00238761	OVOC1952_OVP05118_WBGene00238761;13	948	168	13	68.69	69.01	73.19	78.74	73.97	105.06	77.7	90.87	78.87	93.48	72.83	90.42	66.42	78.69	86.41	74.03	78.34	66	IYFLIFSITVGILHA	0	0	OVOC1952
OVOC1952_OVP05118_WBGene00238761	OVOC1952_OVP05118_WBGene00238761;19	456	338	19	136.25	127.66	413.31	176.76	121.59	180.17	148.54	227.9	223.56	135.22	186.08	98.77	95.35	107.89	214.54	166.19	115.68	137.82	SITVGILHAADPK	0	0	OVOC1952
OVOC1952_OVP05118_WBGene00238761	OVOC1952_OVP05118_WBGene00238761;25	319	63	25	1027.96	314.53	818.4	2600.7	199.82	862.65	838.88	189.96	3750.1	379.2	316.46	116.03	169.23	183.48	165.9	198.16	162.17	131.34	LHAADPKPNQFS	0	0	OVOC1952
OVOC1952_OVP05118_WBGene00238761	OVOC1952_OVP05118_WBGene00238761;31	484	74	31	197.17	149.77	112.89	143.58	162.6	205.99	110.52	152.12	169.32	116.37	170.73	126.34	108.62	113.14	121.57	122.18	145.44	119.32	KPNQFSVVIERH	0	0	OVOC1952
OVOC1952_OVP05118_WBGene00238761	OVOC1952_OVP05118_WBGene00238761;37	583	803	37	309.58	120.9	207.92	198.24	319.32	207.27	99.73	182.02	290.82	114.05	359.79	104.79	161.4	135.43	138.47	624.49	146.42	151.21	VVIERHFPCSFSSG	0	0	OVOC1952
OVOC1952_OVP05118_WBGene00238761	OVOC1952_OVP05118_WBGene00238761;43	788	1058	43	497.55	269.37	291.54	783.46	40500.8	599.36	572.34	1680.04	404.05	829.61	5666.08	185.79	139.55	190.25	233.61	245.02	5319.34	176.52	FPCSFSSGPSKENIR	2	1	OVOC1952
OVOC1952_OVP05118_WBGene00238761	OVOC1952_OVP05118_WBGene00238761;49	947	1257	49	120.77	145.73	205.49	189.89	63988.5	263.86	256.46	1489.1	233.14	146.9	197.99	93.89	140.18	86.75	179.62	176.39	1953.52	135.91	SGPSKENIRIRFPS	1	1	OVOC1952
OVOC1952_OVP05118_WBGene00238761	OVOC1952_OVP05118_WBGene00238761;55	85	1715	55	248.65	111.53	79.78	128.82	241.87	191.04	236.22	190.74	139.55	133.85	128.72	104.72	94.09	127.72	180.43	210.01	117.13	176.97	NIRIRFPSSKSD	0	0	OVOC1952
OVOC1952_OVP05118_WBGene00238761	OVOC1952_OVP05118_WBGene00238761;61	127	725	61	4529.33	357.76	7351.99	345.83	3502.85	434.24	1010.61	1947.72	21598	160.56	747.86	258.81	688.03	253.32	176.8	937.95	307.96	3380	PSSKSDGVKFTA	2	2	OVOC1952
OVOC1952_OVP05118_WBGene00238761	OVOC1952_OVP05118_WBGene00238761;67	662	44	67	185.93	887.28	467.56	154.95	294.7	755.3	185.01	200.7	693.83	153.65	173.58	121.22	121.3	139.06	158.99	167.19	145.09	142.43	GVKFTAEKSPHGNKC	0	0	OVOC1952
OVOC1952_OVP05118_WBGene00238761	OVOC1952_OVP05118_WBGene00238761;73	248	1568	73	164.2	547.08	190.78	133.66	243.55	211.77	659.3	225.04	1392	162.72	191.37	205.77	128.21	127.59	169.12	166.38	135.36	157.9	EKSPHGNKCFKLSGG	0	0	OVOC1952
OVOC1952_OVP05118_WBGene00238761	OVOC1952_OVP05118_WBGene00238761;79	265	1561	79	847.26	4522.97	799.34	464.31	1432.22	940.96	453.93	5795.87	322.58	489.29	404.78	100	85.11	87.92	89.99	1840.16	106.88	98.45	NKCFKLSGGEVEVYP	1	1	OVOC1952
OVOC1952_OVP05118_WBGene00238761	OVOC1952_OVP05118_WBGene00238761;85	62	928	85	337.34	21434.5	121.5	307.39	233.41	25050.8	809.07	215.72	423.54	3664.19	1421.39	435.99	162.37	168.92	72.71	1932.13	134.44	73.48	SGGEVEVYPPGIDGS	2	1	OVOC1952
OVOC1952_OVP05118_WBGene00238761	OVOC1952_OVP05118_WBGene00238761;91	418	594	91	236.99	443.74	119.91	183.28	168.53	7748.59	123.09	286.1	287.14	154.28	229.95	123.06	88.64	91.86	121.16	141.29	151.52	136.4	VYPPGIDGSKKYYIH	1	0	OVOC1952
OVOC1952_OVP05118_WBGene00238761	OVOC1952_OVP05118_WBGene00238761;97	158	248	97	275.53	188.96	94.28	147.92	128.21	176.55	178.12	195.89	156	129.76	207.88	126.43	125.42	107.29	161.35	161.51	134.48	138.9	DGSKKYYIHLETKIG	0	0	OVOC1952
OVOC1952_OVP05118_WBGene00238761	OVOC1952_OVP05118_WBGene00238761;103	928	1412	103	10938.1	1811.96	327.69	2046.4	298.91	1674.8	620.91	7482.62	328.78	1124.41	955.69	387.99	1671.55	184.73	213.65	164.83	356.31	159.23	YIHLETKIGINGKPE	2	1	OVOC1952
OVOC1952_OVP05118_WBGene00238761	OVOC1952_OVP05118_WBGene00238761;109	86	810	109	2115.42	7498.98	3556.84	13139.7	661.46	11380.2	2910.24	16720.9	1837.68	4423.65	3042.09	634.77	5200.06	666.61	286.12	164.82	461.87	296.05	KIGINGKPERCVNAD	4	1	OVOC1952
OVOC1952_OVP05118_WBGene00238761	OVOC1952_OVP05118_WBGene00238761;115	969	1143	115	1016.1	37462.4	392.07	2851.54	219.41	2461.16	23073.3	359.18	492.12	809.33	164.22	96.76	106.18	90.63	149.56	121.07	144.95	161.77	KPERCVNADADGCG	2	0	OVOC1952
OVOC1952_OVP05118_WBGene00238761	OVOC1952_OVP05118_WBGene00238761;121	944	840	121	327.16	6864.57	105.5	1328.17	182.23	850.05	432.37	254.28	631.26	188.32	223.44	84.11	99.07	107.05	94.24	96.58	143.49	146.13	NADADGCGGVGSC	1	0	OVOC1952
OVOC1952_OVP05118_WBGene00238761	OVOC1952_OVP05118_WBGene00238761;127	843	1375	127	323.13	1401.2	900.42	42747.8	609.28	5993.61	6732.58	3632.35	6983.35	619.98	2854.61	160.88	343.15	546.84	268.89	1361.85	1068.23	996.74	CGGVGSCVYCDICDN	4	3	OVOC1952
OVOC1952_OVP05118_WBGene00238761	OVOC1952_OVP05118_WBGene00238761;133	677	839	133	1165.46	3823.32	839.3	1560.98	488.74	4025.49	2294.56	2258.4	2711.15	244.47	53320.3	121.01	597.04	148.71	329.58	142.92	102.55	148.93	CVYCDICDNTSGGLK	1	0	OVOC1952
OVOC1952_OVP05118_WBGene00238761	OVOC1952_OVP05118_WBGene00238761;139	19	877	139	1638.72	3942.16	841.1	1283.19	220.96	1043.49	15181.5	896.93	468.6	197.13	25003.5	99.53	145.85	178.58	140.95	159.66	354.16	169.93	CDNTSGGLKNFVQI	2	0	OVOC1952
OVOC1952_OVP05118_WBGene00238761	OVOC1952_OVP05118_WBGene00238761;145	1015	1497	145	188.57	8898.18	226.47	409.06	3900.75	303.75	12188.8	2506.71	335.85	152.97	169.7	170.97	101.96	785.32	152.61	630.34	222.7	241.95	GLKNFVQILEKD	2	0	OVOC1952
OVOC1952_OVP05118_WBGene00238761	OVOC1952_OVP05118_WBGene00238761;151	471	347	151	628.76	113.82	107.22	5219.61	7058.47	129.57	154.62	198.6	173.51	82.21	6075.12	96.68	101.01	782.98	99.02	144.81	114.87	107.72	QILEKDELAKCNER	3	0	OVOC1952
OVOC1952_OVP05118_WBGene00238761	OVOC1952_OVP05118_WBGene00238761;157	86	306	157	12945.8	491.8	306.32	267.24	44031.6	228.43	3315.63	318.22	432.21	900.07	392.93	197.74	100.67	169.85	92.1	105.83	231.13	115.02	ELAKCNERNLEPGK	2	0	OVOC1952
OVOC1952_OVP05118_WBGene00238761	OVOC1952_OVP05118_WBGene00238761;163	547	1127	163	7152.57	148.05	175.16	250.3	198.99	257.96	147.03	248.51	375.34	131.41	192.24	175.76	111.75	119.24	149.61	154.79	155.02	147.91	ERNLEPGKYKNISLR	1	0	OVOC1952
OVOC1952_OVP05118_WBGene00238761	OVOC1952_OVP05118_WBGene00238761;169	864	934	169	83.06	91.24	91.87	98.37	93.25	129.12	98.06	135.68	349.37	129.26	165.53	107.05	112.81	86.51	101.98	141.65	75.09	120.72	GKYKNISLRICLP	0	0	OVOC1952
OVOC1952_OVP05118_WBGene00238761	OVOC1952_OVP05118_WBGene00238761;175	9	867	175	128.56	529.33	141.44	194.58	130.48	195.44	133.39	400.87	145.2	90.62	130.91	114.41	96.69	96.99	88.46	115.84	156.56	117.51	SLRICLPTKSELL	0	0	OVOC1952
OVOC1952_OVP05118_WBGene00238761	OVOC1952_OVP05118_WBGene00238761;181	992	186	181	403.38	312.26	3331.05	344.54	641.83	1717.41	371.36	2081.54	3016.96	644.41	9815.06	70.5	551.49	3145.4	1775.33	1295.12	963.31	168.21	PTKSELLPFLDQNSE	1	4	OVOC1952
OVOC1952_OVP05118_WBGene00238761	OVOC1952_OVP05118_WBGene00238761;187	1030	330	187	937.89	3520.2	1791.37	473.73	1186.93	2777.77	525.99	6349.12	3001.18	29141.2	799.47	178.85	143.5	7940.56	184.62	9739.08	2184.2	281.82	LPFLDQNSERAEQLW	2	3	OVOC1952
OVOC1952_OVP05118_WBGene00238761	OVOC1952_OVP05118_WBGene00238761;193	320	518	193	339.95	336.36	205.59	328.12	1467.87	2118.08	216.84	1518.36	326.56	8563.96	1529.38	86.61	112.22	957.27	111.34	1927.94	1841.63	546.58	NSERAEQLWNLF	1	3	OVOC1952
OVOC1952_OVP05118_WBGene00238761	OVOC1952_OVP05118_WBGene00238761;199	481	615	199	143.14	149.59	181.5	140.28	146.44	226.88	134.44	236.85	144.76	134.67	198.13	117.52	139.3	126.58	193.16	148.91	139.85	171.8	QLWNLFVSSRARA	0	0	OVOC1952
OVOC1952_OVP05118_WBGene00238761	OVOC1952_OVP05118_WBGene00238761;205	640	1242	205	144.78	115.55	84.79	113.26	87.59	113.77	92.61	124.7	879.56	95.83	141.32	93.02	83.83	188.39	95.92	159.12	89.94	102.08	VSSRARAGKIPLVIT	0	0	OVOC1952
OVOC1952_OVP05118_WBGene00238761	OVOC1952_OVP05118_WBGene00238761;211	767	1463	211	99.82	110.56	109.78	118.56	123.21	153.91	120.26	156.38	106.09	102.95	105.65	80.44	90.64	89.07	88.3	119.5	88.46	108.9	AGKIPLVITARL	0	0	OVOC1952
OVOC1952_OVP05118_WBGene00238761	OVOC1952_OVP05118_WBGene00238761;217	277	111	217	102.78	134.77	115.82	148.05	118.95	155.97	113.45	125.08	152.53	133.83	102.37	89.86	85.21	106.1	120.62	110.84	110.39	98.22	VITARLFDYAINH	0	0	OVOC1952
OVOC1952_OVP05118_WBGene00238761	OVOC1952_OVP05118_WBGene00238761;223	1047	85	223	175.29	188.96	138.84	160.7	161.25	225.19	164.6	198.19	181.44	163.55	149.72	205.02	142.93	173.3	153.99	218.56	211.4	161.22	FDYAINHLSRKEL	0	0	OVOC1952
OVOC1952_OVP05118_WBGene00238761	OVOC1952_OVP05118_WBGene00238761;229	892	952	229	97.53	86.63	93.03	101.76	421.8	128.77	110.35	277.19	203.78	109.67	119.24	86.95	108.27	119.38	72.11	192.03	94.53	122.54	HLSRKELVELIRAN	0	0	OVOC1952
OVOC1952_OVP05118_WBGene00238761	OVOC1952_OVP05118_WBGene00238761;235	117	1737	235	185.82	97.2	137.11	245.56	141.51	165.04	2233.49	682.15	360.08	148.81	237.96	124.45	123.22	111.47	1164.28	285.96	599.95	130.32	LVELIRANKEGLIAC	0	1	OVOC1952
OVOC1952_OVP05118_WBGene00238761	OVOC1952_OVP05118_WBGene00238761;241	619	843	241	132.5	96.76	85.69	131.89	143.84	119.06	136.26	116.88	146.13	111.2	272.8	83.6	86.6	71.96	218.84	272.14	93.51	90.39	ANKEGLIACHRI	0	0	OVOC1952
OVOC1952_OVP05118_WBGene00238761	OVOC1952_OVP05118_WBGene00238761;247	692	1556	247	127.27	113.15	103.11	139.47	177.58	163.41	127.46	148.94	135.05	123.75	164.97	77.31	98.46	116.16	112.75	129.68	118.3	162.63	IACHRIYATVSQR	0	0	OVOC1952
OVOC2123_OVP11310_WBGene00238932	OVOC2123_OVP11310_WBGene00238932;1	603	1257	1	139.23	102.69	94.89	145.01	148.16	1271.81	166.39	155.01	166.99	95.68	131.38	104.57	110.27	110.7	293.23	114.92	114.13	140.06	LRILITIMIGVKAAA	0	0	OVOC2123
OVOC2123_OVP11310_WBGene00238932	OVOC2123_OVP11310_WBGene00238932;7	13	431	7	129.53	146.72	141.48	147.5	178.46	363.98	205.17	592.51	1049.17	150.44	328.23	155.21	149.81	118.82	192.82	122.5	149.31	162.72	IMIGVKAAAFSSI	0	0	OVOC2123
OVOC2123_OVP11310_WBGene00238932	OVOC2123_OVP11310_WBGene00238932;13	1013	823	13	97.27	121.11	81.97	311.83	106.25	104.62	179.5	186.94	166.59	77.09	130.62	85.36	128.58	92.59	115.48	98.22	85.05	119.23	AAAFSSIII	0	0	OVOC2123
OVOC2123_OVP11310_WBGene00238932	OVOC2123_OVP11310_WBGene00238932;19	908	1598	19	88.67	65.23	65.44	86.84	81.13	81.56	87.95	101.49	80.61	87.08	91.48	72.15	133.43	58.14	85.14	86.94	76.83	83.66	IIISMITIIFIFA	0	0	OVOC2123
OVOC2123_OVP11310_WBGene00238932	OVOC2123_OVP11310_WBGene00238932;25	402	844	25	75.38	91.45	76.8	108.83	73.4	110.49	104.2	129.18	92.38	73.84	98.17	72.36	78.52	94.64	101.02	88.31	75.19	77.53	TIIFIFAEVHQFF	0	0	OVOC2123
OVOC2123_OVP11310_WBGene00238932	OVOC2123_OVP11310_WBGene00238932;31	424	1324	31	198.5	108.8	143.36	83.83	83.64	97.05	126.03	115.19	133.69	78.6	127.45	76.72	89.79	75.86	81.92	361.56	73.95	92.62	AEVHQFFVSVVTL	0	0	OVOC2123
OVOC2123_OVP11310_WBGene00238932	OVOC2123_OVP11310_WBGene00238932;37	765	673	37	149.32	140.32	110.96	152.47	132.87	229.94	135.94	176.98	129.58	211.34	215.05	102.63	87.32	101.43	136.42	144.14	98.47	167.63	FVSVVTLKYKLAVNM	0	0	OVOC2123
OVOC2123_OVP11310_WBGene00238932	OVOC2123_OVP11310_WBGene00238932;43	238	1182	43	1129.52	219	269.38	211.49	105.98	480.18	164.07	169.62	623.66	171.08	247.94	17555.7	104.28	144.75	105.08	166.21	223.29	174.65	LKYKLAVNMDEFMVM	1	0	OVOC2123
OVOC2123_OVP11310_WBGene00238932	OVOC2123_OVP11310_WBGene00238932;49	723	1157	49	1526.53	211.65	123.83	483.4	175	885.69	211.89	815.33	262.2	127.56	194.76	59.96	136.51	333.91	643.9	263.94	89.29	243.11	VNMDEFMVMQDKIWM	0	0	OVOC2123
OVOC2123_OVP11310_WBGene00238932	OVOC2123_OVP11310_WBGene00238932;55	67	109	55	183.88	612.36	102.67	605.45	143.31	631.09	460.57	644.84	377.82	2991.03	192.4	148.7	235.61	159.63	157.01	125.74	126.01	636.2	MVMQDKIWMELQGAR	0	0	OVOC2123
OVOC2123_OVP11310_WBGene00238932	OVOC2123_OVP11310_WBGene00238932;61	695	1247	61	242.2	319.34	309.96	222.74	241.13	324.58	267.37	273.56	363.38	281.79	207.29	224.19	209.36	245.72	399.39	971.95	273.84	244.62	IWMELQGARMIQQT	0	1	OVOC2123
OVOC2123_OVP11310_WBGene00238932	OVOC2123_OVP11310_WBGene00238932;67	659	1351	67	139.83	142.52	200.29	185.6	123.19	224	231.74	2092.3	179.58	174.6	167.98	143.35	287.41	119.94	155.47	226	156.79	172.44	GARMIQQTTQKRL	0	0	OVOC2123
OVOC2123_OVP11310_WBGene00238932	OVOC2123_OVP11310_WBGene00238932;73	1080	808	73	95.55	262.72	524.02	242.54	100.16	203.42	141.04	300.36	198.93	176.18	253.64	132.7	108.65	93.79	132.01	125.67	106.78	182.12	QTTQKRLTRQAPN	0	0	OVOC2123
OVOC2123_OVP11310_WBGene00238932	OVOC2123_OVP11310_WBGene00238932;79	902	208	79	619.54	627.02	212.52	369.91	295.41	174.36	681.01	1930.32	592.03	977.33	619.5	102.67	94.67	122.88	86.63	230.99	253.68	116.85	LTRQAPNPKCNCDTS	0	0	OVOC2123
OVOC2123_OVP11310_WBGene00238932	OVOC2123_OVP11310_WBGene00238932;85	971	1559	85	2371.41	138.62	2167.73	614.63	170.1	264.67	14607.5	2856.4	484.63	204.31	428.25	214.13	3299.87	431.09	149.44	222.17	124.92	595.61	NPKCNCDTSNRCPPG	1	1	OVOC2123
OVOC2123_OVP11310_WBGene00238932	OVOC2123_OVP11310_WBGene00238932;91	1000	882	91	625.26	317.05	1189.12	308.53	391.34	4687.9	1232.54	756.11	459.33	194.39	5709.08	186.7	162.73	393.96	214.07	464.23	168.34	385.6	DTSNRCPPGPPGRAG	1	0	OVOC2123
OVOC2123_OVP11310_WBGene00238932	OVOC2123_OVP11310_WBGene00238932;97	552	1428	97	696.56	2886.96	82.7	316.79	131.34	264.56	1146.25	1281.36	216.32	123.54	1095.4	208.5	87.98	75.1	155.12	122.84	95.77	189.3	PPGPPGRAGMDGMD	0	0	OVOC2123
OVOC2123_OVP11310_WBGene00238932	OVOC2123_OVP11310_WBGene00238932;103	851	1529	103	783.4	701.04	531.66	397.64	512.74	325.47	428.26	179.24	260.97	131.35	514.16	311.34	71.39	99.71	65.02	96.81	84.29	82.44	RAGMDGMDGMPG	0	0	OVOC2123
OVOC2123_OVP11310_WBGene00238932	OVOC2123_OVP11310_WBGene00238932;109	549	1595	109	130.9	111.33	271.98	110.03	204.66	354.46	291.5	260.17	251.12	88.06	214.09	79.82	75.71	62.2	60.42	199.79	74.68	99.77	MDGMPGLPGPPGE	0	0	OVOC2123
OVOC2123_OVP11310_WBGene00238932	OVOC2123_OVP11310_WBGene00238932;115	191	1625	115	165.74	644.4	181.74	147.74	247.18	438.25	514.47	298.04	146.79	145.52	324	119.66	73.9	75.22	104.87	121.66	982.33	285.09	LPGPPGEPGVPGIAV	0	1	OVOC2123
OVOC2123_OVP11310_WBGene00238932	OVOC2123_OVP11310_WBGene00238932;121	307	15	121	157.77	134.28	4248.61	51515.5	475.89	2027.56	151.49	148.97	265.24	65.34	112.68	73.76	135.23	164.15	127.55	178.28	129.3	232.36	EPGVPGIAVPIESVK	1	0	OVOC2123
OVOC2123_OVP11310_WBGene00238932	OVOC2123_OVP11310_WBGene00238932;127	412	1530	127	170.71	366.4	278.53	28147.9	147.61	950.46	226.5	172.27	342.44	159.07	353.69	118.58	141.57	129.42	165.25	185.14	179.76	128.78	IAVPIESVKDYGSCR	1	0	OVOC2123
OVOC2123_OVP11310_WBGene00238932	OVOC2123_OVP11310_WBGene00238932;133	846	1512	133	179.54	140.89	144.24	253.13	167.43	542.26	171.83	255.03	390.96	143.95	374.39	121.45	112.88	91.61	115.36	552.5	162.01	414.96	SVKDYGSCRVCPPGP	0	0	OVOC2123
OVOC2123_OVP11310_WBGene00238932	OVOC2123_OVP11310_WBGene00238932;139	63	1095	139	421.86	324.97	99.8	269.79	241.4	777.51	124.77	269.83	528.74	173.43	269.97	147.4	133.69	177.46	3962.66	111.21	686.13	304.67	SCRVCPPGPPGHMG	0	1	OVOC2123
OVOC2123_OVP11310_WBGene00238932	OVOC2123_OVP11310_WBGene00238932;145	142	1114	145	227.25	173.95	116.84	7576.62	448.64	1441.38	366.32	248.19	270.36	364.18	539.62	260.49	173.19	145.49	118.89	188.94	110.57	367.81	PGPPGHMGYPGPPGA	1	0	OVOC2123
OVOC2123_OVP11310_WBGene00238932	OVOC2123_OVP11310_WBGene00238932;151	842	172	151	196.52	253.87	1050.17	12940.9	253.72	213.29	280.71	235.89	295.8	130.12	388.54	185.16	120.92	100	187.56	97.84	109.18	2035.13	MGYPGPPGAPGLQGT	1	1	OVOC2123
OVOC2123_OVP11310_WBGene00238932	OVOC2123_OVP11310_WBGene00238932;157	804	1528	157	199.29	364.31	572.29	2348.11	136.78	3758.31	3366.13	2094.25	936.44	224.05	421.12	147.21	286.05	425.69	73.46	130.81	94.26	569.39	PGAPGLQGTPGNDGL	0	0	OVOC2123
OVOC2123_OVP11310_WBGene00238932	OVOC2123_OVP11310_WBGene00238932;163	204	740	163	141.12	377.71	1158.76	2435.15	2357.47	8027.32	2695.3	651.14	434.79	1033.21	1004.53	76.03	165.55	183.05	129.62	361.86	766.24	150.54	QGTPGNDGLPGH	1	0	OVOC2123
OVOC2123_OVP11310_WBGene00238932	OVOC2123_OVP11310_WBGene00238932;169	394	288	169	770.93	92	6276.32	444.19	191.39	177.93	31358.7	112.29	141.72	496	341.2	105.27	101.62	76.36	7263.4	141.04	101.73	80.03	DGLPGHPGMPG	2	1	OVOC2123
OVOC2123_OVP11310_WBGene00238932	OVOC2123_OVP11310_WBGene00238932;175	317	1229	175	346.01	911.36	1114.64	134.58	150.66	966.8	3801.83	18032.8	3171.69	175.83	297.75	132.91	179.84	79.74	279.51	297.53	2491.43	105.03	PGMPGPVGQSGDNGE	1	1	OVOC2123
OVOC2123_OVP11310_WBGene00238932	OVOC2123_OVP11310_WBGene00238932;181	989	71	181	880.97	3228.24	549.14	492.38	7939.05	2925.25	6994.54	35960.1	938.91	463.06	506.33	97.49	91.89	92.93	80.2	250.67	122.44	385.48	VGQSGDNGETGPVGK	3	0	OVOC2123
OVOC2123_OVP11310_WBGene00238932	OVOC2123_OVP11310_WBGene00238932;187	755	1583	187	162.35	1672	115.85	350.23	1743.48	607.77	11332.7	1143.11	153.34	1992.19	384.73	349.71	269.81	73.76	64.58	99.24	89.01	83.58	NGETGPVGKEGP	1	0	OVOC2123
OVOC2123_OVP11310_WBGene00238932	OVOC2123_OVP11310_WBGene00238932;193	948	336	193	211.62	1005.7	294.6	164.29	110.15	405.21	1317.71	1194.88	277.25	1771.62	144.63	151.58	81.34	79.77	67.75	95.82	86.1	92.02	VGKEGPVGPPGRE	0	0	OVOC2123
OVOC2123_OVP11310_WBGene00238932	OVOC2123_OVP11310_WBGene00238932;199	993	193	199	158.2	5683.2	453.43	236.47	186.31	802.07	344.81	419.5	6537.7	498.15	287.43	147.4	153.91	142.12	141.7	224.5	161.06	225.62	VGPPGREGIRGVPGA	2	0	OVOC2123
OVOC2123_OVP11310_WBGene00238932	OVOC2123_OVP11310_WBGene00238932;205	999	1053	205	103.24	646.85	1202.7	634.33	557.54	1522.94	143.56	453.74	152.04	7020.1	133.5	1177.9	92.57	76.53	68.13	79.11	78.54	277.6	EGIRGVPGASGEPGP	1	0	OVOC2123
OVOC2123_OVP11310_WBGene00238932	OVOC2123_OVP11310_WBGene00238932;211	1046	1574	211	152.73	562.73	1930.39	874.19	424.34	533.23	196.72	429.24	647.59	10603.9	297.81	1281.05	216.5	112.43	137.57	132.41	187.22	270.96	PGASGEPGPRGPIGP	1	0	OVOC2123
OVOC2123_OVP11310_WBGene00238932	OVOC2123_OVP11310_WBGene00238932;217	204	546	217	246.68	241.94	153.51	239.83	231.95	326.02	200.63	289.47	2821.82	198.38	614.34	182.95	176.91	214.04	195.97	233.22	201.12	253.65	PGPRGPIGPKGFMGA	0	0	OVOC2123
OVOC2123_OVP11310_WBGene00238932	OVOC2123_OVP11310_WBGene00238932;223	66	628	223	900.17	969.75	796.13	253.59	536.51	695.37	2365.25	817.06	1705.31	261.74	1075.15	335.66	196.15	2896.69	177.57	180.52	552.83	198.59	IGPKGFMGAPGNAGS	0	1	OVOC2123
OVOC2123_OVP11310_WBGene00238932	OVOC2123_OVP11310_WBGene00238932;229	376	388	229	343.45	924.56	3288.09	466.46	211.21	1128.17	3078.81	3889.03	863.53	254.6	3475.15	492.65	183.38	1314.17	138.94	91.12	391.24	118.65	MGAPGNAGSPGAQGP	0	1	OVOC2123
OVOC2123_OVP11310_WBGene00238932	OVOC2123_OVP11310_WBGene00238932;235	576	1514	235	8070.51	1968.14	100.97	65301.6	2268.47	24451.8	1631.78	25238.9	434.14	1886.35	1425.25	7901.44	65004.1	2650.52	126.55	179.07	42109.3	3932.55	AGSPGAQGPVGPQ	5	4	OVOC2123
OVOC2123_OVP11310_WBGene00238932	OVOC2123_OVP11310_WBGene00238932;241	1002	1754	241	5733.59	1782.45	9162.92	65292.9	2924.01	7897.11	1291.25	22017.3	3082.19	10191.3	1774.79	10736.6	57954.1	4919	127.16	13695.5	53017	348.71	QGPVGPQGEPGQSGQ	7	4	OVOC2123
OVOC2123_OVP11310_WBGene00238932	OVOC2123_OVP11310_WBGene00238932;247	949	297	247	6155.99	36594.7	13282.9	2842.27	1785.19	1980.95	7074.57	3520.84	2233.22	1400.24	385.12	4356.95	392.01	141.95	175.76	175.27	197.95	354.09	QGEPGQSGQRGYAGS	4	0	OVOC2123
OVOC2123_OVP11310_WBGene00238932	OVOC2123_OVP11310_WBGene00238932;253	240	1496	253	10402.1	1961.77	291.32	1486.49	2825.51	4173.35	4697.02	20498.1	4250.37	573.73	949.03	2767.11	472.36	196.44	239.86	188.2	208.87	689.25	SGQRGYAGSSGGSG	2	0	OVOC2123
OVOC2123_OVP11310_WBGene00238932	OVOC2123_OVP11310_WBGene00238932;259	834	1388	259	5713.98	6083.74	1637.74	64301.1	3534.05	474.45	18642.3	26760	8139.76	2314.34	932.59	3341.26	134.68	115.79	128.64	647.39	111.71	1645.9	AGSSGGSGMPGA	6	1	OVOC2123
OVOC2123_OVP11310_WBGene00238932	OVOC2123_OVP11310_WBGene00238932;265	666	850	265	376	149.5	123.18	250.63	1383.91	179.13	173.85	544.76	793.75	232.6	480.22	173.99	107.77	80.54	93.04	129.74	131.14	197.92	SGMPGAPGEDAGYCP	0	0	OVOC2123
OVOC2123_OVP11310_WBGene00238932	OVOC2123_OVP11310_WBGene00238932;271	518	728	271	262.93	166.92	146.42	225.15	112.23	184.28	126.49	182.23	632.46	166.03	144.93	172.51	166.69	127.44	124.82	170.36	112.69	117.74	PGEDAGYCPCPRRRT	0	0	OVOC2123
OVOC2123_OVP11310_WBGene00238932	OVOC2123_OVP11310_WBGene00238932;277	842	212	277	117.35	155.44	153.21	168.6	114.43	333.4	159.93	189.68	262.71	159.17	128.62	209.68	113.5	102.32	115.66	132.94	107.9	190.43	YCPCPRRRTKKV	0	0	OVOC2123
OVOC2123_OVP11310_WBGene00238932	OVOC2123_OVP11310_WBGene00238932;283	729	1573	283	146.85	154.55	180.6	154.45	281.31	1463.31	202.81	175.93	177.23	133.41	181.19	140.97	114.25	107.45	565.4	603.54	120.87	150.97	RRTKKVVKVAA	0	0	OVOC2123
OVOC2123_OVP11310_WBGene00238932	OVOC2123_OVP11310_WBGene00238932;289	608	50	289	998.43	132.37	141.88	347.03	383.91	14129.6	1927.23	241.11	286.9	247.72	1022.36	126.93	108.87	197.74	294.3	183.17	200.4	143.89	VKVAATTS	1	0	OVOC2123
OVOC2134_OVP02400_WBGene00238943	OVOC2134_OVP02400_WBGene00238943;1	511	625	1	107.74	298.83	81.36	122.29	128.33	126.4	83.74	107.93	106.43	123.96	122.68	95.29	84.41	118.42	94.16	112.99	720.1	103.15	MSSNLLIYDIELI	0	0	OVOC2134
OVOC2134_OVP02400_WBGene00238943	OVOC2134_OVP02400_WBGene00238943;7	407	757	7	109.98	1084.97	141.13	143.75	109.9	231.96	117.76	190.49	148.72	129.82	215.27	126.86	345.97	118.84	136.61	147.2	156.31	119.92	IYDIELIIIMNK	0	0	OVOC2134
OVOC2134_OVP02400_WBGene00238943	OVOC2134_OVP02400_WBGene00238943;13	897	1145	13	105.59	104.81	81.22	222.74	150.86	151.03	181.8	119.87	98.57	120.94	118.73	106.63	94.61	79.15	87.78	148.28	127.99	139.96	IIIMNKYKWLSFI	0	0	OVOC2134
OVOC2134_OVP02400_WBGene00238943	OVOC2134_OVP02400_WBGene00238943;19	858	898	19	84.54	72.2	70.83	85.32	68.46	99.39	72.08	163.24	73.65	87.22	91.35	61.73	65.9	70.49	77.84	118.76	62.22	88.13	YKWLSFIIISILL	0	0	OVOC2134
OVOC2134_OVP02400_WBGene00238943	OVOC2134_OVP02400_WBGene00238943;25	717	1025	25	77.12	108.53	130.75	110.79	128.51	163.77	102.13	151.02	99.04	83.23	99.21	79.98	88.38	79.57	104.94	131.34	90.78	102.07	IIISILLVGRVTIA	0	0	OVOC2134
OVOC2134_OVP02400_WBGene00238943	OVOC2134_OVP02400_WBGene00238943;31	342	1454	31	398.07	177.77	227.48	916.92	241.2	264.43	338.47	149.15	173.47	176.19	962.69	257.35	97.67	294.11	102.6	441.03	90.24	102.05	LVGRVTIAEEEDDE	0	0	OVOC2134
OVOC2134_OVP02400_WBGene00238943	OVOC2134_OVP02400_WBGene00238943;37	605	1747	37	99.94	82.33	92.56	85.93	83.6	492.94	6132.12	871.53	105.64	135.02	196.02	64.1	84.36	152.06	71.41	135.06	114.78	584.75	IAEEEDDEPVP	1	0	OVOC2134
OVOC2134_OVP02400_WBGene00238943	OVOC2134_OVP02400_WBGene00238943;43	236	972	43	373.19	1262.01	86.87	2388.26	145.02	194.06	215.45	225.25	340.31	334.58	145.17	1159.61	71.05	187.46	80.78	112.14	144.25	1560.6	DEPVPSSLYGPN	0	1	OVOC2134
OVOC2134_OVP02400_WBGene00238943	OVOC2134_OVP02400_WBGene00238943;49	593	1145	49	386.17	115.05	90.29	86.7	106.61	441.29	94.18	430.09	226.5	72.92	159.86	67.87	76.35	99.8	78.08	88.44	89.86	73.43	SLYGPNDHITILH	0	0	OVOC2134
OVOC2134_OVP02400_WBGene00238943	OVOC2134_OVP02400_WBGene00238943;55	925	591	55	95.24	774.51	82.39	96.58	100.94	127.55	92.9	874.97	118.4	76.68	95.29	66.71	75.66	98.44	97.14	161.27	221.53	85.33	DHITILHSNNFN	0	0	OVOC2134
OVOC2134_OVP02400_WBGene00238943	OVOC2134_OVP02400_WBGene00238943;61	1068	934	61	136.14	142.22	169.87	233.09	157.73	244.06	938.63	273.74	189.17	168.82	165.49	128.68	123.96	118.45	157.16	159.26	147.1	121.51	HSNNFNKKIYNQR	0	0	OVOC2134
OVOC2134_OVP02400_WBGene00238943	OVOC2134_OVP02400_WBGene00238943;67	737	563	67	109.25	273.99	87.3	141.41	131.75	222.71	166.53	153.48	129.55	128.9	1030.67	220.3	114.35	111.19	152.8	157.58	111.59	175.75	KKIYNQRKVFFVE	0	0	OVOC2134
OVOC2134_OVP02400_WBGene00238943	OVOC2134_OVP02400_WBGene00238943;73	629	1387	73	132.38	98.42	840.9	110.8	138.88	199.92	120.44	200.63	153.17	141.72	262.47	166.67	102.53	100.16	126.51	118.66	132.65	98.52	RKVFFVEFFAS	0	0	OVOC2134
OVOC2134_OVP02400_WBGene00238943	OVOC2134_OVP02400_WBGene00238943;79	885	607	79	350.6	154.68	105.64	226.41	214.28	330.31	159.85	165.17	257.58	145.01	146.3	180.22	133.62	95.27	149.95	111.03	207.69	209.93	EFFASWCGSCIG	0	0	OVOC2134
OVOC2134_OVP02400_WBGene00238943	OVOC2134_OVP02400_WBGene00238943;85	311	1701	85	924.61	488.69	550.28	4125.21	2039.74	894.13	258.74	2865.19	492.78	3573.61	419.95	3369.38	319.65	547.58	928.27	3072.09	485.33	319.93	CGSCIGYAETYKQ	0	2	OVOC2134
OVOC2134_OVP02400_WBGene00238943	OVOC2134_OVP02400_WBGene00238943;91	1016	996	91	2105.77	4926.05	187.7	2693.87	243.26	1932.33	855.19	1640.56	866.74	508.01	1831.12	176.08	2727.1	2392.44	282.24	1218.99	271.06	944.11	YAETYKQLANQNLQ	1	4	OVOC2134
OVOC2134_OVP02400_WBGene00238943	OVOC2134_OVP02400_WBGene00238943;97	840	1614	97	241.46	916.4	385.2	213.55	745.59	264.22	414.27	306.97	401.44	296.04	221.37	65.85	128.43	397.91	95.62	796.86	109.86	144.35	QLANQNLQLCREHN	0	0	OVOC2134
OVOC2134_OVP02400_WBGene00238943	OVOC2134_OVP02400_WBGene00238943;103	272	644	103	329.12	105.64	459.21	203.89	161.78	221.33	116.89	140.11	210.38	146.22	183.01	80.84	93.89	93.81	92.27	86.1	494.38	122.47	LQLCREHNVEAFPTL	0	0	OVOC2134
OVOC2134_OVP02400_WBGene00238943	OVOC2134_OVP02400_WBGene00238943;109	110	1312	109	172.34	96.55	81.21	518.17	183.23	162.48	147.53	143.32	123.64	111.73	145.05	91.37	115.76	94.26	121.57	138.48	102.97	143.51	HNVEAFPTLKYFKYM	0	0	OVOC2134
OVOC2134_OVP02400_WBGene00238943	OVOC2134_OVP02400_WBGene00238943;115	965	1051	115	174.34	171.43	151.15	214.54	146.41	279.99	246.42	175.85	191.34	167.59	167.68	190.53	133.38	138.02	278.97	177.71	163.33	292.5	PTLKYFKYMSANAN	0	0	OVOC2134
OVOC2134_OVP02400_WBGene00238943	OVOC2134_OVP02400_WBGene00238943;121	294	1454	121	1350.33	216.31	510.97	1936.04	2681.03	1386.08	783.71	547.08	556.32	6202.33	1586.33	661.27	126.19	9199.45	4073.7	142.04	211.82	118.06	KYMSANANDGIE	1	2	OVOC2134
OVOC2134_OVP02400_WBGene00238943	OVOC2134_OVP02400_WBGene00238943;127	651	1373	127	366.77	1088.36	807.19	641.24	421.14	365.3	622.31	514.93	508.1	1249.38	3215.84	313.87	540.66	1891.54	100.99	97.35	83.26	113.29	ANDGIEYRGNAHN	0	1	OVOC2134
OVOC2134_OVP02400_WBGene00238943	OVOC2134_OVP02400_WBGene00238943;133	679	675	133	607.69	1033.08	1881	204.18	1570.38	505.71	835.09	4594.85	379.33	915.01	471.76	119.27	139.43	181.1	311.7	114.4	127.17	116.88	YRGNAHNLNGVPLDI	0	0	OVOC2134
OVOC2134_OVP02400_WBGene00238943	OVOC2134_OVP02400_WBGene00238943;139	1055	1439	139	125.61	242.66	2161.09	142.33	181.04	724.15	30654.9	2896.96	574.05	418.09	138.14	74.24	72.88	100.65	124.62	108.56	164.61	120.61	NLNGVPLDIAGFVYN	1	0	OVOC2134
OVOC2134_OVP02400_WBGene00238943	OVOC2134_OVP02400_WBGene00238943;145	616	974	145	103.47	92.49	94.83	417.69	739.86	156.35	97.19	114.79	159.23	767.31	158.76	75.67	90.03	134.86	89.95	6889.69	256.94	86.02	LDIAGFVYNDWVYQ	0	1	OVOC2134
OVOC2134_OVP02400_WBGene00238943	OVOC2134_OVP02400_WBGene00238943;151	983	953	151	5937.89	7459.53	10517.9	3717.92	584.51	31277.8	970.55	5487.51	1174.09	515.78	3246.86	510.03	2416.56	2179.31	2132.72	4713.41	4633.15	4470.93	VYNDWVYQKPVEWP	5	6	OVOC2134
OVOC2134_OVP02400_WBGene00238943	OVOC2134_OVP02400_WBGene00238943;157	89	1293	157	6904.63	26706.7	20602.6	11257.7	3628.25	8175.63	1826.94	15330.2	4720.72	4189.78	5154.35	356.44	1202.03	1209.47	6051.62	3853.41	3757.37	6476.95	YQKPVEWPSFQTSDN	7	6	OVOC2134
OVOC2134_OVP02400_WBGene00238943	OVOC2134_OVP02400_WBGene00238943;163	52	1214	163	3748.27	27696.8	22126.8	6478.88	3624.9	1227.15	538.36	4049.55	1244.51	776.5	5091.1	184.14	166.43	227.92	1437.01	816.85	7501.29	570.13	WPSFQTSDNYVRLED	4	2	OVOC2134
OVOC2134_OVP02400_WBGene00238943	OVOC2134_OVP02400_WBGene00238943;169	812	1590	169	194.65	2580.2	86.99	960.08	146.52	294.71	224.44	243.96	164.75	268.97	419.87	97.08	96.18	172.63	97.05	202.04	149.27	493.22	SDNYVRLEDILPTI	0	0	OVOC2134
OVOC2134_OVP02400_WBGene00238943	OVOC2134_OVP02400_WBGene00238943;175	895	1593	175	1335.01	3611.14	3972.63	344.38	1481.65	5232.31	6510.17	177.18	812.29	262.65	1894.7	107.06	8559.19	43064.4	102.06	7754.31	103.8	899.18	LEDILPTIPSVTSL	2	4	OVOC2134
OVOC2134_OVP02400_WBGene00238943	OVOC2134_OVP02400_WBGene00238943;181	102	312	181	75.43	74.85	98.55	82.95	114.72	111.76	105.47	103.63	80.63	60.34	82.99	91.89	60.11	75.12	96.71	69.3	85.16	76.47	TIPSVTSLLAVIVEN	0	0	OVOC2134
OVOC2134_OVP02400_WBGene00238943	OVOC2134_OVP02400_WBGene00238943;187	722	846	187	146.59	1939.41	158.49	148.4	148.89	11196.6	303.11	1575.8	392.85	112.66	561.75	1511.16	120.67	104.65	206.21	129.71	314.3	122.95	SLLAVIVENNPAKVA	1	0	OVOC2134
OVOC2134_OVP02400_WBGene00238943	OVOC2134_OVP02400_WBGene00238943;193	865	837	193	230.82	5729.45	96.3	140.54	175.21	6714.45	8684.24	394.14	417.46	292.65	3206.77	251.4	115.71	145.85	1059.54	132.58	277.72	1100.62	VENNPAKVAWAEMIA	3	2	OVOC2134
OVOC2134_OVP02400_WBGene00238943	OVOC2134_OVP02400_WBGene00238943;199	885	829	199	261.53	217.87	3573.83	698.33	1843.58	1497	319.32	2223.11	646.96	6847.19	1266.68	3333.77	152.97	325.72	220.8	29393.2	165.78	383.06	KVAWAEMIAFANDR	1	1	OVOC2134
OVOC2134_OVP02400_WBGene00238943	OVOC2134_OVP02400_WBGene00238943;205	104	1250	205	119.84	134.7	128.16	161.13	135.8	191.18	123.76	177.21	102.92	1722.8	121.31	101.26	105.02	94.52	159.73	1682.53	128.88	113.52	MIAFANDRRIHIVQ	0	1	OVOC2134
OVOC2134_OVP02400_WBGene00238943	OVOC2134_OVP02400_WBGene00238943;211	880	296	211	104.36	94.06	95.5	99.55	80.83	132.33	98.09	108.59	96.66	88.36	111.71	86.67	68.78	97.09	110.52	90.28	144.9	104.67	DRRIHIVQIQHNN	0	0	OVOC2134
OVOC2134_OVP02400_WBGene00238943	OVOC2134_OVP02400_WBGene00238943;217	773	365	217	1133.77	176.99	390.77	230.19	277.89	491.43	287.08	1107.34	3194.64	801.57	235.96	106.95	163.69	326.94	466.39	278.08	845.41	349.97	VQIQHNNPIAQQFG	0	1	OVOC2134
OVOC2134_OVP02400_WBGene00238943	OVOC2134_OVP02400_WBGene00238943;223	549	851	223	124.03	137.93	95.7	781.01	1215.08	253.92	1056.68	989.31	421.78	129.68	644.47	294.45	100.38	107.82	119.86	112.46	145.2	117.65	NPIAQQFGIIGTSE	0	0	OVOC2134
OVOC2134_OVP02400_WBGene00238943	OVOC2134_OVP02400_WBGene00238943;229	310	286	229	122.02	120.46	92.33	99.25	126.08	121.2	124.89	371.61	187.41	212.81	103.78	100	670.95	98.92	99.2	86.59	109.03	123.54	FGIIGTSESSRLLI	0	0	OVOC2134
OVOC2134_OVP02400_WBGene00238943	OVOC2134_OVP02400_WBGene00238943;235	231	237	235	133.95	127.8	103.27	142.07	207.57	122.36	145.7	166.63	149.03	151.46	195.14	307.36	95.14	102.81	105.47	145.36	118.25	199.81	SESSRLLILKKD	0	0	OVOC2134
OVOC2134_OVP02400_WBGene00238943	OVOC2134_OVP02400_WBGene00238943;241	397	585	241	101.24	106.83	110.42	101.95	92.84	133.85	106.02	240.14	109.97	79.24	171.58	80.84	79.72	117.75	94.14	82.92	100.42	112.08	LILKKDQLTPLYI	0	0	OVOC2134
OVOC2134_OVP02400_WBGene00238943	OVOC2134_OVP02400_WBGene00238943;247	337	123	247	124.48	96.8	153.66	4086.12	237.52	330.1	114.41	218.09	164.27	102.26	148.9	91.54	285.06	124.78	89.86	100.4	133.89	128.7	QLTPLYISKEHDTWL	0	0	OVOC2134
OVOC2134_OVP02400_WBGene00238943	OVOC2134_OVP02400_WBGene00238943;253	705	1555	253	8143	727.75	1222.46	10793.3	1628.73	907.71	149.01	3490.81	541.22	1358.24	282.24	289.6	983.42	920.97	842.72	756.47	1132.6	3586.6	ISKEHDTWLQMQDKI	2	5	OVOC2134
OVOC2134_OVP02400_WBGene00238943	OVOC2134_OVP02400_WBGene00238943;259	895	1703	259	1378.7	367.08	183.46	1948.97	1143.74	14634.9	543.23	932.65	829.61	1410.31	425.03	110.92	611.73	417.88	329.09	225.99	980.4	3512.38	TWLQMQDKINEYIAQ	1	2	OVOC2134
OVOC2134_OVP02400_WBGene00238943	OVOC2134_OVP02400_WBGene00238943;265	830	784	265	256.8	413.59	2867.95	511.28	776.37	33126.8	1182.05	355.07	206.17	225.84	616.3	164.8	83.37	65.8	163.64	485.95	121.92	354.29	DKINEYIAQFPVIDA	1	0	OVOC2134
OVOC2134_OVP02400_WBGene00238943	OVOC2134_OVP02400_WBGene00238943;271	174	1278	271	4477.48	26888.7	1044.02	754.19	63847.9	566.22	29209.1	1267.3	445.67	431.89	2897.19	215.13	378.63	19571	579.61	9100.21	185.64	2774.82	IAQFPVIDASESNKD	3	3	OVOC2134
OVOC2134_OVP02400_WBGene00238943	OVOC2134_OVP02400_WBGene00238943;277	613	1065	277	1403.47	16031.5	509.22	516.8	13264.6	918.82	9544.67	561.99	317.92	788.24	7632.98	78.92	189.78	176.37	2069.26	3471.07	187.72	471.17	IDASESNKDGVLHEK	4	2	OVOC2134
OVOC2134_OVP02400_WBGene00238943	OVOC2134_OVP02400_WBGene00238943;283	800	636	283	2501.03	879.41	199.41	1082.96	14167.4	1357.11	4121.5	187.11	2766.94	524.25	513.44	100.41	125.46	198.88	95.5	91.93	629.99	5226.48	NKDGVLHEKSDVNVP	1	1	OVOC2134
OVOC2134_OVP02400_WBGene00238943	OVOC2134_OVP02400_WBGene00238943;289	207	1247	289	1511.33	1577.84	1419.91	1831.61	6589	875.25	3016.63	6017.79	1056.8	419.25	166.16	121.96	117.01	146.72	146.09	146.21	422.8	315.49	HEKSDVNVPVTWSQF	2	0	OVOC2134
OVOC2134_OVP02400_WBGene00238943	OVOC2134_OVP02400_WBGene00238943;295	531	107	295	313.04	1055.71	380.41	3795.56	1220.65	4613.06	357.76	6627.33	431.24	543	532.34	275.73	240.33	234.6	258.81	281.23	593.83	276.24	NVPVTWSQFEVQMMD	1	0	OVOC2134
OVOC2134_OVP02400_WBGene00238943	OVOC2134_OVP02400_WBGene00238943;301	397	1699	301	157.62	141.27	99.65	123.71	139.83	228.22	114.6	468.71	363.9	154.26	167.42	169.58	327.63	181.36	106.11	561.39	213.01	120.65	SQFEVQMMDIITA	0	0	OVOC2134
OVOC2134_OVP02400_WBGene00238943	OVOC2134_OVP02400_WBGene00238943;307	144	860	307	109.14	112.15	95.39	100.9	139.91	193.32	110.11	149.54	132.55	134.76	108.58	87.87	112.7	94.13	119.94	138.84	98.86	110.42	MMDIITALRHML	0	0	OVOC2134
OVOC2134_OVP02400_WBGene00238943	OVOC2134_OVP02400_WBGene00238943;313	521	329	313	133.45	216.29	102.55	121.53	109.97	150.31	97.64	129.49	162.14	141.73	129.83	101.14	110	130.98	119.36	135.17	113.94	138.54	ALRHMLLAEIPR	0	0	OVOC2134
OVOC2134_OVP02400_WBGene00238943	OVOC2134_OVP02400_WBGene00238943;319	169	415	319	185.29	111.33	7323.45	197.68	813.33	7085.54	528.24	179.17	199.28	216.63	916.11	108.36	80.29	219.63	114.02	122.22	202.11	2029	LAEIPRKSVIKGEN	2	1	OVOC2134
OVOC2134_OVP02400_WBGene00238943	OVOC2134_OVP02400_WBGene00238943;325	643	341	325	132.01	116.13	1111.07	117.32	111.77	1022.53	112.15	318.12	124.77	551.53	353.83	136.8	166.86	123.4	159.02	158.81	122.87	956.92	KSVIKGENLRALKLW	0	1	OVOC2134
OVOC2134_OVP02400_WBGene00238943	OVOC2134_OVP02400_WBGene00238943;331	227	961	331	146.46	142.99	129.1	182.06	171.54	239.67	259.51	203.71	190.24	131.89	143.61	127.18	146.04	135.39	130.68	123.08	129.4	134.16	ENLRALKLWVHAMKK	0	0	OVOC2134
OVOC2134_OVP02400_WBGene00238943	OVOC2134_OVP02400_WBGene00238943;337	1073	911	337	164.46	291.17	124.6	179.45	94.48	206.65	142.51	220.6	164.5	123.29	253.98	117.66	118.4	120.21	174.35	151.4	163.92	153.84	KLWVHAMKKYVPGTI	0	0	OVOC2134
OVOC2134_OVP02400_WBGene00238943	OVOC2134_OVP02400_WBGene00238943;343	731	203	343	90.76	193.8	129.22	110.05	89.01	279.83	109.1	286.98	170.17	106.62	215.88	154.44	116.67	106.96	1440.8	143.98	87.87	155.06	MKKYVPGTIPIRKLL	0	1	OVOC2134
OVOC2134_OVP02400_WBGene00238943	OVOC2134_OVP02400_WBGene00238943;349	306	560	349	115.17	127.49	93.98	100.66	96.89	135.8	82.63	133.61	95.71	96.71	127.13	93.01	116.02	247.4	100.55	142.88	98.06	143.35	GTIPIRKLLYRLNQ	0	0	OVOC2134
OVOC2134_OVP02400_WBGene00238943	OVOC2134_OVP02400_WBGene00238943;355	395	771	355	108.79	99.95	91.77	126.73	99.89	124.16	81.68	159.62	121.09	169.39	262.29	97.48	103.79	105.61	110.51	115.02	134.53	109.62	KLLYRLNQWINNI	0	0	OVOC2134
OVOC2134_OVP02400_WBGene00238943	OVOC2134_OVP02400_WBGene00238943;361	304	1522	361	234.18	2329.98	213.01	736.28	511.92	19746.5	4268.32	1107.1	2166.2	333.51	6360.81	2116.65	388.41	3000.31	600.97	224.87	1282.9	10309	NQWINNISTEL	2	3	OVOC2134
OVOC2134_OVP02400_WBGene00238943	OVOC2134_OVP02400_WBGene00238943;367	302	1428	367	170.43	132.41	158.5	492.23	677.92	270.82	6003.14	287.26	4346.59	245.9	241.17	92.61	121.88	169.84	121.32	246.35	146.59	180.6	ISTELTSEQWTHRI	1	0	OVOC2134
OVOC2134_OVP02400_WBGene00238943	OVOC2134_OVP02400_WBGene00238943;373	995	1615	373	182.61	92.37	481.76	137.19	502.31	493.87	410.42	242.62	252.26	294.71	204.05	103.86	128.96	121.23	118.85	183.07	234.22	161.12	SEQWTHRIKTIQDQL	0	0	OVOC2134
OVOC2134_OVP02400_WBGene00238943	OVOC2134_OVP02400_WBGene00238943;379	955	703	379	105.89	153.42	148.46	107.62	268.51	187.68	147.92	143	167.07	229.6	133.54	132.28	107.94	104.54	112.85	117.41	119.59	145.16	RIKTIQDQLGQPLP	0	0	OVOC2134
OVOC2134_OVP02400_WBGene00238943	OVOC2134_OVP02400_WBGene00238943;385	276	78	385	353.29	55129.2	651.51	724.13	455.96	4744.02	2674.8	3275.85	346.38	126.15	217.64	16355.5	200.51	6777.04	11328.9	130.82	122.58	92.72	DQLGQPLPSASNYMA	2	2	OVOC2134
OVOC2134_OVP02400_WBGene00238943	OVOC2134_OVP02400_WBGene00238943;391	260	984	391	172.09	224.9	200.78	215.16	190.25	262.57	360.59	232.72	330.89	157.13	251.64	188.51	178.3	418.9	292.95	207.5	166.19	210.48	LPSASNYMACRGSKA	0	0	OVOC2134
OVOC2134_OVP02400_WBGene00238943	OVOC2134_OVP02400_WBGene00238943;397	894	1106	397	125.86	160.06	103.28	131.37	116.12	181.01	146.43	155.13	146.4	134.17	167.77	125.67	112.53	117.77	142.39	171.47	121.79	163.22	YMACRGSKAHFRGF	0	0	OVOC2134
OVOC2134_OVP02400_WBGene00238943	OVOC2134_OVP02400_WBGene00238943;403	540	526	403	151.06	89.52	105.17	138.26	120.81	125.51	117.7	818.89	171.01	99.17	130.79	98.17	123.51	83.12	104.81	106.48	103.16	129.93	SKAHFRGFPCGI	0	0	OVOC2134
OVOC2134_OVP02400_WBGene00238943	OVOC2134_OVP02400_WBGene00238943;409	393	703	409	86.63	103.46	150.54	84.06	87.97	142.61	67.49	119.42	128.26	79.28	82.59	73.62	79.05	76.57	87.43	106.14	77.26	100.2	GFPCGIWTLIHAMS	0	0	OVOC2134
OVOC2134_OVP02400_WBGene00238943	OVOC2134_OVP02400_WBGene00238943;415	350	1350	415	91.99	112.88	75.18	140.56	135	149.52	96.64	155.94	143.26	92.34	130.06	87.9	98.36	97.25	257.97	123.65	109.24	114.69	WTLIHAMSVQAYQIE	0	0	OVOC2134
OVOC2134_OVP02400_WBGene00238943	OVOC2134_OVP02400_WBGene00238943;421	306	262	421	1331.94	838.17	570.66	773.88	10673.6	1995.72	7705.61	31904.4	2491.84	3385.92	3803.17	387.84	303.25	1098.35	1584.68	169.47	387.47	983.57	MSVQAYQIEKDNPNF	3	3	OVOC2134
OVOC2134_OVP02400_WBGene00238943	OVOC2134_OVP02400_WBGene00238943;427	893	1129	427	1643.27	63587.1	4397.83	30169	3050.29	58912.4	16781.3	9886.23	14604.7	1461.42	31654.2	247.92	2286.99	469.75	213.7	187.22	520.67	2536.12	QIEKDNPNFNANND	7	2	OVOC2134
OVOC2134_OVP02400_WBGene00238943	OVOC2134_OVP02400_WBGene00238943;433	923	481	433	3567.14	9341.77	1887.48	9088.72	4458.83	11401.7	19889.2	4128.15	935.84	446.97	1279.45	219.02	459.75	268.34	638.86	265.7	1123.61	3939.89	PNFNANNDLIEPFHQ	4	2	OVOC2134
OVOC2134_OVP02400_WBGene00238943	OVOC2134_OVP02400_WBGene00238943;439	234	1690	439	88.28	82.44	93.24	85.71	112.1	355.21	211.38	294.55	98.25	86.86	139	60.57	73.71	109.25	85.21	117.65	109.54	101.42	NDLIEPFHQFIWHFF	0	0	OVOC2134
OVOC2134_OVP02400_WBGene00238943	OVOC2134_OVP02400_WBGene00238943;445	189	1363	445	100.18	92.58	81.12	141.85	102.67	128.61	138.69	180.82	171.39	105.79	83.08	74.33	101.76	83.47	95.44	96.72	87.23	84.25	FHQFIWHFFTCSECA	0	0	OVOC2134
OVOC2134_OVP02400_WBGene00238943	OVOC2134_OVP02400_WBGene00238943;451	609	277	451	399.02	687.42	633.12	263.15	170.14	274.77	842.99	1759.12	370.98	101.68	248.68	73.75	89.45	114.66	258.84	255.35	161.16	533.76	HFFTCSECATHFHEG	0	0	OVOC2134
OVOC2134_OVP02400_WBGene00238943	OVOC2134_OVP02400_WBGene00238943;457	19	49	457	196.17	305.35	319.94	379.71	152.67	398.96	190.56	474.65	280.66	180.1	166.78	111.47	116.21	563.27	304.79	204.92	650.38	360.47	ECATHFHEGILKRN	0	0	OVOC2134
OVOC2134_OVP02400_WBGene00238943	OVOC2134_OVP02400_WBGene00238943;463	308	1268	463	89.03	86.59	96.2	112.25	86.16	165.74	202.2	161.16	108.53	99.83	122.81	84.26	88.37	78.12	86.66	174.1	174.61	115.66	HEGILKRNMTA	0	0	OVOC2134
OVOC2134_OVP02400_WBGene00238943	OVOC2134_OVP02400_WBGene00238943;469	1015	1035	469	142.48	81.8	308.06	123.04	4058.58	4383.51	2147.01	3672.88	151.68	1658.27	113.17	132.76	67.57	63.52	90.04	84.97	164.38	136.02	RNMTAVVTPADG	0	0	OVOC2134
OVOC2134_OVP02400_WBGene00238943	OVOC2134_OVP02400_WBGene00238943;475	299	337	475	16880.8	225.19	112.88	332.73	235.41	567.6	533.87	399.19	315.63	7010.15	145.58	153.22	106.17	91	113.16	409.89	393.01	186.64	VTPADGVKWLWMTHN	2	0	OVOC2134
OVOC2134_OVP02400_WBGene00238943	OVOC2134_OVP02400_WBGene00238943;481	1008	462	481	138.63	120.8	120.67	131.97	127.02	160.52	103.29	220.68	134.56	121.53	254.06	142.73	98.92	140.05	240.11	115.33	132.76	171.23	VKWLWMTHNIVNKFL	0	0	OVOC2134
OVOC2134_OVP02400_WBGene00238943	OVOC2134_OVP02400_WBGene00238943;487	2	1262	487	88.22	102.95	128.79	154.32	108.4	133.39	98.07	128.83	1271.05	114.74	198.98	74.86	85.45	138.69	91.44	410.58	111.99	100.93	THNIVNKFLARTPSD	0	0	OVOC2134
OVOC2134_OVP02400_WBGene00238943	OVOC2134_OVP02400_WBGene00238943;493	148	556	493	117.69	551.59	2126.83	188.96	179.2	4693.79	1149.12	327.55	1467.05	118.55	191.63	88.16	83.58	148.98	85.48	103.46	158.65	130.15	KFLARTPSDDPAF	0	0	OVOC2134
[truncated: 5,238 more rows]

## Sheet: Sec All
SEQ_ID	PROBE_ID	X	Y	POSITION	Disease 1	Disease 10	Disease 11	Disease 12	Disease 2	Disease 3	Disease 4	Disease 5	Disease 6	Disease 7	Disease 8	Disease 9	Healthy 1	Healthy 2	Healthy 3	Healthy 4	Healthy 5	Healthy 6	PROBE_SEQUENCE	n(disease > 4842)	n(healthy > 837)	OVOC ID
[truncated: 7,002 more rows]
